# Supplementary material for: Crystal structure of 1,3-bis­[(E)-benzyl­idene­amino]­propan-2-ol
Source: Acta Crystallogr E Crystallogr Commun. 2017 Mar 31;73(Pt 4):627–9. doi: 10.1107/S2056989017004741 (PMC5382637; doi:10.1107/S2056989017004741)
Supplement: Supplementary file 1 [file e-73-00627-sup1.cif]

##############################################################################
#                                                                            #
# This CIF contains the data in a paper accepted for publication in          #
# Acta Crystallographica Section E. It conforms to the requirements of       #
# Notes for Authors for Acta Crystallographica Section E, and has been       #
# peer reviewed under the auspices of the IUCr Commission on Journals.       #
#                                                                            #
# Full details of the Crystallographic Information File format               #
# are given in the paper "The Crystallographic Information File (CIF):       #
# a New Standard Archive File for Crystallography" by S. R. Hall, F. H.      #
# Allen and I. D. Brown [Acta Cryst. (1991), A47, 655-685].                  #
#                                                                            #
# The current version of the core CIF dictionary is obtainable from          #
# ftp://ftp.iucr.org/pub/cif_core.dic.                                       #
#                                                                            #
# Software is freely available for graphical display of the structure(s)     #
# in this CIF. For information consult the CIF software page                 #
# http://www.iucr.org/resources/cif/software.                                #
#                                                                            #
# This file may be used for bona fide research purposes within the           #
# scientific community so long as proper attribution is given to the journal # 
# article from which it was obtained.                                        #
#                                                                            #
##############################################################################
data_I
_audit_creation_method     'SHELXL-2014/7'
_journal_date_recd_electronic     2017-03-08
_journal_date_accepted     2017-03-27
_journal_name_full     'Acta Crystallographica, Section E'
_journal_year     2017
_journal_volume     73
_journal_issue      4
_journal_page_first     627
_journal_page_last     629
_journal_paper_category     GO
_journal_paper_doi     10.1107/S2056989017004741
_journal_coeditor_code     SJ5523
_publ_contact_author_name     'Augusto Rivera'
_publ_contact_author_address
;
Universidad Nacional de Colombia, Sede Bogot\'a, Facultad de Ciencias,
Departamento de Qu\'imica, Cra 30 No. 45-03, Bogot\'a, Colombia, C\'odigo
Postal 111321
;
_publ_contact_author_email     'ariverau@unal.edu.co'
_publ_contact_author_fax     '571-3165220'
_publ_contact_author_phone     '571-3165000'
_publ_section_title
;
Crystal structure of 1,3-bis[(<i>E</i>)-benzylideneamino]propan-2-ol
;
loop_
    _publ_author_name
    _publ_author_footnote
    _publ_author_address
    'Rivera, Augusto' .
;
Universidad Nacional de Colombia, Sede Bogot\'a, Facultad de Ciencias,
Departamento de Qu\'imica, Cra 30 No. 45-03, Bogot\'a,
C\'odigo Postal 111321, Colombia
;
    'Miranda-Carvajal, Ingrid' .
;
Universidad Nacional de Colombia, Sede Bogot\'a, Facultad de Ciencias,
Departamento de Qu\'imica, Cra 30 No. 45-03, Bogot\'a,
C\'odigo Postal 111321, Colombia
;
    'R\'ios-Motta, Jaime' .
;
Universidad Nacional de Colombia, Sede Bogot\'a, Facultad de Ciencias,
Departamento de Qu\'imica, Cra 30 No. 45-03, Bogot\'a,
C\'odigo Postal 111321, Colombia
;
    'Bolte, Michael' .
;
Institut f\"ur Anorganische Chemie, J. W. Goethe-Universit\"at Frankfurt,
Max-von Laue-Str. 7,
60438 Frankfurt/Main,
Germany
;
_publ_section_synopsis
;
The molecular and crystal structure of the title Schiff base derivative is
reported. The crystal packing depends on O---H...N hydrogen-bonds, augmented
by C---H...\p interactions.
;
_chemical_name_systematic
;
1,3-Bis[(<i>E</i>)-benzylideneamino]propan-2-ol
;
_chemical_name_common     ?
_chemical_formula_moiety     'C17 H18 N2 O'
_chemical_formula_sum     'C17 H18 N2 O'
_chemical_formula_iupac     'C17 H18 N2 O'
_chemical_formula_weight     266.33
_chemical_melting_point     ?
_shelx_space_group_comment
;
The symmetry employed for this shelxl refinement is uniquely defined
by the following loop, which should always be used as a source of
symmetry information in preference to the above space-group names.
They are only intended as comments.
;
_space_group_crystal_system     orthorhombic
_space_group_name_H-M_alt     'P b c a'
_space_group_name_Hall     '-P 2ac 2ab'
loop_
    _space_group_symop_operation_xyz
    'x, y, z'
    '-x+1/2, -y, z+1/2'
    '-x, y+1/2, -z+1/2'
    'x+1/2, -y+1/2, -z'
    '-x, -y, -z'
    'x-1/2, y, -z-1/2'
    'x, -y-1/2, z-1/2'
    '-x-1/2, y-1/2, z'
_cell_length_a     16.4313(7)
_cell_length_b     7.1909(3)
_cell_length_c     24.7345(11)
_cell_angle_alpha     90
_cell_angle_beta     90
_cell_angle_gamma     90
_cell_volume     2922.5(2)
_cell_formula_units_Z     8
_cell_measurement_reflns_used     24714
_cell_measurement_theta_min     2.06
_cell_measurement_theta_max     25.49
_cell_measurement_temperature     173(2)
_exptl_crystal_description     block
_exptl_crystal_colour     colourless
_exptl_crystal_size_max     0.240
_exptl_crystal_size_mid     0.220
_exptl_crystal_size_min     0.180
_exptl_crystal_density_diffrn     1.211
_exptl_crystal_density_meas     ?
_exptl_crystal_density_method     ?
_exptl_crystal_F_000     1136
_exptl_absorpt_coefficient_mu     0.076
_exptl_absorpt_correction_type     multi-scan
_exptl_absorpt_process_details
;
(X-Area; Stoe & Cie, 2001)
;
_shelx_estimated_absorpt_T_min     0.982
_shelx_estimated_absorpt_T_max     0.986
_exptl_absorpt_correction_T_min     0.742
_exptl_absorpt_correction_T_max     1.000
_diffrn_ambient_temperature     173(2)
_diffrn_radiation_type     MoK\a
_diffrn_radiation_wavelength     0.71073
_diffrn_measurement_device_type     'STOE IPDS II two-circle'
_diffrn_measurement_method     \w
_diffrn_detector_area_resol_mean     ?
_diffrn_reflns_number     25768
_diffrn_reflns_av_R_equivalents     0.0535
_diffrn_reflns_theta_min     2.061
_diffrn_reflns_theta_max     25.027
_diffrn_reflns_theta_full     25.000
_diffrn_measured_fraction_theta_max     0.995
_diffrn_measured_fraction_theta_full     0.997
_diffrn_reflns_limit_h_min     -18
_diffrn_reflns_limit_h_max     19
_diffrn_reflns_limit_k_min     -8
_diffrn_reflns_limit_k_max     8
_diffrn_reflns_limit_l_min     -29
_diffrn_reflns_limit_l_max     29
_refine_special_details     ?
_reflns_number_total     2574
_reflns_number_gt     2200
_reflns_threshold_expression     'I > 2\s(I)'
_refine_ls_structure_factor_coef     Fsqd
_refine_ls_matrix_type     full
_refine_ls_R_factor_all     0.0582
_refine_ls_R_factor_gt     0.0464
_refine_ls_wR_factor_gt     0.1049
_refine_ls_wR_factor_ref     0.1106
_refine_ls_goodness_of_fit_ref     1.103
_refine_ls_restrained_S_all     1.090
_refine_ls_number_reflns     2574
_refine_ls_number_parameters     276
_refine_ls_number_restraints     84
_refine_ls_hydrogen_treatment     mixed
_refine_ls_weighting_scheme     calc
_refine_ls_weighting_details
              'w=1/[\s^2^(Fo^2^)+(0.0542P)^2^+0.6390P] where P=(Fo^2^+2Fc^2^)/3'
_atom_sites_solution_hydrogens     mixed
_atom_sites_solution_primary     ?
_atom_sites_solution_secondary     ?
_refine_ls_shift/su_max     0.001
_refine_ls_shift/su_mean     0.000
_refine_diff_density_max     0.238
_refine_diff_density_min     -0.207
_refine_ls_extinction_method     none
_refine_ls_extinction_coef     .
loop_
    _atom_type_symbol
    _atom_type_description
    _atom_type_scat_dispersion_real
    _atom_type_scat_dispersion_imag
    _atom_type_scat_source
    'C' 'C' 0.0033 0.0016
                         'International Tables Vol C Tables 4.2.6.8 and 6.1.1.4'
    'H' 'H' 0.0000 0.0000
                         'International Tables Vol C Tables 4.2.6.8 and 6.1.1.4'
    'N' 'N' 0.0061 0.0033
                         'International Tables Vol C Tables 4.2.6.8 and 6.1.1.4'
    'O' 'O' 0.0106 0.0060
                         'International Tables Vol C Tables 4.2.6.8 and 6.1.1.4'
_computing_data_collection
;
X-Area (Stoe & Cie, 2001)
;
_computing_cell_refinement
;
X-Area (Stoe & Cie, 2001)
;
_computing_data_reduction
;
X-Area (Stoe & Cie, 2001)
;
_computing_structure_solution
;
SHELXS-2014/7 (Sheldrick, 2008)
;
_computing_structure_refinement
;
SHELXL-2014/7 (Sheldrick, 2015)
;
_computing_molecular_graphics
;
XP in SHELXTL-Plus (Sheldrick, 2008)
;
_computing_publication_material     ?
loop_
    _atom_site_type_symbol
    _atom_site_label
    _atom_site_fract_x
    _atom_site_fract_y
    _atom_site_fract_z
    _atom_site_U_iso_or_equiv
    _atom_site_adp_type
    _atom_site_calc_flag
    _atom_site_occupancy
    _atom_site_disorder_assembly
    _atom_site_disorder_group
    O O1 0.63353(8) 0.70433(16) 0.38320(5) 0.0509(4) Uani d 1 . .
    H H1 0.6763(14) 0.763(3) 0.3660(9) 0.075(7) Uiso d 1 . .
    N N1 0.74117(8) 0.41062(18) 0.33137(5) 0.0392(3) Uani d 1 . .
    C C1 0.73647(10) 0.4889(2) 0.28545(6) 0.0364(4) Uani d 1 . .
    H H1A 0.6840 0.5185 0.2718 0.044 Uiso calc 1 . .
    C C2 0.66704(11) 0.3836(2) 0.36223(7) 0.0470(4) Uani d 1 . .
    H H2A 0.6668 0.2584 0.3789 0.056 Uiso calc 0.851(4) A 1
    H H2B 0.6190 0.3942 0.3383 0.056 Uiso calc 0.851(4) A 1
    H H2C 0.6278 0.3353 0.3353 0.056 Uiso calc 0.149(4) A 2
    H H2D 0.6797 0.2768 0.3861 0.056 Uiso calc 0.149(4) A 2
    C C3 0.66388(15) 0.5357(3) 0.40687(9) 0.0350(5) Uani d 0.851(4) A 1
    H H3 0.7194 0.5566 0.4222 0.042 Uiso calc 0.851(4) A 1
    C C4 0.60471(12) 0.4859(3) 0.45148(8) 0.0394(6) Uani d 0.851(4) A 1
    H H4A 0.6007 0.5912 0.4771 0.047 Uiso calc 0.851(4) A 1
    H H4B 0.5501 0.4654 0.4356 0.047 Uiso calc 0.851(4) A 1
    N N2 0.62980(16) 0.3185(3) 0.48085(10) 0.0391(5) Uani d 0.851(4) A 1
    C C5 0.57527(15) 0.2327(3) 0.50643(8) 0.0361(5) Uani d 0.851(4) A 1
    H H5 0.5210 0.2773 0.5038 0.043 Uiso calc 0.851(4) A 1
    C C21 0.5901(2) 0.0675(5) 0.54025(17) 0.0352(7) Uani d 0.851(4) A 1
    C C22 0.6613(3) -0.0353(9) 0.5350(3) 0.0425(15) Uani d 0.851(4) A 1
    H H22 0.7005 -0.0016 0.5085 0.051 Uiso calc 0.851(4) A 1
    C C23 0.6751(4) -0.1864(10) 0.5681(3) 0.0544(14) Uani d 0.851(4) A 1
    H H23 0.7232 -0.2582 0.5639 0.065 Uiso calc 0.851(4) A 1
    C C24 0.6186(3) -0.2338(6) 0.6078(2) 0.0561(10) Uani d 0.851(4) A 1
    H H24 0.6295 -0.3338 0.6318 0.067 Uiso calc 0.851(4) A 1
    C C25 0.5473(3) -0.1359(6) 0.61203(15) 0.0503(10) Uani d 0.851(4) A 1
    H H25 0.5080 -0.1711 0.6383 0.060 Uiso calc 0.851(4) A 1
    C C26 0.53203(18) 0.0143(5) 0.57820(13) 0.0409(7) Uani d 0.851(4) A 1
    H H26 0.4822 0.0805 0.5809 0.049 Uiso calc 0.851(4) A 1
    C C11 0.80792(10) 0.5363(2) 0.25222(6) 0.0356(4) Uani d 1 . .
    C C12 0.88687(10) 0.4938(2) 0.26791(7) 0.0440(4) Uani d 1 . .
    H H12 0.8961 0.4264 0.3004 0.053 Uiso calc 1 . .
    C C13 0.95204(11) 0.5492(3) 0.23646(7) 0.0499(5) Uani d 1 . .
    H H13 1.0058 0.5180 0.2472 0.060 Uiso calc 1 . .
    C C14 0.93971(12) 0.6499(2) 0.18938(7) 0.0477(4) Uani d 1 . .
    H H14 0.9848 0.6897 0.1683 0.057 Uiso calc 1 . .
    C C15 0.86123(12) 0.6919(2) 0.17337(7) 0.0474(4) Uani d 1 . .
    H H15 0.8522 0.7605 0.1411 0.057 Uiso calc 1 . .
    C C16 0.79573(11) 0.6343(2) 0.20430(6) 0.0412(4) Uani d 1 . .
    H H16 0.7419 0.6619 0.1927 0.049 Uiso calc 1 . .
    C C3' 0.6215(9) 0.4977(16) 0.3939(5) 0.042(3) Uani d 0.149(4) A 2
    H H3' 0.5637 0.4580 0.3990 0.050 Uiso calc 0.149(4) A 2
    C C4' 0.6731(7) 0.4957(14) 0.4447(5) 0.040(3) Uani d 0.149(4) A 2
    H H4'1 0.7295 0.5323 0.4356 0.049 Uiso calc 0.149(4) A 2
    H H4'2 0.6512 0.5870 0.4709 0.049 Uiso calc 0.149(4) A 2
    N N2' 0.6732(9) 0.3067(15) 0.4696(4) 0.044(3) Uani d 0.149(4) A 2
    C C5' 0.6203(12) 0.283(2) 0.5052(6) 0.041(3) Uani d 0.149(4) A 2
    H H5' 0.5840 0.3821 0.5129 0.049 Uiso calc 0.149(4) A 2
    C C21' 0.6110(12) 0.104(2) 0.5364(9) 0.032(4) Uani d 0.149(4) A 2
    C C22' 0.6731(19) -0.025(5) 0.5415(17) 0.035(5) Uani d 0.149(4) A 2
    H H22' 0.7195 -0.0144 0.5188 0.042 Uiso calc 0.149(4) A 2
    C C23' 0.6693(15) -0.169(5) 0.5788(14) 0.039(5) Uani d 0.149(4) A 2
    H H23' 0.7164 -0.2393 0.5873 0.047 Uiso calc 0.149(4) A 2
    C C24' 0.5946(13) -0.208(4) 0.6038(14) 0.048(6) Uani d 0.149(4) A 2
    H H24' 0.5856 -0.3222 0.6219 0.057 Uiso calc 0.149(4) A 2
    C C25' 0.5353(11) -0.075(3) 0.6010(8) 0.034(4) Uani d 0.149(4) A 2
    H H25' 0.4873 -0.0892 0.6221 0.040 Uiso calc 0.149(4) A 2
    C C26' 0.5437(12) 0.079(3) 0.5682(9) 0.040(4) Uani d 0.149(4) A 2
    H H26' 0.5019 0.1705 0.5676 0.048 Uiso calc 0.149(4) A 2
loop_
    _atom_site_aniso_label
    _atom_site_aniso_U_11
    _atom_site_aniso_U_22
    _atom_site_aniso_U_33
    _atom_site_aniso_U_12
    _atom_site_aniso_U_13
    _atom_site_aniso_U_23
    O1 0.0560(8) 0.0352(6) 0.0615(8) 0.0078(6) 0.0122(6) 0.0145(6)
    N1 0.0464(8) 0.0304(6) 0.0409(7) -0.0005(6) 0.0045(6) 0.0015(6)
    C1 0.0401(9) 0.0291(7) 0.0402(9) 0.0019(6) -0.0012(7) -0.0004(6)
    C2 0.0511(10) 0.0366(9) 0.0534(10) 0.0021(8) 0.0146(8) 0.0083(8)
    C3 0.0352(12) 0.0296(10) 0.0401(12) -0.0021(9) -0.0030(10) 0.0047(9)
    C4 0.0412(13) 0.0369(10) 0.0400(10) 0.0021(8) 0.0023(8) 0.0030(8)
    N2 0.0373(13) 0.0433(11) 0.0367(13) -0.0005(10) 0.0011(11) 0.0064(9)
    C5 0.0352(11) 0.0372(11) 0.0360(10) -0.0012(10) -0.0007(9) -0.0028(8)
    C21 0.0364(18) 0.0357(14) 0.0334(15) -0.0080(12) -0.0046(13) -0.0033(11)
    C22 0.044(2) 0.0458(18) 0.038(2) -0.0041(18) -0.003(2) -0.0014(17)
    C23 0.066(2) 0.044(2) 0.053(3) 0.0077(14) -0.0057(16) -0.003(2)
    C24 0.068(3) 0.042(2) 0.0583(17) -0.0111(18) -0.018(2) 0.0112(16)
    C25 0.061(2) 0.048(2) 0.0417(15) -0.021(2) -0.0047(15) 0.0085(15)
    C26 0.0428(13) 0.042(2) 0.0376(19) -0.0106(14) -0.0008(11) -0.0017(15)
    C11 0.0431(9) 0.0272(7) 0.0366(8) -0.0011(6) 0.0013(7) -0.0019(6)
    C12 0.0458(10) 0.0428(9) 0.0435(9) -0.0006(7) -0.0010(8) 0.0081(7)
    C13 0.0408(10) 0.0540(11) 0.0549(11) -0.0038(8) 0.0022(8) 0.0029(9)
    C14 0.0540(11) 0.0424(9) 0.0468(10) -0.0112(8) 0.0105(8) -0.0020(8)
    C15 0.0643(12) 0.0406(9) 0.0373(9) -0.0027(8) 0.0040(8) 0.0043(7)
    C16 0.0486(10) 0.0374(8) 0.0377(8) 0.0034(7) -0.0001(7) 0.0005(7)
    C3' 0.046(7) 0.030(6) 0.050(6) -0.017(5) 0.000(5) 0.001(4)
    C4' 0.045(7) 0.041(5) 0.036(6) -0.007(4) 0.007(5) -0.003(4)
    N2' 0.048(7) 0.047(5) 0.038(5) -0.004(5) 0.001(5) 0.002(4)
    C5' 0.046(7) 0.040(6) 0.035(6) -0.006(5) -0.003(6) 0.000(5)
    C21' 0.039(8) 0.033(6) 0.024(6) -0.007(5) -0.004(5) -0.005(5)
    C22' 0.029(7) 0.033(6) 0.043(9) -0.007(5) -0.022(6) -0.012(5)
    C23' 0.036(7) 0.035(8) 0.046(11) 0.006(5) -0.014(5) -0.006(8)
    C24' 0.042(8) 0.029(7) 0.073(13) 0.010(7) -0.002(8) 0.011(6)
    C25' 0.030(6) 0.029(8) 0.042(10) 0.006(5) -0.006(5) 0.005(5)
    C26' 0.047(7) 0.030(8) 0.042(7) 0.003(5) -0.001(5) 0.005(6)
_geom_special_details
;
 All esds (except the esd in the dihedral angle between two l.s. planes)
 are estimated using the full covariance matrix.  The cell esds are taken
 into account individually in the estimation of esds in distances, angles
 and torsion angles; correlations between esds in cell parameters are only
 used when they are defined by crystal symmetry.  An approximate (isotropic)
 treatment of cell esds is used for estimating esds involving l.s. planes.
;
loop_
    _geom_bond_atom_site_label_1
    _geom_bond_atom_site_label_2
    _geom_bond_site_symmetry_2
    _geom_bond_distance
    _geom_bond_publ_flag
    O1 C3 . 1.436(2) ?
    O1 C3' . 1.522(11) ?
    O1 H1 . 0.93(3) ?
    N1 C1 . 1.270(2) ?
    N1 C2 . 1.451(2) ?
    C1 C11 . 1.473(2) ?
    C1 H1A . 0.9500 ?
    C2 C3' . 1.359(13) ?
    C2 C3 . 1.555(3) ?
    C2 H2A . 0.9900 ?
    C2 H2B . 0.9900 ?
    C2 H2C . 0.9900 ?
    C2 H2D . 0.9900 ?
    C3 C4 . 1.513(3) ?
    C3 H3 . 1.0000 ?
    C4 N2 . 1.465(3) ?
    C4 H4A . 0.9900 ?
    C4 H4B . 0.9900 ?
    N2 C5 . 1.259(3) ?
    C5 C21 . 1.473(3) ?
    C5 H5 . 0.9500 ?
    C21 C22 . 1.390(4) ?
    C21 C26 . 1.392(4) ?
    C22 C23 . 1.380(4) ?
    C22 H22 . 0.9500 ?
    C23 C24 . 1.392(5) ?
    C23 H23 . 0.9500 ?
    C24 C25 . 1.372(5) ?
    C24 H24 . 0.9500 ?
    C25 C26 . 1.389(4) ?
    C25 H25 . 0.9500 ?
    C26 H26 . 0.9500 ?
    C11 C12 . 1.388(2) ?
    C11 C16 . 1.394(2) ?
    C12 C13 . 1.382(2) ?
    C12 H12 . 0.9500 ?
    C13 C14 . 1.386(3) ?
    C13 H13 . 0.9500 ?
    C14 C15 . 1.382(3) ?
    C14 H14 . 0.9500 ?
    C15 C16 . 1.384(2) ?
    C15 H15 . 0.9500 ?
    C16 H16 . 0.9500 ?
    C3' C4' . 1.515(14) ?
    C3' H3' . 1.0000 ?
    C4' N2' . 1.492(13) ?
    C4' H4'1 . 0.9900 ?
    C4' H4'2 . 0.9900 ?
    N2' C5' . 1.249(15) ?
    C5' C21' . 1.508(15) ?
    C5' H5' . 0.9500 ?
    C21' C26' . 1.367(15) ?
    C21' C22' . 1.382(16) ?
    C22' C23' . 1.389(17) ?
    C22' H22' . 0.9500 ?
    C23' C24' . 1.402(17) ?
    C23' H23' . 0.9500 ?
    C24' C25' . 1.364(16) ?
    C24' H24' . 0.9500 ?
    C25' C26' . 1.384(15) ?
    C25' H25' . 0.9500 ?
    C26' H26' . 0.9500 ?
loop_
    _geom_angle_atom_site_label_1
    _geom_angle_atom_site_label_2
    _geom_angle_atom_site_label_3
    _geom_angle_site_symmetry_1
    _geom_angle_site_symmetry_3
    _geom_angle
    _geom_angle_publ_flag
    C3 O1 H1 . . 108.2(15) ?
    C3' O1 H1 . . 128.8(16) ?
    C1 N1 C2 . . 118.61(15) ?
    N1 C1 C11 . . 123.57(15) ?
    N1 C1 H1A . . 118.2 ?
    C11 C1 H1A . . 118.2 ?
    C3' C2 N1 . . 133.2(6) ?
    N1 C2 C3 . . 107.89(15) ?
    N1 C2 H2A . . 110.1 ?
    C3 C2 H2A . . 110.1 ?
    N1 C2 H2B . . 110.1 ?
    C3 C2 H2B . . 110.1 ?
    H2A C2 H2B . . 108.4 ?
    C3' C2 H2C . . 103.9 ?
    N1 C2 H2C . . 103.9 ?
    C3' C2 H2D . . 103.9 ?
    N1 C2 H2D . . 103.9 ?
    H2C C2 H2D . . 105.4 ?
    O1 C3 C4 . . 105.89(16) ?
    O1 C3 C2 . . 108.42(17) ?
    C4 C3 C2 . . 111.88(17) ?
    O1 C3 H3 . . 110.2 ?
    C4 C3 H3 . . 110.2 ?
    C2 C3 H3 . . 110.2 ?
    N2 C4 C3 . . 112.03(18) ?
    N2 C4 H4A . . 109.2 ?
    C3 C4 H4A . . 109.2 ?
    N2 C4 H4B . . 109.2 ?
    C3 C4 H4B . . 109.2 ?
    H4A C4 H4B . . 107.9 ?
    C5 N2 C4 . . 116.9(2) ?
    N2 C5 C21 . . 124.3(2) ?
    N2 C5 H5 . . 117.9 ?
    C21 C5 H5 . . 117.9 ?
    C22 C21 C26 . . 119.6(3) ?
    C22 C21 C5 . . 121.0(3) ?
    C26 C21 C5 . . 119.4(3) ?
    C23 C22 C21 . . 120.1(4) ?
    C23 C22 H22 . . 120.0 ?
    C21 C22 H22 . . 120.0 ?
    C22 C23 C24 . . 120.1(4) ?
    C22 C23 H23 . . 119.9 ?
    C24 C23 H23 . . 119.9 ?
    C25 C24 C23 . . 119.9(3) ?
    C25 C24 H24 . . 120.1 ?
    C23 C24 H24 . . 120.1 ?
    C24 C25 C26 . . 120.5(3) ?
    C24 C25 H25 . . 119.8 ?
    C26 C25 H25 . . 119.8 ?
    C25 C26 C21 . . 119.7(3) ?
    C25 C26 H26 . . 120.1 ?
    C21 C26 H26 . . 120.1 ?
    C12 C11 C16 . . 118.91(15) ?
    C12 C11 C1 . . 122.55(14) ?
    C16 C11 C1 . . 118.49(15) ?
    C13 C12 C11 . . 120.21(16) ?
    C13 C12 H12 . . 119.9 ?
    C11 C12 H12 . . 119.9 ?
    C12 C13 C14 . . 120.68(17) ?
    C12 C13 H13 . . 119.7 ?
    C14 C13 H13 . . 119.7 ?
    C15 C14 C13 . . 119.42(16) ?
    C15 C14 H14 . . 120.3 ?
    C13 C14 H14 . . 120.3 ?
    C14 C15 C16 . . 120.11(16) ?
    C14 C15 H15 . . 119.9 ?
    C16 C15 H15 . . 119.9 ?
    C15 C16 C11 . . 120.65(16) ?
    C15 C16 H16 . . 119.7 ?
    C11 C16 H16 . . 119.7 ?
    C2 C3' C4' . . 99.4(10) ?
    C2 C3' O1 . . 114.7(8) ?
    C4' C3' O1 . . 94.6(9) ?
    C2 C3' H3' . . 115.1 ?
    C4' C3' H3' . . 115.1 ?
    O1 C3' H3' . . 115.1 ?
    N2' C4' C3' . . 110.6(9) ?
    N2' C4' H4'1 . . 109.5 ?
    C3' C4' H4'1 . . 109.5 ?
    N2' C4' H4'2 . . 109.5 ?
    C3' C4' H4'2 . . 109.5 ?
    H4'1 C4' H4'2 . . 108.1 ?
    C5' N2' C4' . . 114.6(12) ?
    N2' C5' C21' . . 123.3(14) ?
    N2' C5' H5' . . 118.3 ?
    C21' C5' H5' . . 118.3 ?
    C26' C21' C22' . . 117.3(15) ?
    C26' C21' C5' . . 119.1(15) ?
    C22' C21' C5' . . 122.8(16) ?
    C21' C22' C23' . . 122(2) ?
    C21' C22' H22' . . 119.2 ?
    C23' C22' H22' . . 119.2 ?
    C22' C23' C24' . . 118.8(19) ?
    C22' C23' H23' . . 120.6 ?
    C24' C23' H23' . . 120.6 ?
    C25' C24' C23' . . 117.6(17) ?
    C25' C24' H24' . . 121.2 ?
    C23' C24' H24' . . 121.2 ?
    C24' C25' C26' . . 121.2(16) ?
    C24' C25' H25' . . 119.4 ?
    C26' C25' H25' . . 119.4 ?
    C21' C26' C25' . . 121.4(15) ?
    C21' C26' H26' . . 119.3 ?
    C25' C26' H26' . . 119.3 ?
loop_
    _geom_torsion_atom_site_label_1
    _geom_torsion_atom_site_label_2
    _geom_torsion_atom_site_label_3
    _geom_torsion_atom_site_label_4
    _geom_torsion_site_symmetry_1
    _geom_torsion_site_symmetry_2
    _geom_torsion_site_symmetry_3
    _geom_torsion_site_symmetry_4
    _geom_torsion
    _geom_torsion_publ_flag
    C2 N1 C1 C11 . . . . 175.36(14) ?
    C1 N1 C2 C3' . . . . -79.8(8) ?
    C1 N1 C2 C3 . . . . -102.03(18) ?
    N1 C2 C3 O1 . . . . 81.51(19) ?
    N1 C2 C3' O1 . . . . 21.2(14) ?
    N1 C2 C3 C4 . . . . -162.08(16) ?
    O1 C3 C4 N2 . . . . -177.91(17) ?
    C2 C3 C4 N2 . . . . 64.2(2) ?
    C3 C4 N2 C5 . . . . -158.7(2) ?
    C4 N2 C5 C21 . . . . -176.9(3) ?
    N2 C5 C21 C22 . . . . -17.6(6) ?
    N2 C5 C21 C26 . . . . 162.1(3) ?
    C26 C21 C22 C23 . . . . -1.6(10) ?
    C5 C21 C22 C23 . . . . 178.1(6) ?
    C21 C22 C23 C24 . . . . -1.5(12) ?
    C22 C23 C24 C25 . . . . 3.3(11) ?
    C23 C24 C25 C26 . . . . -2.1(7) ?
    C24 C25 C26 C21 . . . . -0.9(5) ?
    C22 C21 C26 C25 . . . . 2.8(6) ?
    C5 C21 C26 C25 . . . . -176.9(3) ?
    N1 C1 C11 C12 . . . . 2.0(2) ?
    N1 C1 C11 C16 . . . . -175.34(15) ?
    C16 C11 C12 C13 . . . . 0.4(2) ?
    C1 C11 C12 C13 . . . . -176.91(15) ?
    C11 C12 C13 C14 . . . . 0.9(3) ?
    C12 C13 C14 C15 . . . . -1.2(3) ?
    C13 C14 C15 C16 . . . . 0.2(3) ?
    C14 C15 C16 C11 . . . . 1.1(3) ?
    C12 C11 C16 C15 . . . . -1.3(2) ?
    C1 C11 C16 C15 . . . . 176.04(14) ?
    N1 C2 C3' C4' . . . . -78.4(8) ?
    N1 C2 C3' O1 . . . . 21.2(14) ?
    C2 C3' C4' N2' . . . . -66.3(11) ?
    O1 C3' C4' N2' . . . . 177.7(9) ?
    C3' C4' N2' C5' . . . . -93.3(14) ?
    C4' N2' C5' C21' . . . . -178.5(15) ?
    N2' C5' C21' C26' . . . . -169.5(18) ?
    N2' C5' C21' C22' . . . . 21(4) ?
    C26' C21' C22' C23' . . . . -3(6) ?
    C5' C21' C22' C23' . . . . 167(4) ?
    C21' C22' C23' C24' . . . . 14(7) ?
    C22' C23' C24' C25' . . . . -17(6) ?
    C23' C24' C25' C26' . . . . 10(5) ?
    C22' C21' C26' C25' . . . . -5(4) ?
    C5' C21' C26' C25' . . . . -174.7(19) ?
    C24' C25' C26' C21' . . . . 1(4) ?
loop_
    _geom_hbond_atom_site_label_D
    _geom_hbond_atom_site_label_H
    _geom_hbond_atom_site_label_A
    _geom_hbond_site_symmetry_A
    _geom_hbond_distance_DH
    _geom_hbond_distance_HA
    _geom_hbond_distance_DA
    _geom_hbond_angle_DHA
    O1 H1 N1 8_765 0.93(3) 1.92(3) 2.8430(19) 174(2)
    C24 H24 Cg1 2_655 0.95 2.88 3.802(5) 164
    C15 H15 Cg2 2_664 0.95 2.96 3.796(3) 148
    C15 H15 Cg3 2_664 0.95 2.79 3.640(12) 150
_shelx_hkl_file
;
  -8   5   3   76.29    6.49   0
  -8   6  -4  177.77    7.30   0
  -8   6  -3   66.57    7.56   0
  -8   6  10    6.00    7.85   0
  -8   7  -6   18.57    6.09   0
  -8   7  -5   -1.23    7.85   0
  -7   4   0    1.65    5.30   0
  -7   4   1   29.50    6.92   0
  -7   4   2   11.01    6.59   0
  -7   4   3  395.38    9.42   0
  -7   4   4   64.78    7.43   0
  -7   4   5  110.93    7.98   0
  -7   4   6  302.45    9.49   0
  -7   5  -6   12.09    5.54   0
  -7   6  -9   72.58    6.62   0
  -7   6  15   26.96    9.73   0
  -7   7 -10   -2.50    6.62   0
  -6   3   2 1098.34   13.35   0
  -6   3   3    1.73    5.99   0
  -6   4  13  157.23   12.06   0
  -6   5 -10   16.21    7.33   0
  -6   6 -12  166.27    7.32   0
  -6   7 -13    3.65    7.90   0
  -5   3  -6    2.97    5.59   0
  -5   5 -13  112.24    8.00   0
  -5   6 -15   -1.00    6.31   0
  -4   2  -3  173.34   10.04   0
  -4   3 -10  170.26    7.19   0
  -4   3  16  295.20   21.14   0
  -4   6 -17    8.53    6.22   0
  -3   2  -8   67.24    6.66   0
  -3   6 -19    9.59    6.43   0
  -2   2  18   57.00   15.23   0
  -1   2 -13    9.08    6.89   0
  -1   4 -19   39.66    7.54   0
  -1   5 -21    9.42    6.52   0
   0   0   7   10.51   11.28   0
   0   2 -15  964.94   13.34   0
   0   3 -18    6.14    7.49   0
   0   5 -22    4.15    7.44   0
   1   0  -5    1.31   13.93   0
   1   0  12  502.81   12.34   0
   1   5 -23   10.18    8.11   0
   2   0  15    3.47    7.29   0
   2   1 -14  143.11   10.05   0
   2   1  21   51.02    7.98   0
   2   2 -18   50.32    7.60   0
   2   2  25   13.07    9.30   0
   2   4 -23    2.38    6.45   0
   3   0  17   -1.97    6.99   0
   3   2 -19   71.51    9.40   0
   4  -1   9   -0.01    6.10   0
   4   2 -20  205.53   10.79   0
   5   0  20  180.09    8.59   0
   5   2 -21    3.76    8.89   0
   6  -1  14   18.98    5.69   0
   6   0 -14   15.69   15.42   0
   6   0  21    0.89    6.16   0
   7  -1  16  797.40   11.56   0
   7   0  22   46.23    6.23   0
   8  -1  17  194.97    8.44   0
   8   2 -23   17.51   10.70   0
  10  -2   0   55.57    6.88   0
  10  -2   1    0.33    5.16   0
  10  -2   2    6.17    5.69   0
  10  -2   4   62.32    6.44   0
  10  -2   6    2.21    5.74   0
  10  -2   7   19.95    6.99   0
  11  -2  -2   69.73    7.39   0
  11  -2  -1   42.67    5.83   0
  11  -2   7   62.30    6.27   0
  11  -2   9  222.91    8.48   0
  11  -1  19    8.57    5.96   0
  12  -2  -2   76.16    6.37   0
  12  -2   9   20.15    6.00   0
  12  -1 -13   29.32   10.00   0
  12  -1  19   22.53    6.42   0
  13  -2  -3   11.69    7.28   0
  13  -2   9   39.17    6.50   0
  13  -2  10   51.51    6.42   0
  13  -1  20   24.33    8.17   0
  14  -2  -4   69.25    8.00   0
  14  -2  -3    8.00    6.04   0
  14  -2   9   13.23    6.11   0
  14  -2  10   -1.01    6.16   0
  14  -1  20    3.89    8.00   0
  15  -2  -4    6.85    7.14   0
  15  -2  -3    3.97    5.80   0
  15  -2   9    3.82    5.83   0
  15  -2  10    4.90    6.08   0
  16  -2  -3    9.04    7.50   0
  16  -2  -2  329.01    8.71   0
  16  -2   9    0.61    6.21   0
  16  -2  10   29.73    8.14   0
  16  -1 -13   11.56    9.75   0
  17  -2  -3    3.57    7.71   0
  17  -2  -2   14.02    7.32   0
  17  -2  -1    4.93    6.40   0
  17  -2   7    6.95    6.35   0
  17  -2   8   24.65    6.47   0
  18  -2  -1   -0.32    7.66   0
  18  -2   0   83.95    7.24   0
  18  -2   1    4.05    6.14   0
  18  -2   2    9.13    6.81   0
  18  -2   3    8.66    6.54   0
  18  -2   4    9.39    6.58   0
  18  -2   5   16.15    6.94   0
  18  -2   6    1.04    6.72   0
  18  -2   7   14.02    6.56   0
  18  -2   8    8.58    8.09   0
  -8   6  -2    6.95    5.97   0
  -8   6  -1    6.39    7.46   0
  -8   6   8  124.21    8.51   0
  -8   6   9  114.64    8.83   0
  -8   7  -4   10.25    6.16   0
  -8   7  -3   -0.86    7.70   0
  -8   7  11   11.56    8.09   0
  -7   5  -5    7.19    5.78   0
  -7   5  12   10.40    8.04   0
  -7   6  -8   84.84    6.59   0
  -7   6  -7    5.06    7.73   0
  -7   7  -9   27.50    6.86   0
  -6   4  -6    7.86    5.97   0
  -6   5  16    2.16   10.19   0
  -6   6 -11    8.05    7.48   0
  -6   6  18   10.55   10.57   0
  -6   7 -12    7.15    8.18   0
  -5   3  -5   14.72    5.66   0
  -5   3  12   17.12    9.65   0
  -5   4 -10  244.99    7.38   0
  -5   5 -12   10.00    7.80   0
  -5   6 -14   23.28    6.26   0
  -4   2  -2  191.75    9.84   0
  -4   2   9  653.18   19.48   0
  -4   3  -9    4.82    7.25   0
  -4   5 -15    3.87    5.85   0
  -4   6 -16    1.44    7.73   0
  -3   2  -7    6.12    8.14   0
  -3   5 -17    7.72    5.81   0
  -3   6 -18   12.99    7.78   0
  -2   1  11 1061.81   34.96   0
  -2   3 -14  105.28    7.87   0
  -2   3  22   39.25   18.44   0
  -2   4 -17   25.46    5.90   0
  -2   6 -20   22.05    6.93   0
  -1   1  -7  332.78   12.22   0
  -1   1  15   38.97   11.20   0
  -1   3 -16    2.28    6.95   0
  -1   5 -20    2.97    8.18   0
   0   1 -10   -1.93    7.53   0
   0   4 -20   16.96    7.52   0
   1   1 -12   60.33    8.31   0
   1   2 -16   65.99    8.82   0
   1   2  24  213.17   12.25   0
   1   3 -19  461.70   10.33   0
   3   1  23   81.79    9.68   0
   4  -1  -3   82.23   10.20   0
   4  -1  10    9.05    6.03   0
   4   0  19    2.96    5.69   0
   4   1  24    7.40    7.96   0
   5  -1  -6    4.60    9.77   0
   5  -1  13   20.31    7.33   0
   5   1  25    8.72    7.87   0
   6  -1  -8  235.53   14.56   0
   6   0  22   50.86    7.88   0
   6   1  26   39.84    8.20   0
   6   3 -24    9.44    8.67   0
   7   0  23    0.05    7.47   0
   7   1  27    7.28    8.34   0
   8  -1  18   30.42    7.20   0
   9  -2   1  202.87    8.58   0
   9  -2   2   36.35    7.71   0
   9  -2   3   26.52    6.44   0
   9   0  24    7.04    6.61   0
  10  -2  -2    3.19    6.77   0
  10  -2  -1    5.63    5.14   0
  10  -2   8   40.43    6.23   0
  10  -2   9    0.77    7.14   0
  10  -1  19   88.53    6.91   0
  10   0  25    8.82    7.92   0
  11  -1  20   14.36    7.69   0
  12  -2  -4  191.14    8.53   0
  12  -2  11   25.75    6.52   0
  12  -1  20   16.03    6.21   0
  13  -2  -4    4.27    5.87   0
  13  -2  11   51.80    6.54   0
  13  -2  12   25.91    7.92   0
  14  -2  -5   99.69    8.09   0
  14  -2  11   -3.24    6.23   0
  14  -2  12   19.33    6.30   0
  15  -2  -5    9.63    7.20   0
  15  -2  11    3.39    6.19   0
  15  -2  12    7.88    6.48   0
  16  -2  -5    2.81    7.33   0
  16  -2  -4   23.73    6.21   0
  16  -2  11    6.84    6.58   0
  16  -2  12   20.45    8.26   0
  17  -2  -4   43.95    7.88   0
  17  -2  10   12.29    6.77   0
  17  -1 -13    6.20    8.14   0
  18  -2  -3    5.53    8.19   0
  18  -2  -2    7.36    6.50   0
  18  -2   9   12.45    6.62   0
  -8   6   1    4.84    6.16   0
  -8   6   2    4.60    7.44   0
  -8   6   3   51.57    7.66   0
  -8   6   5  341.19    9.59   0
  -8   6   6    0.49    7.25   0
  -8   6   7   23.61    6.43   0
  -8   7  -2   14.34    6.29   0
  -8   7  -1   37.79    8.33   0
  -8   7   9    8.18    7.96   0
  -8   7  10    8.92    8.49   0
  -7   5  -3   37.96    7.35   0
  -7   5  11  271.89   10.06   0
  -7   6  -6  141.64    8.45   0
  -7   6  14   16.09    8.00   0
  -7   7  -8   51.77    6.98   0
  -7   7  -7   25.08    8.34   0
  -6   4  -5  141.52    6.79   0
  -6   4  12  122.66   10.26   0
  -6   6 -10   31.03    7.84   0
  -6   7 -11   21.88    8.02   0
  -5   3  -4    9.72    7.03   0
  -5   4  -9   30.77    5.98   0
  -5   5  19   11.47   12.73   0
  -5   6 -13   44.93    7.52   0
  -5   7 -14   13.11    6.65   0
  -4   2  -1   52.56    9.06   0
  -4   4 -12    5.07    5.83   0
  -3   5 -16   91.60    8.02   0
  -2   2 -10  320.35    8.60   0
  -2   5 -18   45.18    8.07   0
  -2   6 -19   11.76    8.31   0
  -1   3  24   53.70   13.75   0
  -1   4 -18   69.58    8.11   0
   0   0   8  749.67   17.57   0
   0   1  18    1.38    8.86   0
   0   5 -21    6.52    8.36   0
   1   0  13    2.61    7.44   0
   1   1  20   52.31    8.94   0
   1   3  27   -3.28   11.15   0
   1   4 -21    7.92    6.23   0
   2   0  16  378.48   10.49   0
   2   3 -20   26.76    7.51   0
   2   4 -22    9.88    7.47   0
   3  -1   3 2263.65   22.79   0
   3  -1   5 2676.00   23.12   0
   3  -1   6 1140.95   16.46   0
   3   0  18    4.48    7.25   0
   3   1 -15  288.19   11.31   0
   3   3 -21   19.59    7.76   0
   3   4 -23   41.02    8.25   0
   4  -1  11   24.74    6.18   0
   4   3 -22   71.19    8.30   0
   4   4 -24    7.60    8.21   0
   5  -1  14   43.78    7.12   0
   5   0  21   -0.57    7.67   0
   5   3 -23    3.22    7.88   0
   6  -1  16  122.57    7.92   0
   7  -1  17    6.55    6.49   0
   7   1 -19    2.85   10.79   0
   7   2 -22   22.82   10.42   0
   8   0  24    1.96    6.49   0
   9  -2  -1  209.89    8.33   0
   9  -2   0   -1.84    5.61   0
   9  -2   7  288.54    7.77   0
   9  -2   8   52.08    6.41   0
   9  -2   9  155.56    8.11   0
   9  -1  19  268.25    7.93   0
   9   0  25   -0.85    8.04   0
  10  -2  -3  160.17    8.16   0
  10  -2  10  162.58    6.84   0
  10  -2  11   88.98    7.89   0
  11  -2  -4    6.92    7.04   0
  11  -2  11   19.02    6.18   0
  11  -2  12   43.98    6.28   0
  11  -1 -13   -1.05   10.02   0
  11  -1  21    6.71    8.06   0
  11   1 -21   13.61   15.63   0
  12  -2  13   29.65    7.75   0
  12  -1  21   22.70    6.43   0
  13  -2  13   26.58    6.47   0
  13  -1  21   34.00    7.11   0
  14  -2  -6    7.00    7.16   0
  14  -2  13   14.62    5.97   0
  14  -2  14   19.05    7.74   0
  14  -1 -14    8.07   10.52   0
  15  -2  -6   16.71    8.00   0
  15  -1 -14   59.38   11.41   0
  16  -2  -6   -7.76    7.43   0
  16  -2  13   26.40    6.75   0
  16  -2  14    7.91    8.12   0
  16  -1 -14    5.61   10.73   0
  17  -2  -5   30.23    8.28   0
  17  -2  12   -2.04    6.57   0
  18  -2  -5   18.04    8.15   0
  18  -2  -4    7.47    6.50   0
  -8   7   0   19.31    7.16   0
  -8   7   1   34.91    6.79   0
  -8   7   2   24.98    7.96   0
  -8   7   3   11.30    8.04   0
  -8   7   4   -1.96    7.89   0
  -8   7   5   -6.19    7.89   0
  -8   7   6   27.49    8.50   0
  -8   7   7    8.77    8.32   0
  -8   7   8   -0.81    6.58   0
  -7   5  -1  183.82    8.40   0
  -7   5   9   37.25    8.70   0
  -7   5  10   46.99    7.56   0
  -7   6  -5   24.01    6.23   0
  -7   6  13    1.24    8.81   0
  -7   7  -6   50.39    7.95   0
  -6   4  -3    0.86    7.43   0
  -6   5  -7   97.77    7.60   0
  -6   6  -9   50.54    7.98   0
  -6   7 -10   39.57    6.77   0
  -5   3  -3  141.32    8.17   0
  -5   3  11    2.00    9.71   0
  -5   4  -8   21.23    6.09   0
  -5   4  16   47.30   11.40   0
  -5   5 -11   10.49    5.94   0
  -5   6 -12   95.80    8.03   0
  -5   7 -13   25.73    6.68   0
  -4   3  -8  645.38    9.92   0
  -4   4 -11    6.67    7.26   0
  -4   6 -15    7.40    6.01   0
  -3   2  -6  203.16    8.43   0
  -3   3 -11  614.22    9.90   0
  -3   4 -14   37.16    6.25   0
  -3   6 -17    5.28    6.39   0
  -2   1  -2  250.25   14.26   0
  -2   3 -13   45.71    7.72   0
  -2   4 -16   10.86    6.14   0
  -1   2 -12  499.76    9.72   0
  -1   3 -15   -2.42    6.83   0
  -1   6 -20    8.90    8.22   0
   0   0   9    8.72    9.26   0
   0   3 -17   -2.96    5.75   0
   0   4 -19  358.68    9.74   0
   1   5 -22    5.15    6.59   0
   2   1  22  179.20    9.06   0
   2   2 -17   45.63    7.96   0
   2   2  26  104.12   11.47   0
   2   5 -23   17.83    8.39   0
   3  -1   1 3066.59   29.08   0
   3  -1   2    3.26    8.76   0
   3  -1   7   27.10    7.31   0
   3  -1   8  561.24   12.41   0
   3   2  27    4.44    8.35   0
   4   1 -16  163.72   11.11   0
   4   1  25   50.11    7.94   0
   5  -1  15   59.85    7.61   0
   5   1  26   -2.25    8.00   0
   6   0  23   -1.26    7.49   0
   6   1 -18    0.59   10.95   0
   6   1  27   -2.75    8.14   0
   6   2 -21   -3.96    9.82   0
   7  -1  18    3.04    6.04   0
   7   0  24  146.87    8.72   0
   7   3 -24   37.30    9.89   0
   8  -2   1 1054.77   13.49   0
   8  -2   2   35.89    6.39   0
   8  -2   3  234.76    7.76   0
   8  -2   5  422.89    8.75   0
   8  -2   6  153.57    7.03   0
   8  -2   8  697.55   11.02   0
   8  -1 -11    5.25   11.58   0
   8  -1  19   32.92    5.95   0
   8   0  25    6.04    8.03   0
   9  -2  -2   32.65    7.00   0
   9  -2  10  104.13    6.78   0
   9  -2  11   14.74    7.57   0
   9   2 -23   18.52   10.77   0
  10  -2  -4   57.60    7.57   0
  10  -2  12   13.74    5.88   0
  10  -1  21   56.61    8.65   0
  11  -2  -5    8.33    7.29   0
  11  -2  13    0.01    6.29   0
  12  -1  22   14.38    6.41   0
  13  -2  -6   10.26    6.74   0
  13  -2  14   10.25    6.20   0
  13  -2  15   17.71    7.55   0
  13  -1 -14   11.29    9.88   0
  14  -2  -7   89.32    8.08   0
  14  -2  15    7.67    6.62   0
  15  -2  -7    2.23    7.60   0
  15  -2  15    8.16    6.57   0
  16  -2  -7   -0.56    7.87   0
  16  -2  15   39.96    6.99   0
  17  -2  -6   37.14    8.18   0
  18  -2  -6    1.23    7.83   0
  -7   5   0   -5.52    5.64   0
  -7   5   1  170.83    8.30   0
  -7   5   2   63.00    7.75   0
  -7   5   7  130.84    8.12   0
  -7   5   8   68.14    7.78   0
  -7   6  -4  144.89    6.74   0
  -7   6  -3  107.00    7.96   0
  -7   6  12   24.10    8.04   0
  -6   4  -2    1.68    7.37   0
  -6   4  11   77.30    8.61   0
  -6   5  -6  264.56    8.50   0
  -6   5  15  184.96   10.94   0
  -6   6  -8   13.49    7.70   0
  -6   6  17    0.79    9.15   0
  -6   7  -9   66.25    7.03   0
  -5   3  -2   45.08    6.40   0
  -5   4  -7   18.05    7.29   0
  -5   7 -12    5.17    6.72   0
  -4   2   8  561.52   16.83   0
  -4   3  -7  108.78    6.50   0
  -4   5 -13   15.35    6.03   0
  -4   6 -14   74.69    6.63   0
  -3   3 -10   42.00    7.69   0
  -3   4 -13   73.39    7.55   0
  -3   5 -15   33.05    6.24   0
  -3   6 -16  111.38    7.89   0
  -2   2  -9  289.22    8.49   0
  -2   4 -15   34.15    7.28   0
  -2   5 -17    1.35    5.81   0
  -2   6 -18   -0.38    6.20   0
  -1   1  -6 1426.07   20.11   0
  -1   2  21   98.84   13.10   0
  -1   4 -17   69.78    7.62   0
   0   1  -9    1.61    7.84   0
   0   2  23   58.67   10.47   0
   0   3  26    0.57   11.43   0
   0   5 -20    6.74    7.68   0
   1   0  14  822.93   14.38   0
   1   3 -18   31.90    7.27   0
   1   4 -20    7.55    7.25   0
   2   0  17    3.48    7.11   0
   2   1 -13  114.47    9.77   0
   2   4 -21    9.98    7.30   0
   3   0  19    2.31    6.96   0
   3   1  24    7.82    7.76   0
   3   2 -18   15.65    7.01   0
   4  -1  -4 1334.64   23.60   0
   4  -1  13    3.75    6.85   0
   4   0  21   -2.68    6.98   0
   4   2 -19  274.32   10.91   0
   5   0  22  774.75   11.44   0
   5   1 -17   49.71    9.99   0
   5   2 -20  287.08   11.67   0
   5   4 -24    1.47    8.05   0
   6  -1  17   44.82    6.34   0
   6   3 -23    7.54    9.08   0
   7  -1  19    4.61    7.36   0
   8  -2  -1 1107.64   13.86   0
   8  -2   0  273.63    8.52   0
   8  -2   9   90.56    6.62   0
   8  -2  10    7.89    7.17   0
   8  -1  20   41.01    7.38   0
   9  -2  -3   30.19    7.39   0
   9  -2  12    4.76    6.08   0
   9  -1  21  327.46    9.95   0
   9   0  26    9.77    8.47   0
   9   1 -20    6.73   13.31   0
  10  -1  22   23.54    8.56   0
  11  -2  -6   47.05    8.66   0
  11  -2  14   38.86    6.47   0
  11  -2  15   16.77    7.34   0
  11  -1  22   15.32    6.56   0
  12  -2  15  113.19    6.99   0
  12  -1 -14    2.91   10.36   0
  13  -2  -7   65.12    7.82   0
  13  -2  16    9.81    6.15   0
  14  -2  16    5.75    6.66   0
  15  -2  16   58.84    6.97   0
  15  -2  17   29.98    8.14   0
  17  -2  -7   -3.06    7.90   0
  18  -2  -7   23.08    8.33   0
  -7   5   4  134.11    7.11   0
  -7   5   5    7.57    7.17   0
  -7   5   6   10.72    5.81   0
  -7   6  -2  141.99    7.09   0
  -7   6  -1   34.87    7.50   0
  -7   6  11   33.16    7.66   0
  -7   7  -4    9.76    6.09   0
  -7   7  -3    9.18    6.12   0
  -7   7  12   -0.74   10.05   0
  -7   7  13   39.74    8.82   0
  -6   4   0    2.73    6.53   0
  -6   4  10    7.32    7.15   0
  -6   5  -5   55.79    6.14   0
  -6   6  -7   -7.62    6.54   0
  -5   3  -1    8.01    5.91   0
  -5   3  10  177.17   10.71   0
  -5   4  -6   38.77    7.22   0
  -5   5  -9  298.54    7.75   0
  -5   6 -11  108.25    7.01   0
  -5   7 -11    3.80    8.37   0
  -4   2   2  173.10    9.88   0
  -4   2   7    9.32    8.82   0
  -4   3  -6  226.88    8.51   0
  -4   4 -10   38.11    6.28   0
  -4   4  19    2.05   13.91   0
  -4   5 -12   84.95    6.40   0
  -4   6 -13   11.37    7.64   0
  -4   7 -14   10.21    6.62   0
  -3   2  -5   48.62    7.61   0
  -3   7 -16    9.88    6.42   0
  -2   1  -1   22.69   11.98   0
  -2   3 -12  510.65   10.04   0
  -1   1  16   18.37   10.50   0
  -1   2 -11  108.92    8.30   0
  -1   5 -18   26.42    8.04   0
  -1   6 -19   15.01    6.67   0
   0   0  10  123.49   10.36   0
   0   2 -13   27.43    7.23   0
   0   3 -16    5.39    6.88   0
   0   4 -18  202.34    8.58   0
   1   1 -11   23.84    7.57   0
   1   1  21   95.17    9.72   0
   1   2 -15   12.72    6.01   0
   1   2  25   19.93   10.94   0
   1   5 -21    9.24    6.56   0
   2   1  23   12.83    9.12   0
   2   5 -22   -3.89    8.15   0
   3  -1   0    2.61    9.01   0
   3  -1  10   10.63    7.33   0
   3   3 -20   72.11    7.80   0
   3   4 -22    3.80    8.02   0
   3   5 -23   21.50    8.63   0
   4  -1  14   75.95    7.08   0
   4   3 -21    6.81    8.87   0
   4   4 -23    6.07    7.99   0
   5  -1  16   38.06    5.98   0
   5   0  23   -1.86    7.62   0
   5   1  27   10.45    7.85   0
   5   3 -22   13.24    7.62   0
   6  -1  18   -0.37    5.67   0
   6   0  24    7.92    7.74   0
   7  -2   2  504.18   10.56   0
   7  -2   3    4.63    5.89   0
   7  -2   5  214.37    7.53   0
   7  -2   6  710.95   10.46   0
   7  -2   7   22.98    5.82   0
   7  -2   8  116.21    8.21   0
   7   0  25   -2.57    7.92   0
   8  -2  -2   48.23    7.45   0
   8  -2  11    8.26    6.07   0
   8  -1  21   -0.66    7.81   0
   8   0  26   22.47    8.12   0
   8   2 -22   66.95   11.60   0
   9  -2  -4  741.98   12.80   0
   9  -2  13   42.32    5.90   0
   9  -1  22   64.21    8.53   0
  10  -2  -5   85.31    7.71   0
  10  -1 -13   33.10   11.89   0
  11  -1  23    2.30    6.77   0
  12  -2  -7   14.14    7.00   0
  13  -2  -8   79.85    9.38   0
  14  -2  -8    5.50    7.77   0
  14  -2  17    7.48    6.57   0
  14  -2  18   30.00    8.23   0
  15  -2  -8    6.16    7.56   0
  16  -2  -8   18.20    7.67   0
  17  -2  -8   18.49    8.19   0
  18  -2  -8   19.16    9.81   0
  -7   6   0   -0.04    5.80   0
  -7   6   1   33.99    7.56   0
  -7   6   9   74.11    8.41   0
  -7   6  10  154.54    9.06   0
  -7   7  -2   58.63    6.53   0
  -7   7  -1   94.25    7.94   0
  -7   7  11    6.80    8.21   0
  -6   4   1  244.35    7.31   0
  -6   4   2    6.91    6.17   0
  -6   4   8  140.11    9.39   0
  -6   4   9   91.12    8.14   0
  -6   5  14  104.48   10.00   0
  -6   6  16    0.43    9.60   0
  -6   7  -7  308.76    8.46   0
  -5   3   0   -1.01    5.74   0
  -5   3   1   10.30    7.06   0
  -5   3   9   96.58    9.63   0
  -5   4  -5  424.44    9.55   0
  -5   5  -8   52.26    7.40   0
  -5   5  18   12.30   11.80   0
  -5   7 -10   -0.16    8.11   0
  -4   2   4 1564.98   19.97   0
  -4   2   5  820.59   15.93   0
  -4   4  -9    9.32    5.83   0
  -4   5 -11  171.67    8.11   0
  -4   5  21    0.03   12.99   0
  -4   7 -13    0.50    6.58   0
  -3   2  -4   19.70    8.61   0
  -3   3  -9  594.38   10.24   0
  -3   4 -12    3.10    5.72   0
  -3   5 -14    5.99    6.05   0
  -3   6 -15   43.27    6.45   0
  -2   4 -14  175.39    8.17   0
  -2   5 -16  167.88    7.01   0
  -2   6 -17   27.55    6.50   0
  -1   3 -14   48.12    5.97   0
  -1   4 -16    5.13    6.07   0
   0   1  19    4.13    8.37   0
   0   5 -19   -5.25    8.27   0
   0   6 -20   33.62    7.07   0
   1   0  15   13.93    7.54   0
   1   3 -17   24.32    7.17   0
   1   4 -19   38.95    7.63   0
   2   0  18    0.96    7.22   0
   2   2 -16   48.95    7.51   0
   3  -1  -1 3359.61   33.06   0
   3   0  20   -4.56    7.05   0
   3   1  25   64.05    9.29   0
   3   2  28   16.38    9.58   0
   4  -1  15  245.34    8.27   0
   4   0  22  146.03    8.45   0
   5  -1  -7  345.41   16.76   0
   6  -1  19  455.77   10.13   0
   6   4 -24   10.30    8.54   0
   7  -2   0    1.76    6.99   0
   7  -2   9  204.65    7.55   0
   7  -1  20   27.91    6.45   0
   8  -2  12   29.36    6.24   0
   8  -2  13  204.36    8.40   0
   8   3 -24   49.63    8.75   0
   9  -2  14    3.96    5.56   0
   9  -2  15  439.52    9.38   0
  10  -2  -6    1.99    6.95   0
  10  -1  23   58.50    7.12   0
  10   2 -23   16.11   10.97   0
  11  -2  -7   54.91    7.76   0
  11  -2  17   21.92    6.28   0
  12  -2  -8   12.29    8.25   0
  12  -2  18    9.15    7.42   0
  13  -2  18    9.76    6.64   0
  14  -2  19    4.21    7.83   0
  14  -1 -15    3.20   11.80   0
  15  -2  -9    7.05    8.63   0
  15  -1 -15    2.43   10.49   0
  16  -2  -9    8.12    9.12   0
  16  -1 -15    3.03   10.61   0
  17  -2  -9   39.96   10.02   0
  -7   6   3  102.11    6.72   0
  -7   6   4  141.34    8.31   0
  -7   6   5   32.46    7.42   0
  -7   6   6  146.96    8.33   0
  -7   6   7    6.89    7.73   0
  -7   6   8   73.68    6.86   0
  -7   7   0   -4.06    6.24   0
  -7   7   1   82.01    7.04   0
  -7   7   3   12.83    8.30   0
  -7   7   7   22.11    7.70   0
  -7   7   8   59.59    8.37   0
  -7   7   9   35.08    7.92   0
  -7   7  10   -0.41    7.52   0
  -6   4   3   -1.91    5.44   0
  -6   4   4   93.75    7.71   0
  -6   4   5  139.69    8.30   0
  -6   4   6    5.61    6.98   0
  -6   4   7  173.60    8.67   0
  -6   5  -2   -4.74    7.24   0
  -6   5  13   31.31    9.23   0
  -6   6  15    5.93    9.33   0
  -6   7  -6  179.12    7.39   0
  -6   7  -5   29.44    7.51   0
  -5   3   2   42.35    7.55   0
  -5   3   8  287.82   11.49   0
  -5   4  15  192.71   12.74   0
  -5   5  -7    3.47    7.06   0
  -5   6  -9  205.54    7.31   0
  -5   6  19   -3.71   11.49   0
  -5   7  -9   98.52    8.59   0
  -4   3  -5   16.93    6.00   0
  -4   7 -12   40.90    6.83   0
  -3   5 -13   60.79    6.22   0
  -3   6 -14   40.17    6.14   0
  -2   3 -11   37.65    7.52   0
  -2   5 -15    0.45    7.24   0
  -2   6 -16    9.30    6.33   0
  -1   2 -10 1187.69   14.49   0
  -1   5 -17   26.26    5.98   0
  -1   6 -18   18.21    6.47   0
   0   0  11    4.40    7.47   0
   0   1  -8    4.43    8.52   0
   0   3 -15    4.79    7.12   0
   0   4 -17  158.13    8.47   0
   1   5 -20    1.96    6.85   0
   2   2  27    3.96    9.55   0
   2   4 -20   -2.85    7.26   0
   2   5 -21  134.76    8.87   0
   3  -1  12  177.79    7.55   0
   3   1 -14  246.60   10.36   0
   3   2 -17   77.40    9.24   0
   3   4 -21   62.88    8.05   0
   4   4 -22    4.25    7.83   0
   5  -1  18  176.43    8.38   0
   5   0  24   80.71    8.28   0
   5   1  28    8.11   10.33   0
   5   4 -23    4.84    7.79   0
   6  -2   5  482.13   10.63   0
   6  -2   6   67.54    7.89   0
   6   0  25    6.14    7.81   0
   7  -2  -1  553.78   11.43   0
   7  -2  11  632.56    9.96   0
   7  -2  12  114.35    8.29   0
   7  -1  21    7.80    7.81   0
   7   0  26   13.86    8.26   0
   7   2 -21   28.62    9.12   0
   7   3 -23    8.14    9.58   0
   8  -2  -3  226.19    8.37   0
   8  -1  22   11.40    6.48   0
   9  -2  -5  271.55    9.85   0
   9  -2  16   73.38    7.62   0
   9  -1  23   29.68    6.98   0
  10  -2  17   35.05    6.29   0
  10  -1  24   -2.56    8.25   0
  11  -2  18   18.02    5.91   0
  12  -2  19    0.26    6.59   0
  13  -2  -9   32.40    9.00   0
  13  -2  19    5.83    6.55   0
  13  -2  20   45.69    8.44   0
  14  -2  -9    8.35    7.92   0
  16  -3   5   27.78    7.91   0
  16  -3   6   79.13    7.83   0
  -7   7   4    7.80    6.60   0
  -7   7   5   93.40    7.26   0
  -7   7   6   46.06    6.78   0
  -6   5  -1   15.43    7.13   0
  -6   5  12  265.00   11.17   0
  -6   6  -4    0.37    6.14   0
  -6   6  -3   94.74    7.69   0
  -6   7  -4    2.44    6.27   0
  -6   8  -4   37.54    6.90   0
  -6   8  -3   -1.80    8.16   0
  -5   3   4   12.54    7.44   0
  -5   3   5   10.08    7.21   0
  -5   3   6   -0.08    7.23   0
  -5   3   7    2.04    7.33   0
  -5   5  -6  300.95    8.69   0
  -5   6  -8   15.67    6.08   0
  -5   7  -8   19.10    6.49   0
  -4   3  -4   45.65    6.45   0
  -4   3  15   83.50   13.81   0
  -4   4  -8   22.58    6.14   0
  -4   5 -10   39.70    5.94   0
  -4   7 -11   -4.51    8.24   0
  -3   2  -3   -1.65    8.53   0
  -3   3  -8  404.80    8.73   0
  -3   6 -13   15.23    7.61   0
  -3   7 -14    4.67    6.50   0
  -2   1  12  731.85   28.23   0
  -2   2  -7   -3.20    6.65   0
  -2   2  19  143.76   17.24   0
  -2   4 -13    3.20    5.88   0
  -2   7 -16    5.26    6.60   0
  -1   3 -13   12.45    5.16   0
  -1   4 -15    3.13    5.88   0
  -1   6 -17   11.14    7.45   0
   0   0  12   11.51    8.93   0
   0   2 -12   10.89    7.15   0
   0   5 -18    1.33    6.20   0
   0   6 -19   -1.74    6.69   0
   1   0  16   94.28    8.35   0
   1   1  22   10.03    8.81   0
   1   2 -14  187.07    7.90   0
   1   4 -18   70.68    7.98   0
   1   6 -20    2.93    8.21   0
   2   0  19    4.32    7.12   0
   2   1 -12  705.56   15.11   0
   2   1  24   23.91    9.01   0
   2   3 -18    1.02    5.90   0
   3  -1  13    1.92    6.92   0
   3   0  21   -0.15    6.71   0
   3   3 -19   50.06    7.43   0
   3   5 -22   26.46    6.95   0
   4  -1  -5  169.21   13.29   0
   4  -1  16  163.26    6.98   0
   4   0 -11    2.05   12.85   0
   4   0  23    5.17    7.56   0
   4   1 -15  232.89   12.20   0
   4   1  27    3.84    8.52   0
   4   2 -18  112.20    9.53   0
   5   2 -19   70.57    9.52   0
   5   3 -21   23.72    9.22   0
   6  -2   2  500.62   11.02   0
   6  -2   4   35.35    6.56   0
   6  -2   7  483.43    9.28   0
   6  -2   8  544.98    9.58   0
   6  -2   9   13.46    5.91   0
   6  -1  -9 1056.13   25.78   0
   6   3 -22    2.93    7.65   0
   7  -2  -2  553.03   11.61   0
   7  -1  22  172.70    8.71   0
   8  -2  -4  241.25    9.89   0
   8  -2  15    3.69    5.84   0
   8  -1  23    7.96    7.74   0
   8   1 -19   39.69   11.39   0
   9  -2  17   26.33    6.11   0
   9  -1  24   13.35    8.05   0
  10  -2  -7   13.50    8.25   0
  10  -2  18    0.22    6.07   0
  11  -2  -8   29.89    8.63   0
  11  -2  19   78.69    6.68   0
  11   2 -23   11.25   12.72   0
  12  -2  20   -9.47    6.20   0
  12   1 -21   35.26   16.29   0
  13  -3   4   72.96    7.52   0
  13  -3   5   51.19    7.37   0
  13  -3   6   22.08    7.39   0
  13  -3   7   98.62    8.12   0
  13  -3   8   16.59    7.54   0
  13  -1 -15    1.08   11.47   0
  14  -3   2   22.99    7.62   0
  14  -3   3    7.02    7.86   0
  14  -3   4   29.09    6.31   0
  14  -3   6  142.12    6.94   0
  14  -3   8   57.29    6.53   0
  14  -3  10   37.27    7.88   0
  15  -3   1   86.20    8.21   0
  15  -3   2   11.32    7.90   0
  15  -3   3   67.93    6.54   0
  15  -3   4   69.05    7.16   0
  15  -3   5   53.17    6.34   0
  15  -3   6   11.86    6.02   0
  15  -3   7   53.73    6.43   0
  15  -3   8   30.77    6.12   0
  15  -3   9   26.34    6.29   0
  15  -3  10    9.28    7.69   0
  15  -2 -10   14.13    8.70   0
  16  -3   1   18.88    8.20   0
  16  -3   2   15.73    6.60   0
  16  -3   3   36.42    6.68   0
  16  -3   4    9.05    6.60   0
  16  -3   7   16.96    6.47   0
  16  -3   8   -4.12    6.47   0
  16  -3   9    5.87    6.59   0
  16  -3  11   25.39    8.28   0
  16  -2 -10   27.49    9.82   0
  17  -3   1   37.09    8.05   0
  17  -3   2    5.98    6.57   0
  17  -3   3   11.14    6.57   0
  17  -3   4    4.66    6.61   0
  17  -3   5   24.08    6.78   0
  17  -3   7   84.24    7.01   0
  17  -3   8   30.28    6.58   0
  17  -3   9    2.26    6.68   0
  17  -3  10    4.12    6.41   0
  17  -2 -10    2.93    9.62   0
  18  -3   1   -0.49    7.88   0
  18  -3   2   18.81    8.30   0
  18  -3   3   45.88    7.15   0
  18  -3   4   89.51    7.61   0
  -6   5   1    9.46    7.18   0
  -6   5  11  186.33    9.46   0
  -6   6  -2  188.20    7.23   0
  -6   6  14   25.21    7.99   0
  -6   7  -3   28.76    6.43   0
  -6   7  -2  126.88    8.38   0
  -6   7  14    4.08   10.20   0
  -6   8  -2   -1.63    7.01   0
  -6   8  -1   12.95    8.29   0
  -5   4  -3    8.52    5.88   0
  -5   4  -2   38.20    7.54   0
  -5   4  14  313.14   13.75   0
  -5   5  -5    4.48    7.22   0
  -5   5  17    9.21   10.52   0
  -5   6  -7   -0.00    6.24   0
  -5   7  -7   31.31    6.30   0
  -5   8  -6   11.83    8.19   0
  -4   3  -3  268.25    9.26   0
  -4   5  -9   28.71    6.10   0
  -4   6 -10  132.70    6.99   0
  -4   7 -10   -4.65    8.43   0
  -3   3  -7 2145.91   16.98   0
  -3   4 -10   58.24    6.27   0
  -3   5 -12    3.81    6.28   0
  -3   7 -13   12.59    6.54   0
  -2   3 -10  345.57    9.69   0
  -2   5 -14   25.75    5.82   0
  -2   6 -15   46.14    6.28   0
  -2   7 -15   10.05    6.35   0
  -1   1  17   41.62    9.77   0
  -1   2  22   39.57   12.09   0
  -1   3  25    4.73   14.70   0
  -1   5 -16    1.60    5.93   0
   0   1  20   -0.97    8.93   0
   0   3  27   -5.60   13.99   0
   0   4 -16   31.13    7.46   0
   0   6 -18   27.63    8.11   0
   1   1 -10  295.52   10.74   0
   1   2  26   13.24   10.78   0
   1   3 -16   -0.65    6.91   0
   1   5 -19   44.68    6.79   0
   2  -1   5  684.05   15.63   0
   2  -1   7 2102.21   21.46   0
   2  -1   8  515.79   12.53   0
   2   0  -7    1.15   12.05   0
   2   4 -19  224.72    8.86   0
   2   5 -20    5.82    7.90   0
   3  -1  -2    5.18   10.50   0
   3  -1  14  222.12    8.80   0
   3   1  26   39.06    9.47   0
   4  -1  17    7.44    7.03   0
   4   3 -20   30.52    7.57   0
   5  -1  19    5.51    5.87   0
   5   0  25    2.33    7.74   0
   6  -2  11  189.46    7.16   0
   6   0  26   63.00    8.36   0
   6   4 -23   15.97    9.28   0
   7  -2  14  106.02    6.67   0
   7   0  27   -4.90    6.77   0
   7   1 -18    4.24   11.26   0
   8  -2  16   35.08    5.99   0
   8  -2  17   14.82    7.18   0
   8  -1  24   42.11    8.29   0
   9  -2  -6   25.58    7.21   0
   9   2 -22   84.19   10.79   0
  10  -2  19    5.41    6.09   0
  11  -2  20   41.12    6.40   0
  12  -3   3  356.12    9.51   0
  12  -3   4   49.01    7.40   0
  12  -3   5    9.37    5.56   0
  12  -3   6    5.61    5.74   0
  12  -3   7    8.37    6.01   0
  12  -3   8    4.72    5.73   0
  12  -3   9   17.59    7.89   0
  12  -2  -9   13.63    7.34   0
  12  -2  21    0.14    6.50   0
  13  -3   3    6.94    5.79   0
  13  -3   9  206.28    7.80   0
  13  -3  10    7.22    6.32   0
  13  -3  11   16.32    7.40   0
  14  -3   1  118.95    6.93   0
  14  -3  11   21.43    6.47   0
  14  -3  12   12.08    6.56   0
  14  -2 -10    3.15    7.85   0
  15  -3  -1   87.02    8.57   0
  15  -3   0    3.79    6.00   0
  15  -3  11   19.70    6.54   0
  15  -3  12   10.77    6.60   0
  15  -3  13   31.87    8.11   0
  16  -3  -1   20.23    7.90   0
  16  -3  12   46.14    6.81   0
  16  -3  13    2.15    6.55   0
  17  -3  -1   34.65    8.05   0
  17  -3   0   -1.73    6.38   0
  18  -3  -1    7.22    8.48   0
  18  -3   0   -0.74    6.32   0
  -6   5   2    2.10    5.82   0
  -6   5   3  441.09   10.11   0
  -6   5   4   13.85    7.24   0
  -6   5   8  497.26   10.88   0
  -6   5   9  229.44    9.11   0
  -6   5  10   18.32    8.02   0
  -6   6  -1  289.12    7.46   0
  -6   6   0  108.75    8.23   0
  -6   6  12  181.61   10.33   0
  -6   6  13    3.37    7.62   0
  -6   7  -1   20.43    6.79   0
  -6   7   0   -2.18    8.10   0
  -6   7  13    0.65    8.98   0
  -6   8   1    3.08    8.41   0
  -6   8   2    7.69    8.42   0
  -5   4  -1   95.86    7.74   0
  -5   5  -4   56.57    7.57   0
  -5   6  -6   12.45    6.22   0
  -5   6  18   13.37    9.91   0
  -5   7  -6   15.55    6.39   0
  -5   8  -5    2.08    8.17   0
  -4   4  -6   18.36    7.27   0
  -4   5  -8   47.60    6.26   0
  -4   6  -9   96.42    7.16   0
  -4   7  -9   14.97    8.03   0
  -3   2  -2   82.08    8.04   0
  -3   6 -12   -0.25    6.20   0
  -3   7 -12   -3.25    6.50   0
  -2   1   1   26.08   12.43   0
  -2   2  -6 1582.32   17.49   0
  -2   5 -13   12.00    7.00   0
  -2   6 -14   58.11    6.47   0
  -1   2  -9  555.63   10.67   0
  -1   3 -12   17.19    6.08   0
  -1   4 -14  124.38    6.74   0
  -1   5 -15   72.87    7.69   0
  -1   6 -16    4.81    6.06   0
  -1   7 -16   22.76    6.73   0
   0   0  13    9.23    8.94   0
   0   3 -14   -1.34    5.57   0
   0   5 -17    4.72    5.70   0
   1   0  17    2.57    7.07   0
   1   6 -19    2.03    8.34   0
   2  -1  10  282.77    9.99   0
   2   0  20    2.71    7.03   0
   2   2  28   22.22   11.19   0
   2   3 -17  381.81   10.01   0
   3  -1  15  307.15    9.53   0
   3   0  22  132.01    8.48   0
   3   4 -20   84.84    8.31   0
   3   5 -21   33.85    8.44   0
   4  -1  18    3.11    7.02   0
   4   0  24  114.99    8.91   0
   4   1  28   -3.11   10.35   0
   4   4 -21    7.85    7.21   0
   4   5 -22   25.65    8.79   0
   5  -1  20   37.21    7.68   0
   5   1 -16   35.46    8.76   0
   5   4 -22   -1.70    8.05   0
   6  -2   0  260.30    9.69   0
   6  -2  13  211.72    9.13   0
   6  -1  22    3.89    7.54   0
   6   1 -17   46.61   10.25   0
   7  -2  -3   -0.40    6.90   0
   7  -2  15  153.49    7.07   0
   7  -2  16  235.20    9.08   0
   7  -1  23    3.69    6.21   0
   8  -2  -5  389.04   10.95   0
   8   3 -23    3.72    8.56   0
   9  -2  19    0.76    5.79   0
   9  -1  25   11.01    6.86   0
  10  -2  -8   38.40    8.43   0
  10  -2  20   18.95    6.62   0
  10   1 -20   78.26   14.79   0
  11  -3   3   15.70    7.37   0
  11  -3   4   -0.30    7.34   0
  11  -3   6   19.82    5.93   0
  11  -3   7   15.05    6.07   0
  11  -3   8    8.58    5.73   0
  11  -3   9  111.06    8.45   0
  11  -3  10   22.81    7.62   0
  11  -2  21    4.01    6.41   0
  12  -3   1  184.81    8.82   0
  12  -3   2   99.37    6.70   0
  12  -3  10   15.05    6.48   0
  12  -3  11   17.32    6.66   0
  12  -3  12    9.99    7.82   0
  12  -2  22    7.56    6.55   0
  12  -1 -15   34.43   12.93   0
  13  -3  -1    5.22    7.38   0
  13  -3   0   -3.91    6.08   0
  13  -3  12    3.95    6.30   0
  13  -3  13  154.81    7.19   0
  13  -2 -10   51.75    9.39   0
  14  -3  -2   30.14    7.67   0
  14  -3  13   34.38    6.73   0
  14  -3  14   14.60    6.81   0
  15  -3  -2    8.73    7.15   0
  15  -3  14    8.15    6.70   0
  15  -3  15    3.00    8.35   0
  15  -2 -11    5.56    9.15   0
  16  -3  -2   11.12    6.54   0
  16  -2 -11   11.64    9.70   0
  16  -1 -16    0.01   12.92   0
  17  -3  -2    7.33    6.71   0
  17  -2 -11   55.49    9.97   0
  18  -3  -2   11.48    8.44   0
  -6   5   5   47.92    6.24   0
  -6   5   7   96.72    8.11   0
  -6   6   2  176.05    8.97   0
  -6   6   3   95.51    8.03   0
  -6   6  11    5.26    7.82   0
  -6   7   1   10.50    6.67   0
  -6   7   2  116.84    9.20   0
  -6   7  11   15.08    8.96   0
  -6   7  12   -4.27    8.28   0
  -6   8   3    5.98    6.95   0
  -6   8   4   39.08    8.58   0
  -5   4   0    0.32    7.00   0
  -5   4  13  701.96   15.61   0
  -5   5  -3    8.86    7.17   0
  -5   5  16    4.86    9.94   0
  -5   6  -5  211.95    7.60   0
  -5   7  -5   19.03    6.25   0
  -5   8  -4   11.86    6.69   0
  -4   4  -5   16.55    7.47   0
  -4   4  18  246.64   15.81   0
  -4   5  -7    0.48    7.42   0
  -4   5  20    7.62   12.65   0
  -4   6  -8    1.46    7.48   0
  -4   8  -8   17.54    6.91   0
  -3   3  -6   61.88    6.71   0
  -3   4  -9  516.59    9.24   0
  -3   5 -10   79.70    7.44   0
  -3   6 -11    2.04    6.54   0
  -3   7 -11   22.57    8.08   0
  -2   3  -9 2153.83   17.22   0
  -1   6 -15   65.63    7.96   0
   0   1  -7    1.42    9.10   0
   0   2 -11  622.59   11.18   0
   0   6 -17   -1.66    6.33   0
   1   1  23    1.26    8.92   0
   1   2 -13    6.41    5.81   0
   1   4 -17   55.32    6.34   0
   1   5 -18   36.82    6.64   0
   2  -1  11 1058.87   14.59   0
   2   1  25    6.12    8.09   0
   2   6 -20   24.25    6.73   0
   3  -1  16  431.16   10.27   0
   3   0  -9    1.90   12.60   0
   3   2 -16  103.54    8.30   0
   3   3 -18  110.34    8.15   0
   4  -1  19   16.95    7.22   0
   5  -2   4  258.13   10.05   0
   5  -2   5   21.47    6.77   0
   5  -2   6   91.93    7.08   0
   5  -2   7  235.53    8.05   0
   5  -2   9  449.37   10.15   0
   5  -2  10 1401.66   14.54   0
   5  -1  21   16.48    7.69   0
   5   0  26   37.30    8.48   0
   6  -2  -1  308.82   10.17   0
   6  -2  14   34.09    6.29   0
   6   0  27   -4.53    7.48   0
   7  -2  17    5.56    7.21   0
   7  -1  24    3.25    7.26   0
   7   3 -22   15.55    8.02   0
   8  -2  19    1.19    7.67   0
   8  -1 -12   37.32   13.54   0
   8  -1  25   39.96    8.53   0
   8   2 -21   64.32    9.97   0
   9  -2  -7  290.91   11.07   0
   9  -2  20   -0.73    6.54   0
   9  -1 -13  239.22   17.98   0
  10  -3   5   -1.97    7.30   0
  10  -3   6   -2.75    7.14   0
  10  -3   7   -2.56    7.07   0
  10  -3   8    9.60    7.21   0
  10  -2  21   53.50    7.18   0
  11  -3   1  340.17    9.43   0
  11  -3  11  204.54    7.46   0
  11  -3  12   90.27    8.23   0
  11  -2  22   21.84    6.74   0
  12  -3   0   27.63    5.94   0
  12  -3  13    0.12    6.36   0
  12  -3  14    4.62    7.69   0
  12  -2 -10   41.02    9.27   0
  13  -3  -2   48.19    7.75   0
  13  -3  14   24.30    6.47   0
  13  -3  15   20.97    6.83   0
  14  -3  -3   15.19    7.66   0
  14  -3  15    4.82    6.67   0
  14  -3  16    3.24    6.95   0
  14  -2 -11    1.85    8.86   0
  15  -3  -3   58.55    7.88   0
  15  -1 -16   13.31   11.70   0
  16  -3  -4    9.46    7.75   0
  16  -3  -3   37.25    6.81   0
  17  -3  -4    2.37    8.43   0
  17  -3  -3   10.31    6.31   0
  18  -3  -4   99.17    9.34   0
  18  -3  -3   61.08    7.08   0
  -6   6   4    5.82    6.48   0
  -6   6   5   57.14    8.11   0
  -6   6   7   -2.48    7.30   0
  -6   6   8    6.96    7.38   0
  -6   6   9   38.51    7.94   0
  -6   6  10   28.80    8.13   0
  -6   7   3   32.65    6.84   0
  -6   7   4    6.61    6.67   0
  -6   7   5   24.48    8.02   0
  -6   7   6  169.29    9.26   0
  -6   7   7  375.50   10.30   0
  -6   7   8   85.53    8.55   0
  -6   7   9   60.63    8.60   0
  -6   7  10   39.05    8.09   0
  -5   4   1   84.41    6.39   0
  -5   4  12   37.16    9.32   0
  -5   5  -2   22.65    7.53   0
  -5   6  -4    7.96    6.15   0
  -5   6  -3  110.00    7.94   0
  -5   6  17    8.59    9.64   0
  -5   7  -4   22.49    5.91   0
  -5   8  -3    1.46    6.54   0
  -4   3  -1   -0.30    5.79   0
  -4   3  14  291.65   15.54   0
  -4   6  -7  111.20    8.30   0
  -4   7  -7   58.45    7.95   0
  -4   8  -7    2.92    6.73   0
  -4   8  -6   21.14    8.16   0
  -3   2  -1   59.39    8.16   0
  -3   4  -8  322.63    8.13   0
  -3   5  23   15.63   14.59   0
  -2   1   2  242.78   16.84   0
  -2   1  13  109.97   16.48   0
  -2   2  -5 3996.18   26.03   0
  -2   4 -11   34.12    6.27   0
  -2   5 -12   28.31    5.81   0
  -2   6 -13   85.65    6.73   0
  -2   7 -13    5.13    6.80   0
  -1   1  18   76.18   11.19   0
  -1   3 -11   69.13    8.18   0
  -1   4 -13   16.73    6.03   0
  -1   5 -14  192.77    8.16   0
  -1   7 -15   42.05    6.85   0
   0   0  14 2010.36   22.30   0
   0   1  21    6.39    9.01   0
   0   2  25   71.12   12.87   0
   0   3 -13   -0.21    6.61   0
   0   4 -15  456.04    9.12   0
   0   5 -16    3.03    6.31   0
   1   0  -4 1132.52   38.68   0
   1   0  18   35.84    7.47   0
   1   2  27   49.40   12.28   0
   1   3 -15    0.80    5.77   0
   1   6 -18   22.91    6.78   0
   2  -1  12  685.77   12.45   0
   2   0  21    4.97    6.82   0
   2   4 -18    2.69    6.25   0
   2   5 -19   10.36    6.19   0
   3   0  23    8.69    7.87   0
   3   1 -13   -0.12    7.23   0
   3   1  27   35.29    9.00   0
   3   4 -19    7.49    7.58   0
   3   5 -20   17.16    8.06   0
   4   0  25    7.33    7.89   0
   4   2 -17  128.79    8.85   0
   4   3 -19   22.52    7.37   0
   4   5 -21   -0.94    8.07   0
   5  -2   3 3142.83   21.48   0
   5   3 -20   81.31    8.46   0
   6  -2  15   16.55    6.07   0
   6  -1  23    6.08    5.83   0
   6   0  28   11.83    9.00   0
   6   2 -19   22.34    9.34   0
   6   3 -21    5.79    7.92   0
   6   4 -22   21.56    9.50   0
   7  -2  -4  128.53    8.81   0
   7  -2  18    8.82    7.16   0
   7   2 -20   -3.15    9.11   0
   7   4 -23   -0.13    8.90   0
   8  -2  20   -0.60    7.70   0
   8  -1  26   33.42    8.76   0
   9  -2  21   -2.22    6.18   0
   9   3 -23   48.98   10.54   0
  10  -3   2   33.43    7.48   0
  10  -3   3    6.43    5.88   0
  10  -3   4   14.75    6.07   0
  10  -3  12   12.55    7.75   0
  10  -2  22    4.34    6.22   0
  10   2 -22   -1.94   10.66   0
  11  -3   0   -0.64    5.82   0
  11  -3  13   -5.36    6.39   0
  11  -3  14    7.47    6.71   0
  11  -2  23    6.01    6.84   0
  12  -3  -2   92.26    8.13   0
  12  -3  15    0.20    6.00   0
  12  -3  16    1.66    7.83   0
  13  -3  -3   13.49    7.61   0
  13  -3  16    5.71    6.80   0
  13  -3  17   32.88    8.35   0
  13  -2 -11   48.57   10.56   0
  14  -3  -4   32.25    7.82   0
  14  -1 -16    2.65   12.60   0
  15  -3  -4   63.72    7.81   0
  17  -3  -5   15.00    7.95   0
  17  -2 -12   -3.71    9.38   0
  -5   4   2   34.23    5.45   0
  -5   4   3    5.90    6.58   0
  -5   4  11  266.73   10.92   0
  -5   5  -1  406.25    8.43   0
  -5   5  15   36.18    9.19   0
  -5   6  -2   79.88    7.49   0
  -5   6  16   16.03    9.66   0
  -5   7  -2    4.90    6.58   0
  -5   8  -1    3.73    6.86   0
  -5   8   0    7.83    8.61   0
  -4   3   0   55.70    6.30   0
  -4   5  -6   -1.09    5.88   0
  -4   7  -6   25.10    7.75   0
  -4   8  -5   36.25    8.03   0
  -3   2   0    5.46    8.84   0
  -3   5  -9   11.38    6.04   0
  -3   8  -9   18.31    6.64   0
  -2   3  -8   35.34    7.77   0
  -2   4 -10   36.44    7.46   0
  -2   6 -12   84.75    6.94   0
  -2   7 -12   29.35    6.72   0
  -1   2  -8 2186.20   18.70   0
   1   0  19    1.11    8.51   0
   1   1  -9   -2.17    7.75   0
   1   1  24   10.94   10.11   0
   1   4 -16    4.90    7.32   0
   1   5 -17   30.66    6.33   0
   2   1 -11 1060.24   17.84   0
   2   1  26   83.72   10.64   0
   2   2 -14   13.48    7.27   0
   2   3 -16   59.12    7.74   0
   2   6 -19    5.18    6.55   0
   3  -1  -3 2553.11   33.77   0
   3  -1  17  152.38    7.52   0
   3   6 -20   -3.38    8.16   0
   4  -1  20    3.59    7.23   0
   4   4 -20   34.35    7.67   0
   5  -2   1   29.35    8.24   0
   5  -2   2    2.99    6.55   0
   5  -1  22   23.07    7.65   0
   5   0  27    1.61    8.20   0
   5   2 -18   37.57    7.95   0
   5   4 -21   19.85    8.20   0
   6  -2  17  336.54    9.13   0
   6  -1  24   27.51    7.85   0
   7  -1 -11   62.16   15.27   0
   7  -1  25    7.04    6.68   0
   8  -2  21   77.53    8.40   0
   9  -3   4  104.77    7.92   0
   9  -3   6   29.56    6.13   0
   9  -3   7    9.62    6.15   0
   9  -3   8   82.35    7.01   0
   9  -3   9  279.51    7.67   0
   9  -3  10  270.45    7.67   0
   9  -3  11   36.83    7.54   0
   9  -2  22   83.34    7.35   0
  10  -3   1    0.71    5.80   0
  10  -3  14    9.35    7.67   0
  10  -2  -9    5.90    8.18   0
  10  -2  23   11.18    6.95   0
  10  -1 -14   24.50   14.05   0
  11  -3  -1  329.42    8.45   0
  11  -3  15   17.24    6.47   0
  11  -3  16  122.99    8.35   0
  12  -3  -3  370.58    9.88   0
  12  -3  17   10.12    6.46   0
  13  -3  -4   78.65    8.10   0
  13  -3  18   26.02    6.61   0
  15  -3  -5   53.44    8.34   0
  15  -2 -12    6.09    9.14   0
  16  -3  -5   34.13    6.74   0
  16  -2 -12   18.81    9.96   0
  -5   4   4  207.89    7.84   0
  -5   4   5  415.95   10.32   0
  -5   4   6   37.74    7.60   0
  -5   4   7   11.58    8.41   0
  -5   4   8   16.91    8.44   0
  -5   4   9   36.22    8.56   0
  -5   4  10  267.64    9.95   0
  -5   5   0    2.41    5.93   0
  -5   5  14    3.98    9.19   0
  -5   6  -1   74.30    6.46   0
  -5   6  15    6.83    9.19   0
  -5   7  -1   49.78    6.23   0
  -5   7   0    8.98    7.99   0
  -5   7  15   26.86    8.82   0
  -5   8   1   -1.55    6.95   0
  -5   8   2   24.40    8.54   0
  -4   3   1    4.48    7.06   0
  -4   4  -3   59.43    6.37   0
  -4   7  -5    2.85    7.43   0
  -4   8  -4   -1.07    6.54   0
  -3   4  -7   42.00    6.28   0
  -3   5  -8   10.19    7.21   0
  -3   6  -9   28.11    6.54   0
  -3   7  -9    1.50    6.42   0
  -3   8  -8   30.50    6.85   0
  -2   5 -11  464.21    8.53   0
  -2   6 -11   68.04    7.95   0
  -2   7 -11  137.59    8.65   0
  -1   1  -3 1826.25   25.28   0
  -1   2  23    8.19   12.77   0
  -1   3 -10   39.88    7.52   0
  -1   4 -12    7.47    6.06   0
  -1   5 -13  405.74    8.32   0
  -1   7 -13   49.70    8.47   0
   0   4 -14   20.20    6.16   0
   0   5 -15    8.04    6.01   0
   0   6 -15  114.14    8.14   0
   0   7 -15   -0.17    7.97   0
   1   2 -12  523.52   11.46   0
   1   3 -14   50.40    6.89   0
   1   6 -17    8.86    6.28   0
   2  -1   1   27.30   10.17   0
   2   0  22  144.25    8.41   0
   2   4 -17   30.69    7.59   0
   2   5 -18   42.09    6.51   0
   3  -1  18   78.32    8.05   0
   3   0  24    7.87    8.11   0
   3   1  28    1.15    9.81   0
   3   5 -19   17.08    7.79   0
   4  -1  21  245.00    9.14   0
   4   0  26   28.69    8.48   0
   4   1 -14   81.19    9.53   0
   5  -2  14  273.04    7.88   0
   5  -1  23   16.53    7.53   0
   7  -2  -5  217.20   10.04   0
   7  -2  20    7.47    7.52   0
   7  -1  26   -2.82    7.98   0
   8   3 -22    1.37    8.35   0
   9  -3   2   26.01    7.43   0
   9  -3   3    0.71    6.04   0
   9  -3  12   33.16    6.29   0
   9  -3  13  283.46    7.81   0
   9  -2  23   12.82    8.42   0
   9   1 -19  268.76   14.50   0
   9   2 -21    3.78   10.66   0
  10  -3  -1   11.18    7.04   0
  10  -3  15   48.42    6.87   0
  10  -3  16   21.07    7.96   0
  10  -2  24    4.41    6.83   0
  11  -3  -2  180.75    7.53   0
  11  -3  17   19.24    6.28   0
  11  -2 -10  278.00   11.72   0
  12  -3  -4   47.27    7.71   0
  12  -3  18   29.72    6.63   0
  12  -2 -11   28.07   10.72   0
  13  -3  -5   47.10    7.56   0
  13  -3  19    2.98    6.49   0
  13   1 -21   33.00   16.75   0
  14  -3  -5  277.36    8.59   0
  14  -2 -12   26.72   10.42   0
  15  -3  -6    4.55    7.74   0
  16  -3  -6   67.33    8.60   0
  17  -3  -6   26.89    8.53   0
  -5   5  13  112.24   10.13   0
  -5   6   0    2.99    5.87   0
  -5   6   1   76.69    7.66   0
  -5   6  14   23.70    9.41   0
  -5   7   1   41.72    6.56   0
  -5   7  13   29.80    9.65   0
  -5   7  14   19.71    8.82   0
  -5   8   4    1.21    6.60   0
  -5   8   5    8.75    8.16   0
  -5   8   6   11.95    8.27   0
  -4   3   2  171.23    8.69   0
  -4   3  13   14.62    9.50   0
  -4   4  -2   18.87    6.13   0
  -4   4  17   18.76   11.06   0
  -4   5  -4   -3.51    5.89   0
  -4   5  19    0.34   10.92   0
  -4   6  -4    1.55    7.40   0
  -4   7  -4  158.49    7.22   0
  -4   8  -3    2.21    6.55   0
  -4   8  -2   -1.73    8.01   0
  -3   2   1   44.98    7.89   0
  -3   4  -6   37.53    6.27   0
  -3   4  21   61.21   16.51   0
  -3   6  -8  199.62    7.29   0
  -3   7  -8   13.03    6.30   0
  -3   8  -7   24.27    6.87   0
  -3   8  -6   57.01    8.55   0
  -2   2  -4  463.88   11.33   0
  -2   2  20   80.82   18.03   0
  -2   3  -7 3736.80   22.35   0
  -2   4  -9   19.59    6.05   0
  -2   5 -10  385.40    9.12   0
  -2   7 -10    9.72    7.78   0
  -2   8  -9    8.94    8.27   0
  -1   2  -7    7.53    8.41   0
  -1   6 -13    6.91    6.16   0
   0   0  16   97.30    9.63   0
   0   1  -6    0.94    9.84   0
   0   1  22    2.14   10.02   0
   0   3 -12    2.26    5.92   0
   1   4 -15   16.11    7.41   0
   1   7 -16   41.43    8.22   0
   2  -1  15   37.74    7.48   0
   2   6 -18   -4.12    6.70   0
   3  -1  19  136.77    8.33   0
   3   2 -15   10.09    7.12   0
   3   4 -18   28.39    7.60   0
   3   6 -19    9.08    8.20   0
   4  -2   5  846.68   13.79   0
   4  -2   6  190.67    9.30   0
   4  -2   7   12.18    6.53   0
   4  -2   8  571.13   10.60   0
   4  -2  10 1436.43   15.06   0
   4  -1  -6   20.22   12.40   0
   4   3 -18   25.45    7.02   0
   4   4 -19    6.79    7.34   0
   4   5 -20    2.29    6.23   0
   5  -2   0    2.40    6.24   0
   5  -2  16   54.70    7.54   0
   5  -1  -8  459.44   20.55   0
   5   0 -12  418.04   20.64   0
   5   0  28  104.58    9.82   0
   5   3 -19   91.98    8.49   0
   5   5 -21    4.02    8.31   0
   6  -2  -3  118.73    8.83   0
   6  -2  19   26.57    7.51   0
   6  -1  25   20.62    8.01   0
   6   3 -20   13.77    9.16   0
   6   4 -21   12.63    9.46   0
   6   5 -22   43.33    7.21   0
   7   3 -21  147.85    9.16   0
   7   4 -22   50.70    8.79   0
   8  -3   4   -4.59    7.45   0
   8  -3   5    7.14    5.97   0
   8  -3   6    7.70    5.91   0
   8  -3   7   13.00    6.04   0
   8  -3   9   54.67    6.61   0
   8  -3  10    7.49    6.41   0
   8  -3  11  165.98    7.05   0
   8  -3  12   95.92    8.05   0
   8  -2  -7  245.51   11.04   0
   8  -2  22   78.06    7.11   0
   9  -3   1    6.27    5.59   0
   9  -3  15   28.08    6.34   0
   9  -2  24   44.92    8.86   0
  10  -3  -2   40.46    7.37   0
  11  -3  -3    9.50    7.39   0
  11  -3  18   42.92    6.43   0
  11  -3  19   11.78    8.11   0
  11   2 -22   20.36   11.13   0
  12  -3  20    7.84    8.36   0
  13  -1 -16   10.56   14.14   0
  14  -3  -6  147.99    9.14   0
  16  -3  -7   15.05    8.10   0
  -5   5   3    0.35    5.78   0
  -5   5   4   46.34    7.52   0
  -5   5   5    2.79    7.00   0
  -5   5  11    9.97    8.57   0
  -5   5  12   12.83    7.72   0
  -5   6  13   53.82    8.30   0
  -5   7   3   99.70    7.27   0
  -5   7   4   14.72    8.21   0
  -5   7   5   14.10    8.36   0
  -5   7  11    2.25    7.95   0
  -5   7  12    9.33    8.51   0
  -4   3   3  259.43    9.47   0
  -4   3  12   62.04   10.76   0
  -4   4  -1  151.63    8.51   0
  -4   5  -3   20.71    6.21   0
  -4   6  19    6.48   10.88   0
  -4   7  -3   13.99    6.21   0
  -4   8  -1   52.42    8.59   0
  -3   3  -3  214.37    8.25   0
  -3   5  -7   10.11    6.70   0
  -3   6  -7   24.71    6.18   0
  -3   8  -5   29.34    8.38   0
  -2   1  14  145.96   16.75   0
  -2   6 -10   26.86    6.25   0
  -1   1  19   19.73    9.82   0
  -1   6 -12   15.08    7.72   0
  -1   7 -12    3.80    6.62   0
   0   4 -13  430.65    8.71   0
   0   5 -14    0.14    5.70   0
   0   6 -14   46.80    6.36   0
   0   7 -14    9.36    6.41   0
   1   1  25  110.80   11.35   0
   1   2  28   25.75   12.68   0
   1   6 -16    0.96    6.41   0
   2  -1  16    2.93    7.28   0
   2   0  23   -3.52    7.87   0
   2   1  27    3.17    9.75   0
   2   2 -13  267.83    9.75   0
   2   3 -15   39.54    7.17   0
   2   5 -17   11.41    6.05   0
   2   6 -17   34.28    8.13   0
   3  -1  20   45.79    7.65   0
   3   0  25    0.09    7.88   0
   4  -1  22   79.00    8.11   0
   4   0  27   -0.51    8.41   0
   4   2 -16   86.90    8.18   0
   5  -2  -1   30.60    8.00   0
   5  -2  17  223.73    8.94   0
   5  -1  24   10.29    7.51   0
   5   1 -15   57.19    9.32   0
   5   4 -20   -0.51    7.59   0
   6  -1  26   39.74    8.01   0
   7  -2  22   28.03    8.07   0
   7  -1  27   -6.50    7.21   0
   8  -3   2   55.12    7.74   0
   8  -3   3    3.27    6.03   0
   8  -3  14  454.84    9.95   0
   8  -2  23   11.69    6.88   0
   8   1 -18   37.76   11.60   0
   8   2 -20    9.19    9.06   0
   9  -3   0    3.65    5.68   0
   9  -3  16   29.04    6.51   0
   9  -3  17  108.66    8.11   0
   9   3 -22    8.62    9.92   0
  10  -3  18   91.43    6.49   0
  10  -3  19    3.39    7.38   0
  11  -3  -4    2.36    7.02   0
  11  -3  20   30.66    6.71   0
  11  -1 -15  114.32   17.01   0
  11   1 -20   11.81   14.08   0
  12  -3  -5    3.57    7.03   0
  13  -3  -6   30.45    7.53   0
  13  -2 -12   22.12    9.38   0
  14  -4   9   -5.19    7.96   0
  15  -4   5    4.52    7.75   0
  15  -4   6   25.76    6.70   0
  15  -4   7    1.58    6.35   0
  15  -4   8    7.11    6.47   0
  15  -4   9   23.59    6.58   0
  15  -4  10    0.17    6.83   0
  15  -4  11    4.28    8.30   0
  15  -4  12   -3.47    8.21   0
  15  -3  -7   46.38    8.44   0
  15  -2 -13    5.12   10.69   0
  16  -4   3    8.91    8.35   0
  16  -4   4    9.61    8.33   0
  16  -4   6    3.47    6.84   0
  16  -4   7    1.52    6.80   0
  16  -4   8  100.12    7.46   0
  16  -4   9   65.67    7.20   0
  16  -2 -13   23.71    9.91   0
  17  -4   3    2.01    8.36   0
  17  -4   4    7.90    6.99   0
  17  -3  -8   30.13   10.37   0
  -5   5   6  287.71    9.25   0
  -5   5   7    5.64    7.24   0
  -5   5  10  176.89    8.92   0
  -5   6   4    7.81    6.13   0
  -5   6   5  218.43    8.81   0
  -5   6   6   17.76    7.67   0
  -5   6   7    0.49    7.45   0
  -5   6   9  194.55    8.95   0
  -5   6  10   41.66    8.00   0
  -5   6  11  101.86    8.46   0
  -5   6  12   95.74    8.61   0
  -5   7   6    7.16    6.56   0
  -5   7   7   25.03    6.78   0
  -5   7   8   15.64    7.91   0
  -5   7   9   89.04    8.42   0
  -5   7  10    5.29    6.50   0
  -4   3   4   47.16    7.73   0
  -4   3   5   17.31    7.43   0
  -4   3  11  808.32   17.76   0
  -4   4   0 1291.88   14.15   0
  -4   5  -2  462.70    8.99   0
  -4   5  18   26.40   10.75   0
  -4   6  -2    0.76    7.17   0
  -4   7  -1    4.26    7.64   0
  -4   8   0   55.85    6.67   0
  -4   8   1   41.71    8.50   0
  -3   4  -5  363.28    8.41   0
  -3   5  -6  102.65    6.62   0
  -3   5  22   19.92   13.26   0
  -3   6  -6   19.22    7.80   0
  -3   7  -6  312.83    8.26   0
  -3   8  -4    8.62    8.06   0
  -2   2  -3   27.80    7.70   0
  -2   3  -6 1085.39   12.98   0
  -2   4  -8   58.18    6.30   0
  -2   4  24   23.60   19.26   0
  -2   5  -9   39.49    6.04   0
  -2   6  -9   23.14    6.49   0
  -2   7  -9    1.09    6.31   0
  -2   8  -8   -0.52    6.60   0
  -1   3  -9   14.48    6.25   0
  -1   5 -11   11.60    7.08   0
  -1   7 -11    0.49    6.28   0
  -1   8 -10    6.61    6.88   0
   0   0  17    6.66    8.33   0
   0   2  -9 2251.86   19.24   0
   0   2  26    0.11   11.99   0
   0   3 -11   -5.05    7.20   0
   0   5 -13    2.50    7.12   0
   0   7 -13    7.48    6.71   0
   1  -1   8   26.93    8.97   0
   1  -1   9    2.76    8.07   0
   1   0  21    1.69    8.48   0
   1   3 -13    4.67    6.58   0
   1   5 -15   58.27    6.52   0
   1   6 -15   62.77    7.82   0
   1   7 -15   31.68    6.99   0
   2  -1  17  369.91    9.93   0
   2   4 -16    8.41    6.24   0
   3   1 -12  197.92   11.08   0
   3   3 -16   36.25    7.51   0
   3   5 -18    2.16    6.37   0
   3   6 -18    9.10    8.28   0
   4  -2   3  180.20    8.66   0
   4  -2  14   26.70    5.70   0
   4  -1  23  264.88    9.48   0
   4   5 -19    3.19    7.70   0
   4   6 -19   10.94    8.15   0
   5  -2  18   32.88    7.81   0
   5  -1  25   -3.13    8.03   0
   5   2 -17  215.93    9.60   0
   5   5 -20    6.56    8.15   0
   6  -2  -4   35.14    8.04   0
   6  -2  21    3.98    7.77   0
   6   1 -16  124.75   11.04   0
   6   2 -18  257.42   11.24   0
   6   5 -21   74.23    9.21   0
   7  -3   6   21.31    7.42   0
   7  -3   8   13.25    6.10   0
   7  -3  10   97.56    6.86   0
   7  -3  11  116.29    8.24   0
   7   1 -17   15.44   10.19   0
   7   2 -19   45.82    9.54   0
   8  -3   1   27.06    7.72   0
   8  -3  15   12.33    5.95   0
   8  -2  24    4.80    6.46   0
   8   4 -22    6.16    9.63   0
   9  -3  -1   17.87    5.71   0
   9  -3  18   34.89    6.27   0
   9  -2  -9  156.79   10.96   0
  10  -3  -3    0.51    7.02   0
  10  -3  20    2.56    7.31   0
  10  -2 -10  154.86   10.35   0
  11  -3  21   17.94    6.86   0
  11  -2 -11   18.19   10.58   0
  12  -3  -6    1.39    7.81   0
  13  -4   6   25.92    7.69   0
  13  -4   8    6.86    7.66   0
  13  -4   9   55.67    7.91   0
  13  -4  10    5.02    7.90   0
  13  -4  11   33.81    8.07   0
  14  -4   3   41.51    8.71   0
  14  -4   4   80.13    8.91   0
  14  -4   7   38.10    6.42   0
  14  -4  10   20.89    6.67   0
  14  -4  11   16.76    6.78   0
  14  -4  12   10.86    6.88   0
  14  -4  13    5.80    8.40   0
  14  -3  -7   83.11    8.55   0
  15  -4   2   -2.67    8.45   0
  15  -4   3   23.97    6.59   0
  15  -4   4    3.38    6.61   0
  15  -3  -8   39.13    9.18   0
  15  -1 -17    9.52   15.84   0
  16  -4   1   13.32    8.34   0
  16  -4   2   23.52    6.66   0
  16  -3  -8    0.69    8.26   0
  17  -4   1   16.71    8.00   0
  17  -4   2    0.87    7.12   0
  -5   6   8   12.03    6.03   0
  -4   3   7  102.30    9.58   0
  -4   3   9   11.33    8.81   0
  -4   3  10  170.43   10.69   0
  -4   4   1  157.08    8.15   0
  -4   4  16   11.57   10.61   0
  -4   5  -1   11.42    6.10   0
  -4   6  -1  289.39    8.83   0
  -4   6  18   27.83    9.86   0
  -4   7   0  179.38    8.56   0
  -4   8   3    4.15    8.32   0
  -3   2   3    2.14    8.22   0
  -3   3  -2  153.64    7.55   0
  -3   4  -4   13.59    6.02   0
  -3   5  -5    6.04    7.37   0
  -3   7  -5    7.80    6.08   0
  -3   8  -3    3.70    6.71   0
  -2   5  -8   62.87    8.20   0
  -2   6  -8   44.52    7.85   0
  -2   7  -8   10.28    6.43   0
  -2   8  -7   -7.59    7.00   0
  -2   8  -6    0.49    8.33   0
  -1   1  -2   36.29   10.85   0
  -1   2  -6  821.07   13.26   0
  -1   6 -11   22.36    6.28   0
  -1   8  -9   22.25    8.54   0
   0   1  23    1.74    9.89   0
   0   4 -12  134.34    7.00   0
   0   6 -13  197.51    7.50   0
   1  -1   6 1363.33   19.84   0
   1  -1  11   23.37    7.44   0
   1  -1  12   76.13    8.07   0
   1   1  -8   26.11    8.74   0
   1   4 -14  113.13    6.78   0
   1   7 -14    4.97    7.92   0
   2  -1  18  320.02    9.57   0
   2   0  24  200.89   10.71   0
   2   1 -10  230.87   11.31   0
   2   5 -16  169.39    8.64   0
   2   6 -16   17.78    7.99   0
   2   7 -16   -2.08    7.01   0
   3  -1  21   67.15    7.75   0
   3   0  26   15.55    8.44   0
   3   2 -14   12.89    8.51   0
   3   4 -17   27.31    6.37   0
   4  -2   2  175.14    8.67   0
   4  -2  15  107.14    6.38   0
   4  -2  16   90.68    7.81   0
   4   0  28   -1.64    8.96   0
   5  -2  -2    2.65    7.78   0
   5  -2  19   55.68    7.83   0
   6  -1  27    7.12    8.17   0
   6   4 -20    8.12    9.34   0
   7  -3   4   48.58    6.29   0
   7  -3   5    2.17    5.93   0
   7  -3  12   20.61    6.23   0
   7  -3  13    6.46    5.94   0
   7  -3  14  221.77    8.71   0
   7  -2  23   21.27    6.45   0
   7   3 -20   49.01    9.58   0
   7   4 -21   34.50    8.46   0
   8  -3  17    4.79    6.03   0
   8  -2  25   -5.81    7.82   0
   8   3 -21   84.43    8.71   0
   9  -3  -2   28.18    6.95   0
   9  -3  19    5.51    6.36   0
  10  -3  -4    9.18    7.34   0
  10  -3  21   -3.91    6.46   0
  10   2 -21   48.13   11.47   0
  11  -3  -5   19.58    7.27   0
  12  -4   6   34.11    7.58   0
  12  -4   7   24.75    7.71   0
  12  -4   8   28.38    6.39   0
  12  -4   9   46.73    6.86   0
  12  -4  10  169.31    8.63   0
  12  -2 -12  303.34   13.25   0
  12   2 -22   -0.19   11.49   0
  13  -4  12   23.91    6.92   0
  13  -4  13    2.20    6.64   0
  13  -4  14   32.01    8.33   0
  13  -3  -7   90.73    8.29   0
  14  -4   2   33.42    6.77   0
  14  -4  14    7.80    6.52   0
  14  -4  15   41.23    7.03   0
  14  -3  -8   67.40    9.79   0
  14  -2 -13    4.12   10.67   0
  15  -4   0    4.55    7.86   0
  15  -4   1   11.02    6.56   0
  17  -4  -1   -3.11    8.20   0
  17  -4   0   -0.08    6.96   0
  17  -3  -9   -6.13   10.74   0
  -4   3   8  647.72   13.91   0
  -4   4   2   15.13    7.06   0
  -4   4  15  713.80   16.93   0
  -4   5   0  680.09   10.00   0
  -4   5  17   53.66   10.31   0
  -4   6   0  122.74    6.77   0
  -4   6  17   11.30    9.70   0
  -4   7   1   -1.95    6.53   0
  -4   7   2   36.30    7.85   0
  -4   8   4   -0.12    6.96   0
  -4   8   5   32.34    7.12   0
  -4   8   6   14.16    8.20   0
  -4   8   7    1.16    8.39   0
  -4   8   8   18.57    8.48   0
  -3   2   4   17.12    8.44   0
  -3   2  13    0.93   14.40   0
  -3   3  -1  371.56   10.46   0
  -3   5  -4   17.65    7.47   0
  -3   7  -4   80.02    6.86   0
  -3   8  -2    3.17    6.40   0
  -2   2  -2  594.98   13.89   0
  -2   3  -5   -1.34    6.39   0
  -2   4  -7   20.03    5.84   0
  -2   7  -7   18.92    6.46   0
  -2   8  -5    1.15    8.06   0
  -1   1  20   56.89   10.72   0
  -1   3  -8  264.93    8.03   0
  -1   5 -10  116.09    6.49   0
  -1   6 -10  587.65   10.52   0
  -1   8  -8    6.01    8.16   0
   0   0  18   88.81    9.10   0
   0   5 -12    6.37    6.97   0
   0   7 -12   -5.38    6.55   0
   1  -1   5 1171.87   19.50   0
   1  -1  13   14.41    7.56   0
   1   0  22    9.94    8.79   0
   1   1  26   81.62   11.58   0
   1   5 -14  184.44    7.13   0
   1   6 -14   -1.75    6.11   0
   2   1  28    4.04    9.60   0
   2   3 -14  106.54    7.74   0
   2   4 -15   19.40    7.61   0
   2   7 -15   10.25    7.90   0
   3  -2   9  418.72   10.29   0
   3  -1  -4 1997.43   33.06   0
   3  -1  22   74.17    7.90   0
   3   5 -17    7.30    6.19   0
   3   6 -17    0.67    8.09   0
   4  -2   1   47.58    9.05   0
   4  -1  24   17.30    7.66   0
   4   6 -18   26.88    8.46   0
   5  -2  20  285.74    9.38   0
   5  -1  26    3.80    7.64   0
   5   3 -18   33.95    7.88   0
   5   4 -19   -3.50    6.16   0
   6  -2  22   11.36    6.49   0
   6  -1 -10  546.65   25.42   0
   6   3 -19   39.52    7.98   0
   7  -3   2  234.10    9.12   0
   7  -3   3   20.06    6.32   0
   7  -3  15  126.29    6.62   0
   7  -3  16   42.74    7.40   0
   7  -2  24    7.63    6.50   0
   7   5 -21   19.70    8.63   0
   8  -3  -1   24.73    6.62   0
   8  -3  18    8.59    6.22   0
   8  -3  19   11.47    7.70   0
   8  -2  -8  700.51   15.27   0
   9  -3  -3    4.09    6.87   0
   9  -3  20   -5.60    5.65   0
   9  -3  21   -2.68    7.82   0
  10  -3  22    1.81    6.81   0
  10   3 -22    6.83    9.82   0
  11  -4   7   73.59    7.78   0
  11  -4   8  145.00    8.71   0
  11  -4   9    1.47    8.10   0
  11  -4  10  125.18    8.36   0
  11  -4  11   20.85    8.08   0
  11  -3  -6   18.53    8.31   0
  12  -4   4   85.85    6.81   0
  12  -4   5   62.27    6.55   0
  12  -4  12   66.91    6.76   0
  12  -4  13   -0.73    6.59   0
  12  -4  14    0.19    6.57   0
  12  -4  15    4.50    8.18   0
  12  -3  -7    0.90    7.93   0
  13  -4   2   75.45    6.71   0
  13  -4  15    6.04    6.55   0
  13  -4  16   22.58    6.76   0
  13  -4  17   -3.15    8.21   0
  14  -4   0   58.26    7.84   0
  14  -4   1   12.71    6.45   0
  15  -4  -1   -4.49    7.29   0
  15  -3  -9   31.06    9.44   0
  16  -4  -1   10.19    6.91   0
  16  -3  -9    3.89    8.42   0
  16  -2 -14    6.33   11.11   0
  -4   4   3   57.56    7.35   0
  -4   5   1    0.87    5.76   0
  -4   6   2    8.03    7.26   0
  -4   6  16    8.20    9.25   0
  -4   7   3    3.23    6.32   0
  -4   7  14    7.62    9.70   0
  -4   7  15    0.01    9.04   0
  -3   2   5   66.27    9.69   0
  -3   3  18  114.07   17.47   0
  -3   4  -3   31.81    6.52   0
  -3   7  -3    8.01    6.28   0
  -3   7  -2   35.38    7.72   0
  -3   8   0    8.16    7.88   0
  -2   1  15   35.46   13.83   0
  -2   4  -6  261.92    9.02   0
  -2   5  -7   34.22    6.06   0
  -2   6  -7    6.40    6.25   0
  -2   7  -6   -1.07    6.17   0
  -2   8  -4    7.00    8.38   0
  -1   0   8   32.61   11.16   0
  -1   0   9    1.97    9.23   0
  -1   0  10 1887.38   27.21   0
  -1   0  11   15.84   10.40   0
  -1   2  24  213.15   16.80   0
  -1   4  -9   28.55    6.06   0
  -1   7  -9   57.58    6.53   0
  -1   8  -7   30.98    8.52   0
   0   1  -5   -0.41   10.64   0
   0   3 -10   -3.81    5.91   0
   0   4 -11   17.03    7.42   0
   0   7 -11    3.68    6.57   0
   1  -1  14   33.12    7.87   0
   1   3 -12   12.78    5.71   0
   1   4 -13   26.60    6.03   0
   1   7 -13   41.51    6.80   0
   2  -1  19   66.64    6.37   0
   2   0  25    8.07    9.28   0
   2   2 -12    3.73    7.69   0
   2   5 -15    3.56    7.28   0
   2   6 -15   51.60    8.07   0
   3  -2   6  211.18    9.86   0
   3  -2   7    7.45    6.56   0
   3  -2   8   74.86    7.04   0
   3  -2  10   40.53    6.33   0
   3  -2  11  148.33    7.32   0
   3  -2  12  122.02    8.35   0
   3  -2  13    2.71    6.85   0
   3   0  27    5.48    8.19   0
   3   3 -15  232.15    9.33   0
   3   7 -16   13.55    6.75   0
   4  -1  25   43.85    8.26   0
   4   1 -13    1.95    8.73   0
   4   2 -15  119.04    8.48   0
   5  -2  21    5.83    7.61   0
   5  -1  27    1.00    7.63   0
   5   5 -19   15.55    6.94   0
   5   6 -19    5.51    6.55   0
   6  -3   6   22.07    5.98   0
   6  -3   7    4.99    6.04   0
   6  -3  12  289.35    8.06   0
   6  -3  13   79.89    7.92   0
   6  -2  23  122.22    7.72   0
   6   0 -13    0.42   12.93   0
   6   5 -20   14.14    8.14   0
   7  -3   1  722.32   11.77   0
   7  -3  17  112.26    6.48   0
   7  -2  25   16.79    6.83   0
   8  -3  20   12.72    7.75   0
   9  -3  22    2.01    7.71   0
   9   2 -20    1.79    8.71   0
   9   4 -22    7.41    9.10   0
  10  -3  -5    3.33    7.14   0
  10  -3  23   35.96    7.02   0
  10   1 -19   91.61   12.65   0
  11  -4   4   47.75    7.34   0
  11  -4   5  114.20    6.92   0
  11  -4   6   79.24    6.59   0
  11  -4  13    0.32    6.37   0
  11  -4  14    3.41    6.27   0
  11  -4  15    4.55    7.87   0
  12  -4   2   19.71    6.71   0
  12  -4  16   16.03    6.82   0
  13  -4   0    3.76    7.70   0
  13  -3  -8   11.91    8.06   0
  13  -2 -13   31.89   10.73   0
  14  -4  -1   15.46    7.53   0
  15  -4  -2    7.15    7.42   0
  15  -2 -14   20.60   11.74   0
  16  -4  -3   15.09    8.08   0
  17  -4  -3   14.14    8.71   0
  17  -3 -10    8.26    9.87   0
  -4   4   4  177.01    8.43   0
  -4   4   5   20.92    7.35   0
  -4   4  14  636.45   15.23   0
  -4   5   2  441.84    8.81   0
  -4   5   3   16.31    7.20   0
  -4   6   3  241.81    8.92   0
  -4   6  15    3.46    8.98   0
  -4   7   5   -1.30    6.52   0
  -4   7   6   29.98    7.97   0
  -4   7   8  104.81    8.48   0
  -4   7   9    6.89    7.74   0
  -4   7  10   -2.03    8.01   0
  -4   7  11   11.76    8.06   0
  -4   7  12   52.36    8.38   0
  -4   7  13    3.52    8.14   0
  -3   3   0    5.52    5.96   0
  -3   4  -2  100.10    7.03   0
  -3   4  20   77.93   14.22   0
  -3   5  -3   14.18    5.99   0
  -3   5  21   34.67   12.19   0
  -3   6  -3   12.19    5.96   0
  -3   7  -1    8.39    7.42   0
  -3   8   1   47.81    6.81   0
  -3   8   2    8.44    8.28   0
  -2   1   5  693.23   26.87   0
  -2   3  -4  867.65   12.20   0
  -2   6  -6   65.95    6.66   0
  -2   7  -5   10.22    6.36   0
  -2   8  -3    8.37    7.90   0
  -1   0   7    2.56   11.83   0
  -1   0  12  509.71   15.07   0
  -1   3  -7  113.59    8.51   0
  -1   5  -9   12.90    6.42   0
  -1   6  -9  126.74    7.10   0
  -1   7  -8   90.89    6.77   0
  -1   8  -6   35.40    8.49   0
   0   0  19    6.13    7.49   0
   0   1  24    3.10    9.68   0
   0   2  27    1.92   12.51   0
   0   5 -11    0.40    6.92   0
   0   6 -11  203.60    8.00   0
   0   7 -10    3.35    7.62   0
   0   8  -9   10.77    6.87   0
   1  -1  15   33.23    7.99   0
   1   0  23    4.15    8.82   0
   1   2 -10 1014.89   13.65   0
   1   5 -13  417.90    8.28   0
   1   6 -13    7.29    6.15   0
   1   7 -12    4.39    8.15   0
   2  -1  -1   24.66   10.16   0
   2  -1  20   -0.23    7.09   0
   2   4 -14  176.94    8.49   0
   2   7 -14   81.26    7.21   0
   3  -2   5   55.14    7.52   0
   3  -2  14   11.46    5.37   0
   3   5 -16   96.19    8.24   0
   3   6 -16  124.26    7.28   0
   4  -2  19  278.72    9.24   0
   4   4 -17   16.25    7.79   0
   5  -2  -3 2945.49   25.10   0
   5  -2  22   63.82    8.02   0
   5   2 -16   58.13    9.11   0
   5   4 -18   77.05    8.23   0
   6  -3   4 1395.07   14.45   0
   6  -3   5    0.75    6.06   0
   6  -3  14   59.70    6.48   0
   6  -3  15  519.54   10.11   0
   6  -2  24    7.06    8.30   0
   7  -3   0   -0.15    7.21   0
   7  -3  18   13.46    6.54   0
   7  -3  19    2.78    7.49   0
   7  -2  -7   29.88    9.24   0
   7  -2  26   -0.53    8.46   0
   7   4 -20  133.44    9.06   0
   8  -3  -2   41.05    5.97   0
   8  -3  21   82.04    7.14   0
   8   2 -19    8.54    9.23   0
   8   4 -21    9.61    8.24   0
   9  -3  -4  100.96    7.92   0
   9  -3  23   57.26    8.83   0
   9   3 -21    1.93    8.10   0
  10  -4   6    5.73    6.10   0
  10  -4   7    4.18    6.10   0
  10  -4   8   62.67    6.44   0
  10  -4   9   61.80    6.72   0
  10  -4  12   39.01    6.38   0
  10  -4  13   21.22    6.55   0
  10  -4  14  117.03    8.35   0
  10  -2 -11   88.67   11.99   0
  11  -4   2    4.37    6.91   0
  11  -4   3   28.68    6.34   0
  11  -4  16   15.06    6.72   0
  11  -4  17    6.35    8.17   0
  11   2 -21    3.52   10.82   0
  12  -4   0    1.83    7.60   0
  12  -4   1   12.66    6.12   0
  12  -4  18    2.66    6.69   0
  12   0 -18    8.59   18.31   0
  12   1 -20   16.80   12.72   0
  13  -4  -1    6.59    7.46   0
  14  -4  -2   33.52    7.45   0
  14  -3  -9  137.31    9.16   0
  15  -4  -3   32.18    8.04   0
  16  -3 -10   14.48   10.16   0
  17  -4  -4   10.35    8.42   0
  -4   4   6   15.18    7.27   0
  -4   4  12   10.13    8.50   0
  -4   4  13   84.44    9.90   0
  -4   5   4   -1.99    6.92   0
  -4   5  15    5.86    8.77   0
  -4   6   4    1.96    5.95   0
  -4   6   5  159.36    8.38   0
  -4   6  13   11.77    9.23   0
  -4   6  14   89.01    8.77   0
  -3   2   6  222.98   11.59   0
  -3   2  12  132.80   16.47   0
  -3   3   1  377.43   10.37   0
  -3   4  -1  320.59    9.33   0
  -3   5  -2    4.48    6.04   0
  -3   6  -2   89.60    6.23   0
  -3   6  -1   17.90    7.14   0
  -3   7   0    1.21    6.10   0
  -3   8   4   -0.53    8.28   0
  -2   4  -5  271.12    7.97   0
  -2   7  -4   99.53    6.72   0
  -2   8  -2   63.72    6.92   0
  -1   0  13    7.64    8.96   0
  -1   1  21   89.56   12.42   0
  -1   4  -8 1866.61   14.71   0
  -1   5  -8   11.74    7.13   0
  -1   6  -8  104.00    6.98   0
  -1   7  -7    8.85    6.25   0
  -1   8  -5   40.72    8.40   0
   0   0  20   28.84    9.20   0
   0   3  -9    7.28    7.49   0
   0   4 -10    5.08    7.55   0
   0   8  -8    6.07    6.72   0
   1  -1  16   19.58    7.37   0
   1   1  27  185.18   13.08   0
   1   3 -11   73.31    7.45   0
   1   4 -12    9.73    7.22   0
   1   6 -12    4.80    7.37   0
   1   8 -10    7.26    8.36   0
   2   0  26  546.07   13.73   0
   2   1  29   30.40   10.66   0
   2   3 -13   40.23    6.18   0
   2   5 -14   44.55    7.32   0
   2   6 -14   56.84    6.50   0
   3  -2   4   17.40    7.13   0
   3  -2  15    8.91    5.49   0
   3  -2  16  106.86    7.65   0
   3  -1  24    3.05    7.79   0
   3   0  28   16.09    8.43   0
   3   2 -13    0.04    7.43   0
   3   7 -15   27.60    6.94   0
   4  -1  26  109.84    8.95   0
   4   0 -10   65.91   14.88   0
   4   5 -17   52.02    6.18   0
   4   6 -17    0.38    6.80   0
   5  -2  23   22.72    7.72   0
   5  -1  28   20.22    8.79   0
   5   1 -14   44.10   10.08   0
   5   3 -17  135.39    8.11   0
   5   5 -18   10.32    7.66   0
   5   6 -18   11.42    6.90   0
   6  -3   3    6.79    6.16   0
   6  -3  16   18.21    5.97   0
   6  -3  17  115.06    7.95   0
   6  -2  25   53.03    8.44   0
   6   2 -17  317.57   10.51   0
   6   3 -18  201.78    9.99   0
   6   4 -19  205.31    8.31   0
   6   5 -19    5.59    7.95   0
   7  -3  20   47.95    8.28   0
   7   2 -18    3.81    8.90   0
   7   3 -19    6.73    9.00   0
   7   5 -20    0.92    8.51   0
   8  -3  -3   10.63    7.19   0
   8  -3  22    5.00    6.79   0
   8   3 -20    8.81    7.75   0
   9  -4   8   49.16    7.39   0
   9  -4   9    3.39    7.34   0
   9  -4  11  161.32    8.37   0
   9  -4  12   16.66    7.65   0
  10  -4   3   47.81    7.78   0
  10  -4   4   -0.27    6.24   0
  10  -4  15   37.00    6.35   0
  10  -4  16   98.58    6.88   0
  10  -3  -6    2.63    7.32   0
  11  -4   1   24.60    7.49   0
  11  -4  18    6.88    6.75   0
  11  -4  19   11.00    8.00   0
  11  -3  -7   12.60    6.93   0
  11  -2 -12   45.06   10.72   0
  12  -4  -1   11.27    7.49   0
  12  -3  -8    9.79    7.00   0
  13  -4  -2   70.30    7.90   0
  13  -3  -9  186.41   10.86   0
  14  -4  -3   33.13    7.86   0
  14  -2 -14   17.09   12.02   0
  15  -4  -4    9.20    7.87   0
  15  -3 -10    1.10    7.90   0
  16  -4  -4   10.34    6.58   0
  -4   4   7  453.02   10.94   0
  -4   4   8   23.68    7.51   0
  -4   4   9   16.48    7.27   0
  -4   4  10   37.04    7.63   0
  -4   4  11    3.17    8.46   0
  -4   5   5  172.59    7.14   0
  -4   5   6    8.35    7.09   0
  -4   5   7    4.96    7.03   0
  -4   5  13   21.43    9.05   0
  -4   5  14   22.00    8.11   0
  -4   6   7  106.34    7.99   0
  -4   6   8   12.87    7.31   0
  -4   6  11  137.22    8.72   0
  -3   2   7    4.19    8.75   0
  -3   5  -1   60.05    6.59   0
  -3   6   0    3.05    7.16   0
  -3   6  20   -0.94    9.96   0
  -3   7   1    2.38    6.23   0
  -3   7   2   32.57    7.86   0
  -3   8   5   27.90    7.07   0
  -3   8   6   47.19    6.89   0
  -3   8   7   26.56    8.29   0
  -3   8   8   28.71    8.57   0
  -3   8   9   28.29    8.43   0
  -2   1  16    0.30   12.62   0
  -2   3  -3   50.51    6.85   0
  -2   5  -5  202.51    7.34   0
  -2   7  -3    0.78    6.20   0
  -2   8  -1   35.97    6.71   0
  -2   8   0    1.05    7.32   0
  -1   0  14  805.39   17.03   0
  -1   1  -1  141.72   12.88   0
  -1   6  -7   22.16    7.54   0
  -1   7  -6  134.36    8.21   0
  -1   8  -4   -0.49    8.02   0
   0   2  -7 2993.39   23.08   0
   0   5 -10    6.70    5.89   0
   0   7  -9    7.49    6.13   0
   0   8  -7   49.56    6.91   0
   1  -1  17   32.97    7.35   0
   1   1  -7  351.28   13.06   0
   1   5 -12   39.85    6.09   0
   1   7 -11   -0.71    6.44   0
   3  -2   3    2.85    7.34   0
   3  -2  17   83.65    7.42   0
   3   1 -11  855.72   16.10   0
   3   3 -14   23.21    7.07   0
   3   5 -15   40.74    7.42   0
   3   6 -15   38.64    6.58   0
   4  -2  -1   50.41    8.99   0
   4  -2  21   70.79    8.14   0
   5  -3   7    9.41    7.21   0
   5  -3  10  187.41    7.30   0
   5  -3  11    4.92    6.16   0
   5  -3  12   18.80    6.10   0
   5  -3  13  126.66    8.13   0
   5  -2  24    0.30    7.28   0
   6  -3   2 1103.39   12.82   0
   6  -2  26    1.16    8.24   0
   7  -3  21  140.23    7.61   0
   7   0 -14  139.89   14.82   0
   8  -3  23    0.56    6.73   0
   8  -2  -9   88.58   10.63   0
   8   0 -15    0.61   14.54   0
   9  -4   5   86.28    7.83   0
   9  -4  13  120.94    6.80   0
   9  -4  14    2.79    6.35   0
   9  -4  15   31.25    7.92   0
   9  -3  -5   92.90    7.92   0
   9   1 -18    8.21   10.35   0
   9   4 -21   -6.28    8.68   0
  10  -4   2   13.54    7.05   0
  10  -4  17   26.91    6.50   0
  10  -4  18   21.87    6.42   0
  10   3 -21    4.20   10.00   0
  11  -4   0    1.81    6.08   0
  11  -4  20   -3.05    6.55   0
  12  -4  -2   29.03    7.57   0
  12  -2 -13   31.26   11.18   0
  14  -4  -4   77.19    8.17   0
  14  -3 -10   50.90    9.34   0
  16  -4  -5   72.47    8.51   0
  16  -3 -11   30.82    9.95   0
  -4   5   8   51.50    7.57   0
  -4   5   9   32.75    7.46   0
  -4   5  10   34.47    7.53   0
  -4   5  11  190.16    9.09   0
  -3   2   8   65.15   10.34   0
  -3   2   9  374.85   16.28   0
  -3   2  10   32.96   12.16   0
  -3   2  11  151.59   14.47   0
  -3   4   0    3.57    5.78   0
  -3   5   0    2.51    6.02   0
  -3   5  20    7.65   10.78   0
  -3   6   1   12.10    7.30   0
  -3   6  19   10.57    9.47   0
  -3   7   3    5.30    6.42   0
  -2   2   0  403.86   12.91   0
  -2   4  -4   15.23    6.06   0
  -2   5  -4  268.22    7.77   0
  -2   7  -2   58.37    6.33   0
  -2   8   1   30.64    6.60   0
  -1   0   6 2594.31   42.61   0
  -1   0  15   16.71   10.28   0
  -1   5  -7   52.32    6.40   0
  -1   7  -5   73.01    7.91   0
   0   0  21    5.28   10.14   0
   0   1  25    2.01   10.18   0
   0   4  -9 1301.45   13.73   0
   0   6  -9  213.78    7.40   0
   0   7  -8    2.78    6.11   0
   0   8  -6   16.20    8.21   0
   1  -1  18   71.37    8.31   0
   1   0  24  254.31   10.24   0
   1   2  -9  574.57   11.90   0
   1   4 -11  308.53    9.14   0
   1   6 -11   18.15    6.27   0
   1   7 -10   11.36    7.86   0
   1   8  -9   25.49    6.87   0
   2  -1  22  166.44    8.78   0
   2   0  -6  826.29   29.87   0
   2   0  27    8.22    9.75   0
   2   1  -9  430.78   12.58   0
   2   2 -11    1.73    7.08   0
   2   4 -13    9.95    5.71   0
   2   5 -13   16.21    7.09   0
   2   6 -13   68.22    6.60   0
   2   7 -12   22.14    6.64   0
   3  -2  18   16.97    5.88   0
   3  -1  25   60.85    8.42   0
   4  -2  22  379.90    9.88   0
   4  -1  27    8.71    8.33   0
   4   2 -14   29.93    7.60   0
   4   4 -16    5.40    6.12   0
   4   5 -16  145.60    8.36   0
   4   6 -16   10.16    6.75   0
   4   7 -15   -2.10    6.97   0
   5  -3   5   12.10    7.28   0
   5  -3   6   -3.16    5.65   0
   5  -3  14    5.35    6.05   0
   5  -3  15   36.81    6.33   0
   5  -2  -4  266.40   10.40   0
   5   4 -17   22.03    7.51   0
   5   6 -17    9.61    6.61   0
   6  -3  19   36.18    6.43   0
   6  -3  20    7.73    7.66   0
   6  -2  -6   72.22    8.58   0
   6   1 -15  342.56   12.50   0
   6   4 -18   46.00    7.89   0
   6   6 -18    2.28    8.34   0
   7  -3  22   16.40    6.62   0
   7   1 -16  793.12   17.64   0
   7   4 -19   10.53    7.80   0
   8  -4   8   27.48    7.41   0
   8  -4   9  115.00    7.88   0
   8  -4  10  211.24    8.54   0
   8  -4  12  663.53   10.77   0
   8  -3  -4    2.66    7.09   0
   8  -3  24   51.45    7.12   0
   8   1 -17  201.22   12.53   0
   8   4 -20    6.44    8.01   0
   8   5 -20   18.84    8.41   0
   9  -4   4   11.66    5.97   0
   9  -4  16   -2.63    6.13   0
   9  -4  17    5.98    6.22   0
  10  -4   1   51.83    6.27   0
  10  -4  19   89.10    6.92   0
  10  -4  20   10.90    7.87   0
  10  -3  -7    4.23    8.32   0
  10   2 -20   22.22    9.75   0
  11  -4  -1   18.28    7.37   0
  11  -3  -8    8.71    8.41   0
  12  -3  -9   17.48    8.98   0
  12   2 -21    3.67   10.86   0
  13  -4  -4   67.06    8.22   0
  14  -5   8   94.40    8.52   0
  14  -5  11   23.14    8.31   0
  15  -5   5   12.40    8.40   0
  15  -5   6   -2.89    8.58   0
  15  -5   7   48.98    7.05   0
  15  -4  -5    7.88    7.98   0
  16  -4  -6    7.96    8.10   0
  16  -2 -15   44.69   13.52   0
  -3   3   3  203.06    9.10   0
  -3   4  19    4.82   11.38   0
  -3   5   1   72.69    7.59   0
  -3   6   2   86.44    6.68   0
  -3   7   4   81.50    7.24   0
  -3   7   5    7.26    8.18   0
  -3   7  15   32.67    8.33   0
  -3   7  16    4.97    8.88   0
  -2   3  -2  525.15   10.44   0
  -2   4  -3  213.68    8.79   0
  -2   6  -3  284.09    7.51   0
  -2   7  -1   59.18    6.40   0
  -2   8   2   52.17    6.69   0
  -2   8   3    8.26    8.21   0
  -1   1  22    6.68   11.17   0
  -1   2  25   10.13   15.45   0
  -1   8  -2   12.15    6.83   0
   0   1  -4    0.66    9.19   0
   0   3  -8    0.06    6.16   0
   0   5  -9    0.77    5.80   0
   0   8  -5   10.45    8.28   0
   1  -1   2   35.32   13.47   0
   1  -1  19   22.56    7.60   0
   1   1  28   19.24   10.93   0
   1   3 -10   30.15    7.51   0
   1   5 -11   -2.61    5.93   0
   1   8  -8   -5.60    6.71   0
   2  -2   8  416.58   10.65   0
   2  -2  11    0.86    6.00   0
   2  -2  12    0.13    7.07   0
   2  -2  13  306.67    9.04   0
   2  -1  23    4.43    7.42   0
   2   6 -12   86.60    7.83   0
   3  -2  19   76.90    6.73   0
   3  -1  26   42.05    9.59   0
   3   4 -14   43.15    7.55   0
   3   5 -14   13.43    7.60   0
   3   6 -14   31.42    6.56   0
   3   7 -13    4.81    6.63   0
   4  -2  23   45.67    8.07   0
   4  -1  28    2.13    8.21   0
   4   3 -15   83.81    8.07   0
   4   6 -15   -1.16    8.02   0
   5  -3   4   13.92    5.93   0
   5  -2  25   39.82    6.69   0
   5   5 -17    8.28    6.50   0
   6  -3   0  151.58    8.62   0
   6  -3  21    4.93    8.01   0
   6  -2  27    2.52    6.59   0
   6   5 -18   30.02    6.85   0
   7  -3  23    6.77    6.72   0
   7  -2  -8  116.47   10.36   0
   7   5 -19   -3.13    6.85   0
   8  -4   5   33.86    7.61   0
   8  -4   6  114.45    6.68   0
   8  -4   7  215.40    7.49   0
   8  -4  14   -2.59    6.40   0
   8  -4  16    3.80    7.55   0
   9  -4   2   49.05    7.72   0
   9  -4  18    1.32    5.92   0
   9  -4  19   13.00    7.96   0
   9  -3  -6   33.38    7.47   0
   9   2 -19   -0.94    9.14   0
   9   3 -20   -1.64    7.76   0
  10  -4   0   34.24    6.14   0
  10  -4  21   16.32    6.67   0
  10   4 -21   15.38   10.24   0
  11  -4  -2    8.88    7.32   0
  12  -4  -3   57.36    6.35   0
  13  -5   8    6.72    7.51   0
  13  -5   9   24.18    8.37   0
  13  -5  10   -4.17    6.83   0
  13  -5  11    3.54    6.55   0
  13  -5  12   16.48    6.55   0
  13  -5  13   15.42    8.34   0
  13  -3 -10   10.94    8.92   0
  14  -5   6   91.39    7.36   0
  14  -5   7   16.56    6.37   0
  14  -4  -5   16.18    8.10   0
  15  -5   3   29.01    8.73   0
  15  -5   4    5.92    6.88   0
  15  -4  -6   32.40    8.41   0
  15  -3 -11   12.02    9.66   0
  -3   3   4  382.29   10.68   0
  -3   3  17   56.99   13.49   0
  -3   4   2  102.50    6.81   0
  -3   5   2    8.36    6.90   0
  -3   5  19    6.56   10.93   0
  -3   6   3   10.37    6.23   0
  -3   6   4  105.37    7.88   0
  -3   6  17    5.68    9.37   0
  -3   6  18    0.85    8.42   0
  -3   7   7   32.58    6.69   0
  -3   7   8   10.86    7.81   0
  -3   7   9   -5.30    7.27   0
  -3   7  10   26.91    7.95   0
  -3   7  11   19.96    8.15   0
  -3   7  12    3.73    7.86   0
  -3   7  13    8.88    8.24   0
  -3   7  14   -7.02    7.88   0
  -2   1  17  364.27   18.59   0
  -2   6  -2   11.54    5.85   0
  -2   7   0    5.93    6.07   0
  -2   8   4   15.18    6.62   0
  -2   8   5   13.17    8.62   0
  -1   5  -6   25.25    6.14   0
  -1   6  -5  101.59    6.66   0
  -1   7  -4   60.32    6.56   0
  -1   8  -1    2.93    6.57   0
   0  -1  11    2.66    6.99   0
   0  -1  12    2.10    9.12   0
   0   0  22   33.29    9.41   0
   0   2  28    1.72   13.37   0
   0   5  -8   -3.02    6.97   0
   0   7  -6   -4.04    7.63   0
   0   8  -4    5.53    8.35   0
   1  -1  20   53.86    7.69   0
   1   0  25    2.13    7.89   0
   1   7  -9   63.14    6.85   0
   1   8  -7   22.62    6.80   0
   2  -2   7    6.59    6.69   0
   2  -2  14   22.69    5.37   0
   2  -2  15  118.07    7.67   0
   2   5 -12   26.61    7.29   0
   2   8  -9    9.42    6.83   0
   3  -2   1   56.47    9.71   0
   3  -2  20    9.18    6.22   0
   3   0  -8    5.69   13.43   0
   3   2 -12  122.54    8.71   0
   4  -3   9    5.39    7.60   0
   4  -3  10  174.35    8.59   0
   4  -3  11  854.92   12.00   0
   4  -3  12   62.14    8.05   0
   4  -2  24   12.17    7.67   0
   4  -1  -7   45.67   15.59   0
   4   1 -12  372.53   12.81   0
   4   4 -15  747.26   11.93   0
   4   5 -15   15.85    7.85   0
   4   7 -14   12.28    6.67   0
   5  -2  26    7.61    8.03   0
   5   2 -15  143.73    8.73   0
   5   6 -16   16.75    6.95   0
   6  -3  22   -1.74    8.18   0
   6   2 -16   33.65    8.88   0
   6   3 -17  109.77    8.26   0
   6   6 -17   -2.16    8.20   0
   7  -4  10  220.83    8.92   0
   7  -4  12  612.17   10.56   0
   7  -3  -3   20.18    7.28   0
   7  -3  24   29.46    6.83   0
   7   2 -17   10.83    9.03   0
   7   3 -18   17.11    7.63   0
   8  -4   4  116.16    6.82   0
   8  -4  17   71.31    6.92   0
   8  -4  18   26.27    7.58   0
   8   2 -18   73.65    9.87   0
   8   3 -19    6.56    7.94   0
   9  -4   1   24.01    7.38   0
   9  -4  20   31.99    6.69   0
   9  -4  21    3.65    8.40   0
   9   4 -20   35.41    7.98   0
  10  -4  -1   45.23    7.58   0
  11  -4  -3   27.38    7.55   0
  11   1 -19   12.21   11.92   0
  11   3 -21   19.05    9.97   0
  12  -5   8   38.67    7.95   0
  12  -5   9   53.18    8.11   0
  12  -5  10   39.85    6.80   0
  12  -5  11  105.36    7.51   0
  12  -5  12    8.65    6.73   0
  12  -5  13   -3.07    8.05   0
  12  -5  14   37.25    8.37   0
  12  -4  -4  103.03    8.28   0
  13  -5   5   -5.44    7.46   0
  13  -5   6   14.09    5.97   0
  13  -2 -14    5.29   11.52   0
  13   1 -20   24.89   13.44   0
  14  -5   3   28.01    8.70   0
  14  -5   4    8.68    6.44   0
  14  -4  -6  140.48    9.24   0
  14  -3 -11   20.54    8.96   0
  15  -5   2   23.72    6.97   0
  15  -2 -15   12.26   11.75   0
  16  -4  -7    2.54    8.12   0
  16  -3 -12   32.55   10.98   0
  -3   4   3   24.63    7.19   0
  -3   4  18   28.66   11.12   0
  -3   5   3   12.93    5.69   0
  -3   5  18   -0.63   10.26   0
  -3   6   5   52.23    7.73   0
  -3   6  16  118.25    9.95   0
  -2   3  -1  175.43    7.87   0
  -2   4  -2   30.06    6.22   0
  -2   5  -2    1.23    6.13   0
  -2   5  23   21.77   13.73   0
  -2   7   1   70.58    6.53   0
  -2   8   6   -0.88    6.89   0
  -2   8   7    2.85    7.94   0
  -2   8   8    6.08    8.32   0
  -2   8   9    7.25    8.35   0
  -1   0  17    2.79    8.47   0
  -1   2  -3 3736.55   26.33   0
  -1   4  -5    8.58    7.51   0
  -1   5  -5   -1.13    6.09   0
  -1   6  -4  141.90    8.19   0
  -1   7  -3   23.93    6.61   0
  -1   8   0    2.88    6.42   0
  -1   8   1   11.26    7.81   0
   0  -1   9    1.35    8.05   0
   0  -1  10    1.56    5.87   0
   0  -1  13    4.22    7.55   0
   0  -1  14    1.41    7.41   0
   0   1  26   -1.56   10.93   0
   0   3  -7    1.70    7.61   0
   0   6  -7  514.27    9.06   0
   1   6  -9  122.00    8.43   0
   1   7  -8  102.62    6.90   0
   1   8  -6   33.02    6.86   0
   2  -2  16   47.02    6.03   0
   2  -2  17   59.28    7.49   0
   2  -1  24   24.83    8.01   0
   2   0  28   16.60    8.75   0
   2   6 -11   64.05    7.62   0
   2   7 -10    9.44    6.36   0
   2   8  -8    4.10    8.30   0
   3  -1  27   43.01    8.44   0
   3   6 -13   21.18    6.40   0
   3   7 -12   11.78    6.32   0
   4  -3   7  108.51    8.08   0
   4  -3   8  613.32    9.99   0
   4  -3  13   13.46    6.11   0
   4  -3  15   91.16    7.76   0
   4   7 -13   15.03    8.10   0
   5  -3   2   43.66    6.33   0
   5  -3  20   78.58    6.87   0
   5  -2  27   -7.24    8.68   0
   5   5 -16    2.86    7.83   0
   6  -3  23   -4.44    8.34   0
   6   4 -17  186.94    8.99   0
   6   5 -17    1.48    7.88   0
   7  -4   7  100.18    6.62   0
   7  -4   8    3.48    6.10   0
   7  -4   9   53.60    6.65   0
   7  -4  14   10.41    6.41   0
   7  -4  15   77.24    6.65   0
   7  -4  16   19.74    7.40   0
   7  -3  25   17.25    6.59   0
   7   4 -18   -2.58    7.87   0
   7   5 -18    2.00    8.12   0
   8  -4   3   62.83    6.48   0
   8  -4  19    5.79    6.10   0
   8  -4  20   11.43    7.50   0
   8  -3  -5    0.90    7.27   0
   8   4 -19    7.64    7.74   0
   8   5 -19    2.13    8.37   0
   9  -4   0    8.85    7.10   0
   9  -4  22    3.60    8.67   0
  10  -4  -2   13.88    7.15   0
  10  -3  -8    5.02    8.58   0
  10  -2 -12   11.63   10.95   0
  11  -5  10   48.98    7.93   0
  11  -5  11    4.55    7.84   0
  11  -5  12   -8.22    8.01   0
  11  -5  13    2.78    8.28   0
  11  -3  -9  105.86    9.66   0
  11   2 -20   53.16   10.00   0
  12  -5   5   28.92    7.48   0
  12  -5   6    5.76    6.50   0
  12  -3 -10   15.52    9.36   0
  13  -5   3   35.34    8.06   0
  13  -5   4    4.43    6.34   0
  14  -5   1    5.27    8.20   0
  14  -5   2    4.21    6.74   0
  15  -5   0   12.23    8.11   0
  15  -5   1   33.37    6.81   0
  15  -4  -7    6.22    8.13   0
  -3   3  16   38.56   12.99   0
  -3   4   4   15.84    6.68   0
  -3   5   4   12.65    5.86   0
  -3   5   5   -1.21    7.29   0
  -3   5  17    1.78   10.28   0
  -3   6   6   20.02    6.01   0
  -3   6   7   25.18    7.55   0
  -3   6  15   46.10    8.21   0
  -2   4  -1   67.77    7.81   0
  -2   4  23   -1.45   14.11   0
  -2   5  -1    5.72    5.95   0
  -2   6   0   13.71    6.08   0
  -2   7   3    2.41    6.51   0
  -1   1   0    2.51   10.93   0
  -1   1  23   -0.30   11.55   0
  -1   3  -4  211.76    8.47   0
  -1   7  -1   32.61    7.93   0
  -1   8   2    6.72    6.48   0
   0  -1   8    4.49    7.16   0
   0  -1  15    0.33    7.57   0
   0   0  23    5.66    9.96   0
   0   5  -7   -5.68    6.02   0
   0   7  -5   -7.61    6.43   0
   0   8  -2   57.53    7.06   0
   1   0  26   29.50    9.63   0
   1   1  -6 1244.44   20.24   0
   1   1  29   26.88   12.01   0
   1   2  -8 1984.43   18.72   0
   1   3  -9   17.23    6.44   0
   1   7  -7    7.42    7.62   0
   1   8  -5   33.88    7.16   0
   2  -2  18   51.20    7.92   0
   2  -1  25   11.99    8.10   0
   2   3 -11   37.62    6.02   0
   2   5 -11  552.73   10.18   0
   2   7  -9    6.54    7.54   0
   2   8  -7  -10.24    8.25   0
   3   4 -13   80.80    6.45   0
   3   6 -12    7.57    7.40   0
   3   7 -11   17.97    6.55   0
   3   8  -9   32.60    8.44   0
   4  -3   5   18.63    7.57   0
   4  -3   6  234.51    7.91   0
   4  -3  17  563.08   10.70   0
   4  -2  25   21.58    6.86   0
   4   3 -14  299.85    9.45   0
   5  -3   1    7.51    7.35   0
   5  -3  21   15.59    6.09   0
   5  -2  -5   30.87    7.96   0
   5   6 -15    3.32    6.84   0
   5   7 -14   12.44    7.02   0
   6  -3  24   14.57    6.96   0
   6  -2  -7  426.82   13.62   0
   6   6 -16   -4.09    8.24   0
   7  -4   5   98.70    6.79   0
   7  -4  17   20.86    6.39   0
   7  -4  18   -7.73    7.74   0
   7  -3  -4   54.23    7.88   0
   7   6 -17   15.67    8.33   0
   8  -4  21   19.29    8.11   0
   9  -4  -1   31.66    7.38   0
   9  -3  -7   14.00    7.36   0
   9  -2 -11   19.91    9.82   0
  10   1 -18   15.93   10.85   0
  10   3 -20   -0.81    8.51   0
  11  -5   6   12.61    7.67   0
  11  -5   7   31.63    6.35   0
  11  -5   8    9.76    6.17   0
  11  -5  14   18.09    7.03   0
  11  -5  15    9.10    6.68   0
  11  -5  16    6.11    6.83   0
  11  -5  17   10.24    8.42   0
  11  -4  -4   47.68    7.55   0
  11  -2 -13    1.05   11.85   0
  12  -5   4   11.20    6.46   0
  12  -4  -5   53.58    7.82   0
  13  -5   2    2.60    6.54   0
  13  -4  -6   19.79    7.96   0
  13  -3 -11    9.29    9.01   0
  14  -5   0   -4.43    8.27   0
  14  -4  -7   32.30    8.46   0
  15  -5  -1   33.80    8.52   0
  15  -3 -12   12.81    9.77   0
  16  -4  -8  103.51    9.47   0
  -3   3   6   68.89    8.22   0
  -3   4   5  373.98    9.70   0
  -3   4  17   27.37   10.53   0
  -3   5  16   91.97   10.07   0
  -3   6   9   26.81    6.28   0
  -3   6  10   41.65    7.90   0
  -3   6  11   -1.31    7.90   0
  -3   6  12   -5.24    8.10   0
  -3   6  13   21.18    7.94   0
  -2   1  18  288.93   17.93   0
  -2   2   2  603.67   14.82   0
  -2   3   0 1496.06   15.62   0
  -2   5   0   97.64    8.14   0
  -2   6   1   60.77    6.19   0
  -2   7   4  104.41    7.18   0
  -2   7   5   16.27    7.87   0
  -1   0   5    1.24   14.18   0
  -1   0  18   35.30    8.69   0
  -1   4  -4   59.97    6.35   0
  -1   5  -4  240.96    7.70   0
  -1   6  -3  326.10    7.87   0
  -1   7   0   -0.41    7.30   0
  -1   8   3   54.47    7.01   0
  -1   8   4    0.02    7.91   0
   0  -1   7    1.39    7.83   0
   0  -1  16   -0.16    7.39   0
   0  -1  17    6.36    8.35   0
   0   7  -4    4.46    6.38   0
   0   8  -1   97.42    7.00   0
   1  -1   1  149.40   15.25   0
   1  -1  22    4.45    7.18   0
   1   4  -9   30.92    6.50   0
   1   5  -9   14.61    5.85   0
   1   6  -8   93.98    6.85   0
   1   8  -4    4.90    6.78   0
   2  -2  19  140.21    8.18   0
   2   0  29    1.70    9.58   0
   2   1  -8  480.74   14.15   0
   2   4 -11   29.92    6.09   0
   2   6 -10   22.05    6.26   0
   3  -2   0    0.73    7.38   0
   3  -2  23  149.37    8.88   0
   3  -1  -5 2804.00   42.22   0
   3  -1  28    3.35    8.55   0
   3   1 -10   10.75    7.80   0
   4  -3   4   44.69    8.00   0
   4  -3  18   20.29    6.18   0
   4  -3  19   29.92    7.70   0
   4  -2  -3  169.51    9.98   0
   4  -2  26   49.67    8.39   0
   4   4 -14  632.89   11.28   0
   4   5 -14    9.90    6.30   0
   4   6 -13   15.30    7.45   0
   5  -3  22   12.76    6.35   0
   5  -3  23    8.09    7.88   0
   5   1 -13   17.37    8.60   0
   5   3 -15   44.27    7.65   0
   5   5 -15   36.26    7.81   0
   6  -4   8  153.78    8.36   0
   6  -4   9   92.72    8.41   0
   6  -4  10    4.58    6.30   0
   6  -4  11   71.55    6.70   0
   6  -4  13  146.05    7.05   0
   6  -4  14  660.94   10.66   0
   6  -3  25   44.12    8.48   0
   6   3 -16   21.10    8.77   0
   7  -4   4   64.86    6.67   0
   7  -4  19   11.58    6.74   0
   7  -4  20  145.25    8.68   0
   8  -4   1  722.18   10.04   0
   8  -4  22   -1.90    6.80   0
   8  -3  -6    5.08    7.22   0
   8  -2 -10   10.90    9.89   0
   8   3 -18   12.44    8.84   0
   9   3 -19    7.45    8.00   0
   9   5 -19   -2.46    8.60   0
  10  -5   7   57.40    8.19   0
  10  -5  10    9.78    6.36   0
  10  -5  12   18.15    6.48   0
  10  -5  13   82.82    7.00   0
  10  -5  14   -0.37    6.64   0
  10  -5  15    5.78    6.62   0
  10  -5  16   31.17    8.57   0
  10  -4  -3   37.63    6.50   0
  10   2 -19    5.89    9.09   0
  10   4 -20    9.53    8.16   0
  11  -5   4   15.04    7.51   0
  11  -5   5    0.02    6.31   0
  12  -5   2    5.71    8.11   0
  13  -5   1   14.75    6.90   0
  14  -5  -1   11.04    8.27   0
  14  -2 -15   12.17   12.72   0
  15  -5  -2   34.47    8.56   0
  15  -4  -8    6.78    8.40   0
  -3   3   7 2111.01   21.41   0
  -3   3  15  246.91   13.85   0
  -3   4   6   34.45    7.49   0
  -3   5   7    6.95    7.14   0
  -3   5   8    4.09    6.96   0
  -3   5  15   33.88    9.39   0
  -2   4   0    2.11    6.00   0
  -2   5   1   -4.07    7.27   0
  -2   5  22   10.53   11.58   0
  -2   6   2    8.80    6.17   0
  -2   7   6    0.55    6.60   0
  -2   7   7   25.11    7.23   0
  -2   7   8   13.42    7.75   0
  -2   7  15   -1.14    8.32   0
  -2   7  16    5.00    8.47   0
  -1   0  19    2.23    9.46   0
  -1   2  -2 2491.69   22.54   0
  -1   2  26    8.73   17.29   0
  -1   3  -3  464.75   11.31   0
  -1   5  -3    7.38    6.09   0
  -1   6  -2   25.24    5.94   0
  -1   7   1   22.06    7.66   0
  -1   8   5   38.61    6.79   0
   0  -1   6    0.70    9.93   0
   0  -1  18    5.11    8.21   0
   0   1  -3   -1.59   12.14   0
   0   1  27   -1.55   11.77   0
   0   3  -6   11.70    6.85   0
   0   5  -6    0.03    6.33   0
   0   6  -5   37.35    6.33   0
   0   7  -3   -4.48    6.49   0
   0   8   0   21.96    6.62   0
   1  -1  23    1.07    8.74   0
   1   0  27    4.00    9.61   0
   1   5  -8   17.62    7.39   0
   1   6  -7   14.73    7.53   0
   1   8  -3   58.77    6.82   0
   2  -2  20   71.45    7.85   0
   2  -1  26   91.77    9.09   0
   2   5 -10  386.47    9.45   0
   2   7  -8   11.75    6.13   0
   2   8  -6   -0.24    6.79   0
   3  -3  10   41.99    7.97   0
   3  -3  11  654.15   11.25   0
   3  -3  12  267.04    9.57   0
   3  -3  13  325.44    9.42   0
   3  -2  24   55.44    8.21   0
   3   2 -11  146.57    9.05   0
   3   4 -12   -0.47    7.10   0
   3   5 -12    8.44    5.83   0
   3   6 -11   -5.79    7.38   0
   3   7 -10   12.41    6.57   0
   3   8  -8   15.88    7.13   0
   4  -3  20   28.04    6.63   0
   4  -2  27    1.13    8.26   0
   5  -3   0    2.22    5.92   0
   5  -3  24   10.49    8.23   0
   5  -1  -9  637.19   31.71   0
   5   2 -14  260.95    9.78   0
   5   4 -15  175.67    7.62   0
   5   6 -14   22.52    6.75   0
   5   7 -13   18.08    6.84   0
   6  -4  16    6.29    6.29   0
   6  -4  17  201.15    8.54   0
   6   1 -14   12.82    9.66   0
   6   4 -16    5.00    7.48   0
   6   5 -16    4.77    6.64   0
   6   6 -15    1.47    8.30   0
   6   7 -14   -0.07    8.18   0
   7  -4   2    5.70    7.57   0
   7  -4  21   34.24    6.62   0
   7   3 -17  113.03    8.56   0
   7   4 -17   14.11    7.96   0
   7   5 -17   77.88    6.78   0
   8  -4   0  407.58    8.97   0
   8   4 -18   18.86    7.87   0
   8   5 -18    1.71    6.83   0
   9  -5  10   14.00    7.71   0
   9  -5  12   16.65    7.67   0
   9  -5  13    1.98    7.77   0
   9  -4  -2   52.61    6.40   0
   9   1 -17   19.07   10.53   0
   9   2 -18  204.46   11.38   0
   9   4 -19    3.96    8.20   0
  10  -5   5   12.25    7.65   0
  10  -5   6    1.96    5.89   0
  10  -5  17   28.68    6.89   0
  10  -5  18   32.31    7.12   0
  10  -4  -4    9.41    7.22   0
  11  -5   3   36.54    6.47   0
  11  -4  -5  116.07    8.07   0
  11   3 -20   27.21   10.36   0
  12  -4  -6   20.84    7.98   0
  12  -2 -14  222.21   15.99   0
  12   2 -20   -2.23   10.80   0
  13  -5  -1   19.95    7.75   0
  13  -4  -7   61.08    8.33   0
  14  -5  -2    4.05    7.90   0
  14  -4  -8   77.36    8.50   0
  14  -3 -12    4.31    9.54   0
  14   1 -20   -2.63   13.89   0
  15  -5  -3   33.96    8.41   0
  16  -4  -9   57.51    9.14   0
  16  -3 -13    6.55   11.10   0
  -3   3   8  478.26   12.39   0
  -3   3   9  615.28   14.48   0
  -3   3  14   23.80   10.54   0
  -3   4   7   32.58    7.54   0
  -3   4  16  636.86   15.43   0
  -3   5   9    2.82    7.38   0
  -3   5  10   71.20    7.76   0
  -3   5  11  169.56    8.61   0
  -3   5  12    8.76    7.52   0
  -3   5  13   70.61    7.97   0
  -3   5  14   17.83    7.77   0
  -2   3  22   43.77   18.01   0
  -2   5   2    6.93    6.96   0
  -2   6   4  280.32    9.11   0
  -2   6  20   22.58    8.31   0
  -2   7   9   -0.23    6.08   0
  -2   7  10    5.93    7.61   0
  -2   7  11  126.35    8.99   0
  -2   7  12   23.71    8.22   0
  -2   7  13    3.49    7.88   0
  -2   7  14   94.04    9.00   0
  -1   4  -3  303.70    8.21   0
  -1   6  -1    7.43    6.12   0
  -1   7   2   96.05    7.09   0
  -1   8   7   23.09    6.88   0
  -1   8   8   -3.59    6.56   0
  -1   8   9   29.21    8.36   0
  -1   8  10   -1.36    8.52   0
   0  -1  19    1.35    8.49   0
   0   4  -6 3359.12   19.56   0
   0   5  -5   11.52    7.66   0
   0   6  -4  158.21    7.11   0
   0   7  -2   -1.37    6.57   0
   0   8   2   48.08    8.15   0
   1  -2  10 1086.51   14.40   0
   1  -2  11  103.29    7.12   0
   1  -2  13    8.13    6.98   0
   1  -2  14  225.84    8.65   0
   1   2  -7   -0.54    8.22   0
   1   3  -8  259.42    8.30   0
   1   4  -8 1882.56   15.66   0
   1   7  -5   58.02    6.78   0
   1   8  -2   14.35    6.62   0
   2  -2   3   30.54    7.91   0
   2  -2  21   14.02    7.20   0
   2  -1  27    3.12    9.49   0
   2   2  -9  314.38   10.29   0
   2   3 -10  313.91    8.60   0
   2   4 -10   33.74    6.36   0
   2   6  -9   18.33    6.33   0
   2   7  -7   23.23    6.30   0
   2   8  -5    5.07    6.67   0
   3  -3   8  474.88   10.39   0
   3  -3   9  637.65   10.46   0
   3  -3  14   20.72    6.22   0
   3  -3  16   32.51    7.71   0
   3  -2  -1   61.07    9.74   0
   3  -2  25   59.22    8.74   0
   3   7  -9   -3.30    6.53   0
   3   8  -7   23.57    6.92   0
   4  -3   3  265.36    8.39   0
   4  -3  21   -1.66    6.18   0
   4   3 -13   18.25    7.04   0
   4   5 -13   19.33    5.90   0
   4   6 -12  104.58    8.24   0
   4   7 -11   -0.13    6.16   0
   5   0 -11    1.02   11.74   0
   5   7 -12    7.83    8.08   0
   6  -4  18   51.53    6.44   0
   6  -4  19  208.10    7.97   0
   6  -3  -3    7.89    7.57   0
   6   2 -15   21.70    7.57   0
   7  -4  22   50.73    7.18   0
   7  -3  -5    3.56    7.34   0
   7  -2  -9  191.26   12.73   0
   7   1 -15   16.19    9.87   0
   7   2 -16  210.16   10.60   0
   7   6 -16   15.29    6.76   0
   8  -4  -1  662.05   11.36   0
   8   1 -16    6.36    9.99   0
   8   2 -17   14.29    9.07   0
   8   6 -17   19.87    7.13   0
   9  -5   7   13.05    8.02   0
   9  -5   8  199.70    7.63   0
   9  -5   9   21.96    6.35   0
   9  -5  14   14.58    6.48   0
   9  -5  15  107.21    7.15   0
   9  -5  17   30.01    8.08   0
   9  -4  -3  169.30    8.28   0
   9  -3  -8   81.03    9.41   0
  10  -3  -9  169.89    9.24   0
  11  -5   1   90.94    8.33   0
  11  -5   2   16.72    6.12   0
  11  -3 -10   22.71    9.01   0
  11   0 -17    2.36   14.02   0
  12  -5   0   44.70    6.63   0
  12  -3 -11   22.52    9.43   0
  12   1 -19   16.92   12.36   0
  15  -4  -9   25.35    9.60   0
  -3   3  10   36.56    9.21   0
  -3   3  11  631.49   15.37   0
  -3   3  12  266.10   13.09   0
  -3   3  13  328.97   13.61   0
  -3   4   9  513.93   11.49   0
  -3   4  10   56.24    8.96   0
  -3   4  11  186.52   10.03   0
  -3   4  13   88.21    9.42   0
  -3   4  14   40.69    9.20   0
  -3   4  15  172.59   11.12   0
  -2   1   7 2141.97   51.57   0
  -2   2   3   31.34    9.40   0
  -2   5   3 1469.81   13.94   0
  -2   5  21  139.38   12.33   0
  -2   6   5   11.00    6.41   0
  -2   6   6   65.05    7.75   0
  -2   6  18    1.44    9.90   0
  -2   6  19   10.25    8.35   0
  -1   0  20   38.53    9.13   0
  -1   1  24   13.52   11.25   0
  -1   5  -2   44.04    6.38   0
  -1   6   0    6.99    6.00   0
  -1   7   3   24.98    6.41   0
  -1   7   4   64.73    8.43   0
   0  -1   5    0.61   10.73   0
   0  -1  20   -0.21    8.10   0
   0   3  -5    3.13    8.16   0
   0   7  -1    4.23    6.08   0
   0   8   3   38.17    6.50   0
   0   8   4    2.10    8.15   0
   1  -2   8 2338.77   19.85   0
   1  -2  16   65.56    7.51   0
   1  -2  17    3.36    7.28   0
   1  -1  24   19.00    7.76   0
   1   0  28   16.76   10.14   0
   1   7  -4   52.66    6.58   0
   1   8  -1   11.70    6.49   0
   2   6  -8   40.74    6.66   0
   2   8  -4   13.78    6.79   0
   3  -3   6   69.75    7.94   0
   3  -3   7 2124.56   16.38   0
   3  -3  17   61.41    6.76   0
   3  -3  18  111.21    8.27   0
   3  -2  26    6.00    7.95   0
   3   6 -10   39.86    6.52   0
   3   8  -6   54.26    6.91   0
   4  -3  22   81.15    7.21   0
   4  -3  23    5.37    7.89   0
   4   4 -13   72.69    6.61   0
   4   7 -10   -0.15    6.36   0
   4   8  -8   11.78    6.95   0
   5  -4   9   28.18    7.67   0
   5  -4  11  253.86    7.59   0
   5  -4  12   28.84    6.08   0
   5  -4  13  678.20    9.78   0
   5  -4  15  191.88    7.23   0
   5  -4  16   53.24    7.38   0
   5  -3  -1    4.98    6.13   0
   5  -3  26   16.70    8.58   0
   5   3 -14   -1.55    7.19   0
   5   4 -14  308.65    9.60   0
   5   5 -14    8.40    6.16   0
   5   6 -13   40.47    7.02   0
   6  -4   4   92.88    6.75   0
   6  -4  21   20.03    8.40   0
   6   5 -15  204.40    9.03   0
   6   6 -14   26.81    8.21   0
   6   7 -13   -0.30    6.73   0
   7  -4   1   36.92    5.98   0
   7   5 -16  127.17    8.48   0
   8  -5  10   26.65    7.70   0
   8  -5  12    7.84    7.86   0
   8  -5  13  106.02    8.07   0
   8  -5  15    6.31    7.49   0
   8  -3  -7    5.36    8.38   0
   8   5 -17    4.07    8.02   0
   9  -5   5    2.67    7.15   0
   9  -5  18    0.43    6.58   0
   9  -5  19    1.07    6.65   0
   9   5 -18    3.75    8.15   0
  10  -5   2   28.75    7.33   0
  10  -5   3   30.97    6.25   0
  10   3 -19    1.40    8.11   0
  10   4 -19   80.40    9.15   0
  11  -5   0    3.18    7.53   0
  12  -5  -1   10.02    5.96   0
  12  -4  -7   23.92    8.00   0
  13  -5  -2    8.33    6.37   0
  13  -4  -8    5.31    7.86   0
  13  -3 -12   -3.28   10.06   0
  14  -5  -3   34.08    6.53   0
  15  -5  -4   -2.39    8.69   0
  15  -3 -13   31.77    9.78   0
  -3   4  12    3.52    7.06   0
  -2   1  19   74.14   14.51   0
  -2   4   2   35.01    6.08   0
  -2   4  22    7.58   12.54   0
  -2   6   7    9.02    7.59   0
  -2   6   8   33.53    7.72   0
  -2   6  17   33.50    9.66   0
  -1   0  21    6.77   10.04   0
  -1   2  -1 3106.09   25.39   0
  -1   3  -2    7.81    6.57   0
  -1   4  -2   44.68    6.26   0
  -1   6   1    9.99    6.12   0
  -1   7   5   70.85    8.02   0
   0   0  25    6.01    9.19   0
   0   1  28    0.58   11.64   0
   0   4  -5 2001.57   15.43   0
   0   8   5   16.27    6.75   0
   0   8   6    4.92    8.33   0
   1  -2   7    1.92    6.99   0
   1  -2  18   -3.25    6.96   0
   1  -1  25  114.26    9.85   0
   1   3  -7  124.11    8.47   0
   1   4  -7  352.54    9.44   0
   1   7  -3   29.26    6.35   0
   1   8   0   -2.44    6.30   0
   1   8   1    8.86    8.14   0
   2  -2   2  585.06   12.78   0
   2  -2  23   54.60    7.93   0
   2   4  -9   14.36    7.64   0
   2   8  -3   17.01    6.49   0
   3  -3   5 1426.89   14.95   0
   3  -3  19   47.65    6.39   0
   3   7  -8   15.62    6.23   0
   3   8  -5   29.99    6.84   0
   4  -3   1    3.11    7.36   0
   4  -3  24   12.50    7.35   0
   4  -2  -4 1614.93   20.50   0
   4   1 -11   34.61    8.03   0
   4   2 -12  300.46   10.55   0
   4   5 -12   94.33    6.59   0
   4   6 -11  136.15    6.82   0
   4   8  -7    1.40    6.71   0
   5  -4   7   16.54    5.94   0
   5  -4   8   21.94    5.93   0
   5  -4  17   17.98    6.11   0
   5  -4  18   82.85    7.90   0
   5  -2  -6   98.00    8.94   0
   5   7 -11   12.87    6.68   0
   6  -4   3    7.12    6.14   0
   6   3 -15  531.49   11.02   0
   6   4 -15   47.43    7.87   0
   7  -4   0    1.76    5.48   0
   7   3 -16   39.19    7.81   0
   7   4 -16   19.20    7.61   0
   7   6 -15   15.40    6.71   0
   8  -5   7    7.54    7.28   0
   8  -5   8    8.00    6.45   0
   8  -5   9    3.99    6.04   0
   8  -5  16   60.54    6.88   0
   8  -5  17   13.27    6.50   0
   8  -5  18    5.86    8.11   0
   8   3 -17    8.32    7.71   0
   8   4 -17   77.93    8.51   0
   8   6 -16   14.33    6.65   0
   9  -5   4    6.31    5.74   0
   9  -4  -4    6.60    7.09   0
   9   3 -18   23.94    8.07   0
   9   4 -18    2.42    7.83   0
  10  -5   1   17.05    7.11   0
  11   2 -19   89.40   10.69   0
  12  -6  10    6.95    8.31   0
  12  -5  -2   10.08    7.55   0
  12   3 -20   17.86    8.35   0
  13  -6   7    8.90    7.78   0
  13  -5  -3   27.39    7.95   0
  13  -2 -15   16.96   14.55   0
  13   2 -20   34.43   11.35   0
  14  -4  -9   -2.36    8.00   0
  15  -5  -5   18.72    8.46   0
  15  -2 -16   48.83   16.75   0
  -2   2   4  482.94   13.89   0
  -2   3   3   52.83    7.95   0
  -2   4   3  218.51    8.68   0
  -2   5  20    3.95   10.94   0
  -2   6   9   18.62    7.68   0
  -2   6  10   29.55    7.66   0
  -2   6  11   57.98    7.80   0
  -2   6  12   78.81    7.87   0
  -2   6  13   76.06    9.65   0
  -2   6  14   60.11    9.43   0
  -2   6  15   52.79    8.31   0
  -2   6  16    9.19    8.35   0
  -1   4  -1  218.19    8.82   0
  -1   5   0    4.45    7.48   0
  -1   6   2   24.49    6.02   0
  -1   7   6  116.22    7.50   0
  -1   7   7    0.72    8.11   0
   0  -1  21    3.36    7.40   0
   0   7   1    8.23    5.96   0
   0   8   7   44.76    7.12   0
   0   8   8    4.14    7.85   0
   1  -2   6  852.39   14.42   0
   1  -2  19    1.60    7.25   0
   1  -2  20   71.25    7.62   0
   1   1  -5 1090.57   20.10   0
   1   5  -6   24.43    5.99   0
   1   7  -2   98.94    8.46   0
   1   8   2   17.23    8.15   0
   2  -2  24   50.07    8.37   0
   2   3  -9 2125.22   17.01   0
   2   5  -8   64.70    7.49   0
   2   6  -7    0.46    6.26   0
   2   7  -5    8.21    6.33   0
   2   8  -2   55.21    7.15   0
   3  -3  21   23.96    7.79   0
   3  -2  27   10.83    8.73   0
   3   5 -10   72.32    6.29   0
   3   6  -9   36.41    6.32   0
   3   7  -7   36.09    6.50   0
   3   8  -4    7.79    8.19   0
   4  -3  25    7.89    8.16   0
   4   3 -12   50.73    7.02   0
   4   4 -12   13.78    7.35   0
   4   7  -9   17.51    6.36   0
   4   8  -6   24.39    8.33   0
   5  -4   5  411.85    9.69   0
   5  -4   6   38.97    6.27   0
   5  -4  19    2.26    6.28   0
   5  -4  20    1.49    8.15   0
   5  -3  -2   43.46    7.75   0
   5   2 -13  255.66   10.72   0
   5   5 -13  113.89    6.61   0
   6  -4   2    0.88    6.08   0
   6  -4  23    8.83    6.72   0
   6  -4  24    5.16    8.37   0
   6  -3  -4 1451.84   15.98   0
   6  -2  -8  534.44   15.86   0
   6   5 -14  105.49    8.24   0
   6   6 -13   -3.16    7.83   0
   6   7 -12    9.01    6.62   0
   7  -5  12   14.18    7.90   0
   7  -5  13   15.14    8.11   0
   7  -5  14    1.11    7.73   0
   7  -4  -1   36.43    7.08   0
   7  -3  -6   21.47    7.79   0
   7   7 -13   36.12    6.77   0
   8  -5   5  153.72    8.09   0
   8  -5   6   74.74    6.48   0
   8  -5  19    1.98    6.32   0
   8  -5  20   18.93    7.87   0
   8  -4  -3   67.34    7.72   0
   9  -5   2  164.11    8.20   0
   9  -5   3   84.59    6.51   0
   9   5 -17   31.46    8.37   0
  10  -5   0   14.88    7.63   0
  10  -4  -6    6.21    7.32   0
  10   2 -18   10.33    8.98   0
  10   5 -18   31.98    8.40   0
  11  -4  -7   66.83    7.79   0
  11   1 -18   49.67   11.00   0
  11   3 -19    6.47    9.52   0
  11   4 -19    3.91    8.52   0
  12  -6   7   17.63    8.04   0
  12  -6   8    1.38    6.68   0
  12  -4  -8   33.86    8.14   0
  13  -6   5   -0.30    6.87   0
  13  -6   6   31.32    7.00   0
  13  -5  -4    8.46    8.02   0
  13  -4  -9   41.50    9.33   0
  14  -5  -5   91.66    8.70   0
  14  -3 -13   30.25   11.43   0
  15  -4 -10   14.40    8.03   0
  -2   4   4   12.03    7.20   0
  -2   4  21    7.75   12.54   0
  -2   5   6   97.43    7.83   0
  -2   5  19   15.19   10.56   0
  -1   0  22    4.29    9.94   0
  -1   1  25  118.93   14.01   0
  -1   7   9   65.62    8.55   0
  -1   7  11    0.66    7.62   0
  -1   7  12    4.73    7.94   0
  -1   7  14    6.70    8.34   0
  -1   7  15   39.58    8.90   0
  -1   7  16   34.86    8.77   0
   0  -1   4    0.29   11.47   0
   0  -1  22    4.70    7.50   0
   0   0  26   12.52    9.77   0
   0   3  -4    4.03    6.71   0
   0   4  -4 1561.37   14.01   0
   0   5  -3    6.59    6.11   0
   0   7   3    0.83    7.16   0
   0   8   9    7.99    7.09   0
   0   8  10   75.68    7.77   0
   1  -2  21   97.34    8.06   0
   1  -1   0    1.67   11.46   0
   1  -1  26   79.39    8.84   0
   1   0  29    4.87    9.65   0
   1   2  -6  850.90   14.59   0
   1   7  -1   19.61    7.96   0
   1   8   3   43.49    6.83   0
   2  -3  10  348.05    9.87   0
   2  -3  11   33.41    6.21   0
   2  -3  12  488.66    9.48   0
   2  -3  13   41.21    5.73   0
   2  -3  14   97.43    6.79   0
   2  -3  16   59.92    7.65   0
   2  -2   1  693.19   13.76   0
   2  -2  25    6.98    8.10   0
   2   2  -8  407.28   11.08   0
   2   7  -4  100.15    6.96   0
   2   8  -1   32.08    7.00   0
   3  -3   4  386.75    9.28   0
   3  -3  22   20.20    6.08   0
   3  -2  -2   79.36    9.95   0
   3  -2  28   18.98    9.21   0
   3   1  -9  141.00    9.42   0
   3   2 -10   33.01    6.83   0
   3   6  -8  222.02    8.81   0
   3   8  -3   12.84    8.47   0
   4  -4  10   43.52    7.55   0
   4  -4  11    4.98    6.05   0
   4  -4  12   13.07    5.96   0
   4  -4  13   69.14    6.57   0
   4  -4  15  694.88   10.00   0
   4  -4  16   16.23    7.50   0
   4  -3   0   62.64    7.77   0
   4   5 -11  178.77    8.23   0
   4   7  -8   98.90    7.01   0
   5  -4   4  237.42    8.90   0
   5  -4  21   11.60    6.75   0
   5  -4  22    9.47    8.11   0
   5   1 -12   80.85    9.81   0
   5   7 -10    5.38    6.21   0
   6   2 -14   45.84    8.85   0
   6   7 -11   10.08    8.07   0
   7  -5   8   67.97    6.76   0
   7  -5   9   28.68    6.45   0
   7  -5  10   55.72    6.49   0
   7  -5  16  124.93    7.03   0
   7  -5  18   -1.27    8.11   0
   7   5 -15   17.42    6.41   0
   8  -5   4    4.33    5.82   0
   8   5 -16   48.16    6.73   0
   8   6 -15   37.12    7.24   0
   9  -5   1  169.02    8.57   0
   9  -4  -5   91.67    7.96   0
   9  -3  -9  331.35   11.81   0
   9  -2 -12   10.41   11.59   0
   9   2 -17   24.72    9.39   0
  10  -3 -10  214.66   10.98   0
  10   3 -18   92.82    9.51   0
  10   4 -18   21.43    8.15   0
  11  -6   8   28.89    8.29   0
  11  -6   9   10.46    6.62   0
  11  -6  10   13.68    6.57   0
  11  -6  11   29.50    6.80   0
  11  -6  12    2.47    6.88   0
  11  -5  -2    8.96    6.29   0
  11  -3 -11  211.18   11.32   0
  12  -6   5   -0.11    8.00   0
  12  -6   6   70.22    7.08   0
  13  -6   3    3.52    8.60   0
  13  -6   4    5.87    7.08   0
  13   0 -18    7.82   14.31   0
  13   1 -19    8.34   11.93   0
  14  -4 -10   16.92    9.46   0
  15  -5  -6   11.77    8.52   0
  -2   1  20   -0.07   12.82   0
  -2   4   5  275.95    8.92   0
  -2   5   7   41.62    7.49   0
  -2   5  18   44.79    9.32   0
  -1  -1  13   14.35    8.68   0
  -1  -1  14   33.27    8.99   0
  -1   2   0   -0.39    8.39   0
  -1   4   0   -1.65    5.98   0
  -1   7  13   44.00    7.07   0
   0  -1  23    2.97    8.95   0
   0   4  -3 1438.89   14.34   0
   0   5  -2   -0.15    6.18   0
   0   6   0  585.12    9.41   0
   0   7   4   -3.50    7.71   0
   1  -2  22   34.52    7.64   0
   1   3  -6 1146.52   14.20   0
   1   5  -5   -1.56    6.12   0
   1   6  -3  317.78    8.01   0
   1   7   0    8.77    7.63   0
   1   8   4    4.78    6.78   0
   1   8   5   34.52    8.52   0
   2  -3   8   40.72    7.92   0
   2  -3  18   -5.33    7.65   0
   2  -3  19  440.76   10.51   0
   2  -2  26   95.16    8.70   0
   2   1  -7 2207.43   25.17   0
   2   3  -8   37.43    7.84   0
   2   5  -7   33.02    6.15   0
   2   7  -3    0.65    6.36   0
   3  -3  23   12.27    6.34   0
   3   3 -10   36.36    6.11   0
   3   5  -9   10.04    5.91   0
   3   8  -2    0.95    8.30   0
   4  -4   8   19.79    6.34   0
   4  -4   9   15.85    6.16   0
   4  -4  17   22.31    5.99   0
   4  -4  19    9.80    7.86   0
   4   8  -5   39.26    7.10   0
   5  -4   3    5.64    7.54   0
   5  -4  23    5.49    8.15   0
   5   3 -13  133.54    7.12   0
   5   5 -12    9.54    6.21   0
   5   7  -9   92.49    6.83   0
   6  -4   0    6.33    7.17   0
   6  -3  -5    6.73    8.89   0
   6   0 -12   85.00   13.59   0
   6   3 -14   70.11    7.94   0
   6   4 -14  645.67   10.34   0
   6   6 -12  198.44    9.12   0
   7  -5   6   22.02    5.90   0
   7  -5  19    2.50    6.62   0
   7  -5  20    5.44    6.58   0
   7  -4  -2    4.17    6.85   0
   7   4 -15   80.61    7.92   0
   8  -5   3   61.67    6.24   0
   8  -3  -8  269.07   10.96   0
   8  -2 -11    3.76   10.82   0
   8   2 -16   39.37    9.35   0
   8   4 -16    6.67    7.62   0
   9   3 -17  104.67    9.99   0
   9   4 -17   13.30    7.68   0
  10  -6   9    7.00    8.35   0
  10  -6  10   66.79    8.56   0
  10  -6  11    1.20    6.85   0
  10  -6  12   17.19    6.72   0
  10  -6  13    8.82    6.77   0
  10  -6  14   -5.48    6.98   0
  10  -5  -1   19.44    5.88   0
  10  -2 -13   38.21   12.26   0
  10   0 -16   33.11   12.87   0
  10   1 -17   34.27   10.23   0
  10   5 -17   26.32    8.50   0
  11  -6   6   -4.12    6.49   0
  11  -6   7   65.10    6.92   0
  11  -5  -3   43.80    7.63   0
  12  -6   4    1.71    6.53   0
  12  -5  -4    8.43    7.30   0
  12  -3 -12   -0.67    8.75   0
  12   2 -19    4.56    9.49   0
  13  -6   2   -2.70    6.97   0
  13  -5  -5   -0.05    8.08   0
  14  -5  -6   98.82    8.74   0
  -2   2   5 3904.88   32.54   0
  -2   5  17    4.14    8.84   0
  -1  -1  11   23.85    7.69   0
  -1  -1  12   60.56    8.37   0
  -1  -1  15   36.45    7.83   0
  -1  -1  16   21.92    8.68   0
  -1   0  23    1.87    9.88   0
  -1   3   0    2.86    6.51   0
  -1   5   2   29.45    6.23   0
  -1   6   5   97.62    6.72   0
  -1   6   6   72.03    8.03   0
  -1   6  20    4.81    9.53   0
   0  -2  13   30.18    7.62   0
   0  -2  14   61.30    7.91   0
   0  -2  15 1012.59   13.67   0
   0   0  27    5.31   10.93   0
   0   1  -2    0.65   10.89   0
   0   1  29    1.14   12.65   0
   0   3  -3   10.31    8.36   0
   0   6   1  371.30    8.21   0
   0   7   5   -4.36    6.60   0
   0   7   6   -1.99    8.08   0
   1  -2   4 1474.31   18.35   0
   1  -2  23    7.87    7.79   0
   1  -1  27  186.63   10.49   0
   1   8   6   25.95    7.06   0
   1   8   7   25.71    8.71   0
   2  -3  20   25.10    7.86   0
   2   6  -5    3.28    6.17   0
   2   8   2   59.70    6.81   0
   3  -3  24   -5.46    6.48   0
   3  -3  25   10.74    8.10   0
   3   6  -7   20.20    6.30   0
   3   7  -5   -0.17    6.46   0
   3   8  -1   66.00    8.55   0
   4  -4   6   25.77    7.64   0
   4  -4   7  548.95    9.29   0
   4  -4  20   43.78    6.78   0
   4  -4  21    2.94    7.97   0
   4  -3  -1    1.26    7.12   0
   4   2 -11  478.89   11.63   0
   4   4 -11   -0.38    5.97   0
   4   5 -10   22.35    7.51   0
   4   6  -9   95.20    6.68   0
   4   7  -7   57.86    6.67   0
   4   8  -4   12.27    6.68   0
   5  -4   2   42.25    7.81   0
   5  -4  24    3.21    6.71   0
   5   6 -10   39.07    7.40   0
   5   8  -6    1.31    6.77   0
   6  -5   9  225.72    8.95   0
   6  -5  10   16.75    6.47   0
   6  -5  11  179.64    7.43   0
   6  -5  13   38.76    6.51   0
   6  -5  14  105.13    7.45   0
   6  -5  15  191.40    7.55   0
   6  -5  16   -2.17    6.24   0
   6  -5  17    2.72    6.30   0
   6   1 -13   37.00    9.24   0
   6   5 -13   39.43    6.20   0
   6   7 -10   37.35    6.85   0
   7  -5   5    6.89    5.81   0
   7  -5  21   28.89    6.99   0
   7   3 -15  136.17    8.33   0
   7   5 -14   12.23    7.66   0
   7   6 -13    7.25    6.65   0
   7   7 -11    3.64    8.01   0
   8  -5   2  187.61    7.55   0
   8   3 -16  224.70    9.30   0
   8   5 -15    5.55    7.49   0
   8   6 -14   61.63    7.18   0
   9  -6  12    2.49    8.17   0
   9  -6  13    8.32    8.31   0
   9  -6  14   15.80    8.23   0
   9  -5   0    1.69    6.20   0
   9   5 -16   -7.61    7.71   0
   9   6 -15    6.07    6.60   0
  10  -6   7   39.88    6.56   0
  10  -6   8   18.68    6.41   0
  10  -5  -2   20.30    6.45   0
  10  -4  -7    4.36    6.81   0
  11  -6   4    6.14    7.76   0
  11  -6   5   23.60    6.24   0
  11  -2 -14   43.97   14.32   0
  11   4 -18    8.41    7.90   0
  12  -6   2    4.06    8.20   0
  12  -4  -9   48.58    8.27   0
  12   3 -19    1.10    8.94   0
  13  -6   1    3.02    6.88   0
  13  -4 -10   -3.91    8.70   0
  13  -3 -13  156.96   12.60   0
  15  -5  -7   42.02    9.04   0
  15  -4 -11    7.16    9.60   0
  15  -3 -14   11.17   11.04   0
  -2   3   5    5.72    7.56   0
  -2   3  21  130.27   15.88   0
  -2   4  20    7.65   10.24   0
  -2   5  11  542.92   11.02   0
  -2   5  12   27.24    7.60   0
  -2   5  13   13.93    7.55   0
  -2   5  14   31.23    8.72   0
  -2   5  15   -2.43    7.90   0
  -2   5  16  170.70    9.68   0
  -1  -1  10  282.86   10.72   0
  -1  -1  17   40.35    7.59   0
  -1  -1  18   71.22    9.09   0
  -1   4  25   19.95   14.31   0
  -1   5   3   -0.62    5.99   0
  -1   5  23    7.14   10.99   0
  -1   6   7   18.07    6.04   0
  -1   6   8  110.06    8.29   0
  -1   6  19    4.83    9.63   0
   0  -2  10 5608.57   29.53   0
   0  -2  11  561.99   11.75   0
   0  -2  12    7.90    5.96   0
   0  -2  16  974.36   13.47   0
   0  -2  17   40.97    7.89   0
   0  -1  24   -4.20    8.17   0
   0   4  -2  570.99   10.89   0
   0   5  -1    5.81    5.97   0
   0   6   2   83.93    7.96   0
   0   7   7    1.40    8.52   0
   1  -1  28   16.86   10.08   0
   1   4  -5    9.25    6.24   0
   1   7   2  102.09    6.75   0
   1   8   9   29.69    7.16   0
   1   8  10    7.55    8.35   0
   2  -3  21  113.63    6.87   0
   2  -3  22   35.25    7.85   0
   2  -2   0  323.08   11.16   0
   2  -2  27   -1.87    7.75   0
   2   4  -7   12.79    5.99   0
   2   5  -6   88.72    6.66   0
   2   8   3    6.57    6.50   0
   3  -4  12   -0.14    7.25   0
   3  -4  13   84.43    7.74   0
   3  -4  14   42.30    7.45   0
   3  -4  15  178.67    8.40   0
   3   5  -8    8.13    5.96   0
   3   6  -6   17.16    7.66   0
   3   7  -4   77.04    6.85   0
   3   8   0   10.26    8.21   0
   4  -4   5   19.59    7.35   0
   4  -4  22    3.61    8.06   0
   4  -2  -5  855.42   16.24   0
   4   0  -9    1.33   12.96   0
   4   6  -8    4.65    7.83   0
   4   7  -6   16.51    6.28   0
   4   8  -3   -1.70    6.86   0
   5   4 -12   41.77    6.30   0
   5   5 -11   15.05    7.52   0
   5   7  -8   24.15    6.57   0
   5   8  -5    3.79    6.77   0
   6  -5   7  110.64    8.06   0
   6  -5  19   11.00    6.48   0
   6  -5  20   16.74    7.91   0
   6  -4  -1  251.38    8.30   0
   6   6 -11    0.10    7.51   0
   6   7  -9   51.21    8.42   0
   7  -5   3   49.43    7.35   0
   7  -3  -7  397.75   11.30   0
   7   1 -14   21.77    9.55   0
   8  -5   1   -4.37    5.76   0
   8   1 -15  142.95   11.45   0
   9  -6   9    7.64    6.56   0
   9  -6  10   82.69    7.01   0
   9  -6  11   -2.29    6.52   0
   9  -6  15    2.81    6.82   0
   9  -4  -6  123.69    8.36   0
   9   0 -15    0.00   12.20   0
   9   1 -16   15.44    9.23   0
  10  -6   5    9.18    7.55   0
  10  -6   6    0.53    6.20   0
  10  -5  -3   30.66    7.75   0
  10   4 -17   22.97    7.80   0
  11  -6   3    4.18    6.00   0
  11  -5  -4    0.47    7.44   0
  11   2 -18   12.74    9.06   0
  11   3 -18   41.25    8.34   0
  11   5 -17   29.24    8.46   0
  12  -6   1   15.25    8.13   0
  12  -5  -5   27.32    6.07   0
  13  -6   0   -1.57    6.39   0
  13  -5  -6   12.20    8.07   0
  13   2 -19    3.43   10.91   0
  14  -5  -7   17.19    8.66   0
  14  -2 -16   -2.61   17.00   0
  -2   0  13    2.25   10.57   0
  -2   0  14   87.43   11.12   0
  -2   0  15    2.05   11.19   0
  -2   1  21   54.41   14.99   0
  -2   2   6 1588.88   22.47   0
  -2   4   7   13.41    5.87   0
  -2   4   8   50.81    7.84   0
  -2   4  19  221.74   12.58   0
  -1  -1   9    2.67    7.76   0
  -1  -1  19   15.15    8.50   0
  -1   0   4 1095.53   37.49   0
  -1   1  26   74.28   14.11   0
  -1   4   2   46.84    7.72   0
  -1   5   4  250.26    7.54   0
  -1   6   9  132.60    8.41   0
  -1   6  10  583.61   10.95   0
  -1   6  17   12.13    9.31   0
  -1   6  18   29.07    8.29   0
   0  -2   9 2476.52   20.43   0
   0  -2  18  257.49    9.27   0
   0  -2  19    4.61    7.19   0
   0  -1   3   -0.11    9.99   0
   0  -1  25    4.10    8.81   0
   0   0  28  109.34   11.93   0
   0   5   0    1.51    6.19   0
   0   6   3  105.41    8.18   0
   0   7   8    6.53    6.08   0
   0   7   9    6.26    7.62   0
   0   7  10    0.37    7.53   0
   1  -3  14   56.90    7.38   0
   1   2  -5 3528.97   25.16   0
   1   3  -5 1509.92   15.13   0
   1   5  -3    7.24    6.04   0
   1   6  -1    9.37    5.88   0
   1   7   3   35.29    6.62   0
   2  -3   5    1.33    6.76   0
   2  -3  23   -0.71    7.35   0
   2  -2  28   29.37    8.41   0
   2   2  -7   -0.24    7.84   0
   2   3  -7 4100.58   23.40   0
   2   7   0   16.33    7.73   0
   2   8   4   10.58    6.55   0
   2   8   5   17.22    8.36   0
   3  -4   9  503.07   10.22   0
   3  -4  10   54.65    6.53   0
   3  -4  11  195.48    7.32   0
   3  -4  16  653.99    9.85   0
   3  -4  17   27.88    6.03   0
   3  -3   1  347.62   10.19   0
   3  -3  26   -4.70    6.67   0
   3  -2  -3    0.36    8.69   0
   3   2  -9  380.26   10.63   0
   3   3  -9  617.08   10.44   0
   3   7  -3   -0.30    6.40   0
   3   8   1   63.99    7.19   0
   4  -4   4  172.56    8.34   0
   4  -4  23    4.40    6.82   0
   4  -4  24    6.29    7.94   0
   4   1 -10    7.30    9.08   0
   4   5  -9   33.09    7.53   0
   4   7  -5   -6.11    7.67   0
   4   8  -2    1.55    6.84   0
   5  -5  11    2.61    7.66   0
   5  -5  12    8.36    7.70   0
   5  -5  13  112.55    8.24   0
   5  -5  14   -1.36    6.07   0
   5  -5  15   35.69    7.80   0
   5  -5  16    5.54    7.62   0
   5  -3  -4    9.74    7.43   0
   5   2 -12  641.11   12.75   0
   5   3 -12   18.57    6.92   0
   5   6  -9  212.74    8.48   0
   5   7  -7   21.03    6.49   0
   5   8  -4    5.68    6.68   0
   6  -5   6  263.42    7.57   0
   6  -5  22   38.12    8.50   0
   6   5 -12  300.23    8.11   0
   7  -5   2   65.75    7.76   0
   7  -2 -10  164.66   12.59   0
   7   0 -13    0.08   11.28   0
   7   4 -14    9.55    7.55   0
   7   5 -13   24.48    7.67   0
   7   6 -12   10.64    6.42   0
   7   7 -10    4.64    6.68   0
   8  -6  12   22.63    8.34   0
   8  -6  13    2.02    7.96   0
   8  -6  14   72.00    7.04   0
   8  -6  15   32.82    8.43   0
   8  -6  16    3.00    8.09   0
   8  -6  17   21.22    8.55   0
   8  -5   0  139.79    8.39   0
   8  -4  -5   26.02    6.15   0
   8   0 -14  139.63   14.27   0
   8   4 -15  170.84    8.66   0
   8   6 -13    0.36    6.77   0
   8   7 -11    0.31    8.32   0
   9  -6   6   10.46    7.36   0
   9  -6   7    5.44    6.21   0
   9  -5  -2  169.55    8.56   0
   9  -3 -10  287.94   12.77   0
   9   4 -16    8.23    7.39   0
   9   5 -15  114.48    8.31   0
   9   6 -14    9.69    6.64   0
  10  -6   4    6.98    6.11   0
  10  -3 -11  273.74   13.33   0
  10   2 -17   31.70    9.55   0
  10   3 -17   23.12    9.30   0
  10   5 -16   28.12    8.36   0
  11  -6   2   97.27    7.51   0
  12  -6   0   98.48    8.56   0
  12  -5  -6   23.00    7.83   0
  12   1 -18    6.59   10.66   0
  12   4 -18   -6.09    7.98   0
  13  -6  -1    9.79    6.45   0
  13   3 -19    1.19    9.08   0
  14  -4 -11   13.93    8.18   0
  14  -3 -14   26.20   11.87   0
  -2   0  12  125.93   12.00   0
  -2   0  16  343.99   14.02   0
  -2   1   8  499.02   30.91   0
  -2   4   9   18.27    7.48   0
  -2   4  18    2.16    9.95   0
  -1  -1   8   22.79    8.46   0
  -1  -1  20   47.34    8.91   0
  -1   1   2   37.85   13.23   0
  -1   5   5    2.22    6.75   0
  -1   5  22    8.10   10.60   0
  -1   6  11   13.61    6.49   0
  -1   6  13   15.42    7.58   0
  -1   6  14   10.21    7.83   0
  -1   6  15   60.69    8.37   0
  -1   6  16   -3.81    7.73   0
   0  -2   8 1115.67   14.98   0
   0  -2  20   45.60    7.66   0
   0   2  -2 4164.71   29.01   0
   0   3  -2   -1.26    6.75   0
   0   5   1   -2.50    7.49   0
   0   6   4  153.71    8.32   0
   0   7  11    0.97    6.09   0
   0   7  12    3.75    6.27   0
   0   7  13    9.23    7.60   0
   0   7  14   14.53    8.01   0
   0   7  15   -2.22    7.66   0
   0   7  16    0.88    8.17   0
   1  -3  10   28.31    7.61   0
   1  -3  11   56.74    6.58   0
   1  -3  12   19.98    5.69   0
   1  -3  13   14.33    5.77   0
   1  -3  15   -2.08    5.58   0
   1  -3  16    3.01    5.88   0
   1  -3  17   27.11    7.42   0
   1  -3  18   36.46    7.58   0
   1  -2  25   14.31    7.75   0
   1  -1  29   21.27   10.45   0
   1   6   0   -1.12    5.75   0
   1   7   4   50.80    6.50   0
   1   7   5   61.79    8.30   0
   2  -3   4  893.18   13.23   0
   2  -3  24    4.09    7.54   0
   2   4  -6  256.98    9.01   0
   2   6  -3  277.18    7.73   0
   2   8   6    6.55    6.83   0
   2   8   7    0.96    8.38   0
   3  -4  19   -0.13    6.48   0
   3  -3  27   13.31    6.94   0
   3   5  -7    8.20    5.64   0
   3   6  -5   52.80    6.31   0
   3   7  -2   31.79    7.94   0
   3   8   2   -0.40    6.44   0
   4  -4   3   55.63    7.70   0
   4  -4  25   11.70    8.44   0
   4   8  -1   33.74    7.00   0
   5  -5  10  170.44    7.05   0
   5  -5  17    7.82    6.02   0
   5  -5  18   21.03    5.78   0
   5  -5  19    8.93    6.43   0
   5  -5  20    2.06    7.91   0
   5  -4   0    5.99    7.60   0
   5   4 -11  248.36    8.88   0
   5   5 -10  168.12    8.07   0
   5   7  -6   15.21    7.93   0
   5   8  -3    5.45    6.66   0
   6  -5   4   15.73    7.30   0
   6  -4  -2    1.25    5.40   0
   6  -3  -6   30.03    7.95   0
   6   2 -13  170.85    8.85   0
   6   6 -10   28.19    6.25   0
   6   7  -8   74.89    7.08   0
   7  -4  -4   62.23    7.52   0
   7   7  -9   32.92    8.22   0
   8  -6   8  130.16    8.53   0
   8  -6  10   -3.13    6.34   0
   8  -5  -1    1.79    7.45   0
   8  -3  -9   40.89    8.67   0
   8   3 -15    4.56    7.00   0
   9  -4  -7   46.29    7.60   0
   9   2 -16   58.57    9.68   0
   9   3 -16   19.77    7.79   0
  10  -6   2   20.07    8.15   0
  10  -4  -8   46.06    7.86   0
  11  -6   1    8.19    7.00   0
  11  -5  -5   -6.18    5.84   0
  11  -4  -9   -3.25    7.87   0
  11  -3 -12   81.66   10.73   0
  11   4 -17   -1.59    7.95   0
  12  -6  -1   20.61    8.26   0
  12  -4 -10  161.17   10.56   0
  13  -6  -2   -3.67    8.11   0
  13  -5  -7  166.47    9.18   0
  14  -5  -8   94.80    9.62   0
  15  -4 -12    5.86   10.01   0
  -2   0  11    2.11   11.01   0
  -2   0  17    1.73    9.50   0
  -2   0  18    2.18   10.02   0
  -2   3   7 3902.23   27.62   0
  -2   4  10   36.47    7.63   0
  -2   4  11   35.64    8.64   0
  -2   4  17   22.64   10.45   0
  -1  -1  21   84.32    9.81   0
  -1   0  25    5.52   10.52   0
  -1   3   2    1.97    7.60   0
  -1   4   3  277.76    8.29   0
  -1   5   6   22.27    5.91   0
   0  -2   7 3105.11   23.39   0
   0  -2  21  141.49    8.72   0
   0  -1  26   -4.39    9.27   0
   1  -3   9   14.48    6.19   0
   1  -3  19  420.35    9.17   0
   1  -2  26   14.53    8.05   0
   1   1  -4 3197.37   32.11   0
   1   5  -2   41.32    6.34   0
   1   6   1   11.14    6.21   0
   1   7   6  125.93    8.66   0
   2  -2  -1  903.68   16.55   0
   2   6  -2   11.10    6.10   0
   2   8   8   -3.89    6.90   0
   2   8   9    4.24    8.47   0
   3  -4   7   32.89    6.28   0
   3  -4  21   64.02    6.74   0
   3  -4  22   -0.68    8.26   0
   3  -3   0   -1.62    7.49   0
   3   7  -1   13.00    7.75   0
   3   8   3   -0.27    6.48   0
   3   8   4    3.76    7.82   0
   4   3 -10  179.98    8.21   0
   4   5  -8   41.80    7.43   0
   4   6  -6   89.91    8.21   0
   4   7  -4  165.62    7.17   0
   4   8   0   57.69    6.83   0
   5  -5   7    5.10    6.30   0
   5  -5  21    4.42    6.65   0
   5  -5  22   10.82    8.28   0
   5   6  -8    5.65    6.39   0
   5   8  -2   14.19    6.88   0
   6  -5   3  438.93    9.75   0
   6   5 -11  174.09    8.38   0
   6   7  -7  363.46    9.76   0
   6   8  -4   38.73    7.07   0
   7  -6  11   29.28    7.63   0
   7  -6  12   13.20    7.92   0
   7  -6  13    8.07    6.55   0
   7  -6  14   21.24    6.69   0
   7  -6  15   23.27    6.80   0
   7  -6  16   24.58    8.16   0
   7  -5   1  168.50    7.20   0
   7   2 -14   84.73    8.46   0
   7   6 -11   25.22    6.51   0
   8  -6   6   10.80    7.58   0
   8  -6   7   32.97    6.09   0
   8  -4  -6  133.03    8.61   0
   8   2 -15    6.18    7.33   0
   8   6 -12   18.81    7.14   0
   8   7 -10   11.64    6.63   0
   9  -6   3   11.22    7.45   0
   9  -6   4   12.48    6.29   0
   9   6 -13    6.39    6.59   0
  10  -6   1   39.61    8.18   0
  10   4 -16  106.29    8.78   0
  10   5 -15    0.61    7.79   0
  11  -6   0   10.74    6.65   0
  11   1 -17    9.35    9.77   0
  11   5 -16   10.13    7.00   0
  12  -6  -2    0.14    7.77   0
  12  -3 -13    4.76   10.18   0
  12  -2 -15  104.82   18.87   0
  12   0 -17    3.40   13.23   0
  12   2 -18    7.18    9.58   0
  13  -6  -3    1.61    8.11   0
  13  -4 -11   27.73    9.69   0
  14   2 -19    7.18    9.98   0
  -2   1  22  181.97   17.66   0
  -2   2   7    3.31    8.83   0
  -2   3   8   31.09    8.08   0
  -2   3  20   27.66   11.78   0
  -2   4  12  227.77    9.43   0
  -2   4  13    5.26    8.39   0
  -2   4  14  158.55   10.30   0
  -2   4  15   27.44    9.16   0
  -2   4  16   15.91    9.12   0
  -1  -1   7  324.69   12.83   0
  -1  -1  22    5.90    9.17   0
  -1   1  27  182.77   17.26   0
  -1   4   4   61.44    7.67   0
  -1   4  24    8.06   11.70   0
  -1   5   7   47.05    6.01   0
  -1   5  21   11.46    9.54   0
   0  -2  22  227.53    9.49   0
   0   0  29    6.00   11.37   0
   0   4   0 2498.99   17.73   0
   0   5   2    3.38    6.09   0
   0   6   7  519.91   10.38   0
   1  -3   8  257.78    8.13   0
   1  -3  21   41.35    7.70   0
   1  -2   2 2850.79   23.78   0
   1  -2  27   46.27    9.02   0
   1  -1  -1  145.19   13.01   0
   1   4  -3  277.34    7.90   0
   1   5  -1  153.06    8.25   0
   1   6   2   30.18    7.56   0
   1   7   7    6.00    6.49   0
   1   7   8   99.19    8.83   0
   2  -4  12  217.03    8.73   0
   2  -4  13   10.67    7.37   0
   2  -4  14  173.72    8.42   0
   2  -4  15   31.08    7.72   0
   2  -4  16   16.24    7.43   0
   2  -4  17   29.81    7.47   0
   2  -3   3   39.20    6.92   0
   2  -3  26   12.08    7.75   0
   2   3  -6 1072.75   13.67   0
   2   6  -1   71.13    7.70   0
   2   7   3    0.11    7.46   0
   3  -4   5  389.48    9.55   0
   3  -4  23   36.53    6.83   0
   3  -4  24   17.48    7.85   0
   3   1  -8  525.41   13.43   0
   3   3  -8  477.84   10.88   0
   3   7   0    0.99    7.45   0
   3   8   5   32.63    6.82   0
   4  -5  12   95.21    6.75   0
   4  -5  13   28.50    6.45   0
   4  -5  14   19.85    6.25   0
   4  -5  15    8.13    6.08   0
   4  -5  16  125.98    6.60   0
   4  -5  17   61.82    7.92   0
   4  -5  18   18.38    7.41   0
   4  -4   2   20.48    6.21   0
   4   4  -9   16.24    5.88   0
   4   7  -3    5.00    6.31   0
   4   8   1   49.81    6.68   0
   4   8   2    0.72    7.98   0
   5  -5   6  297.46    7.78   0
   5  -4  -1   90.54    7.20   0
   5   1 -11  230.12   11.31   0
   5   3 -11   -0.55    6.86   0
   5   5  -9  288.79    8.66   0
   5   7  -5   18.52    6.08   0
   5   8  -1   -1.73    6.68   0
   6  -5   2   10.53    7.42   0
   6  -4  -3    1.28    6.89   0
   6  -2  -9   13.33    9.94   0
   6   6  -9   40.16    6.09   0
   6   8  -3   11.34    6.65   0
   7  -6   8   84.08    8.15   0
   7  -6   9   73.58    6.61   0
   7  -6  10  182.47    7.31   0
   7  -6  18    8.25    6.28   0
   7  -5   0    2.86    5.77   0
   7  -4  -5  107.67    8.04   0
   7  -3  -8   15.98    8.54   0
   7   5 -12    4.57    6.02   0
   7   6 -10  177.80    8.65   0
   7   7  -8   53.92    6.95   0
   8   4 -14   11.10    7.47   0
   8   5 -13   98.53    6.90   0
   8   7  -9   15.59    8.06   0
   9  -6   2    6.14    7.56   0
   9   4 -15   35.72    6.65   0
   9   5 -14   13.11    6.62   0
  10  -6   0    3.79    8.08   0
  10  -5  -5   13.71    7.25   0
  11  -6  -1   12.75    5.93   0
  11  -5  -6   11.32    7.83   0
  11   3 -17   22.55    7.85   0
  12  -5  -7  115.59    8.86   0
  12   4 -17    8.84    7.83   0
  13  -5  -8   13.95    7.98   0
  14  -4 -12   17.75    9.89   0
  14   0 -18    3.05   13.11   0
  -2   0  19    2.02    9.61   0
  -2   3   9 2146.66   22.36   0
  -1   2   2 2580.54   24.78   0
  -1   5   8    4.70    5.94   0
  -1   5   9   10.46    7.29   0
  -1   5  19   48.36    9.44   0
  -1   5  20    0.99    9.16   0
   0  -2   6 8438.49   37.10   0
   0  -2  23   46.74    8.36   0
   0  -1  27   -0.09    8.17   0
   0   1  -1    0.24   14.05   0
   0   3  -1    1.95    6.64   0
   0   5   3   -0.52    5.78   0
   0   6   8  125.82    8.20   0
   0   6  20   33.93   10.24   0
   1  -3   7  114.12    7.29   0
   1  -3  22    0.38    6.14   0
   1  -3  23   -5.22    7.73   0
   1   6   3  313.48    8.98   0
   1   7   9   52.97    6.66   0
   1   7  10    4.80    7.73   0
   1   7  11   -4.39    7.69   0
   2  -4  10   26.15    6.38   0
   2  -4  11   36.70    6.21   0
   2  -4  18    3.05    6.05   0
   2  -4  19  212.91    7.60   0
   2  -3  27   -0.31    8.06   0
   2   4  -5  278.64    7.95   0
   2   5  -3 1415.81   12.90   0
   2   7   4  101.79    6.89   0
   3  -4   4   17.65    7.43   0
   3  -4  25   18.09    8.35   0
   3   0  -7    2.41   13.10   0
   3   2  -8   69.37    8.16   0
   3   4  -7   36.81    6.03   0
   3   6  -3    6.35    6.23   0
   3   7   1   -3.18    7.65   0
   3   8   6   53.15    6.91   0
   3   8   7   24.41    8.58   0
   4  -5   9   34.03    6.00   0
   4  -5  10   33.90    6.24   0
   4  -5  19    3.92    6.44   0
   4  -5  20    8.90    6.24   0
   4  -5  21   13.15    7.78   0
   4  -4   1  146.18    8.44   0
   4   5  -7    5.40    7.15   0
   4   6  -5  152.27    7.07   0
   4   7  -2   29.23    6.34   0
   4   8   3   -1.85    7.76   0
   5  -5   4   59.25    7.47   0
   5  -5   5    9.63    5.94   0
   5  -3  -5   10.66    7.45   0
   5   6  -7    6.82    6.30   0
   5   7  -4   11.73    6.38   0
   5   8   0    4.04    6.71   0
   6  -6  13    1.47    7.60   0
   6  -6  14   34.68    8.05   0
   6  -6  15    6.87    7.88   0
   6  -6  17    2.73    8.06   0
   6   3 -12  270.78    9.15   0
   6   5 -10   28.82    7.40   0
   6   8  -2    4.32    8.21   0
   7  -6   7    5.06    6.29   0
   7  -5  -1  174.76    8.58   0
   7   7  -7   19.72    8.24   0
   8  -6   4  194.59    7.27   0
   9  -6   1    4.87    7.89   0
   9  -5  -4    5.74    5.94   0
   9  -4  -8   44.37    8.56   0
   9   6 -12    1.76    6.53   0
  10  -4  -9   51.21    8.22   0
  10   1 -16  107.31   11.04   0
  10   3 -16   15.80    7.85   0
  10   6 -13   15.52    6.61   0
  11  -6  -2   92.79    8.55   0
  11   2 -17   20.84    8.03   0
  11   4 -16   21.43    8.05   0
  11   5 -15   20.63    8.00   0
  12  -6  -3   52.81    7.18   0
  13  -6  -4    1.94    6.81   0
  13  -3 -14   18.91   12.92   0
  13   1 -18    7.14   10.74   0
  13   3 -18   23.53    8.64   0
  14  -5  -9   23.31    8.16   0
  15  -3 -15    3.79   13.30   0
  -2   0  20    3.63   10.61   0
  -2   2   8  430.76   15.36   0
  -2   3  19  401.15   17.15   0
  -1  -2  15   16.61    7.62   0
  -1  -1  23    6.56    7.68   0
  -1   0  26   21.32   11.12   0
  -1   4   5    3.98    6.05   0
  -1   5  10  111.00    8.03   0
  -1   5  11    8.72    7.06   0
  -1   5  18   37.67    8.99   0
   0  -2  24  193.29    9.66   0
   0  -1   2    0.25   10.75   0
   0  -1  28    2.17    9.78   0
   0   2  -1 4764.99   31.33   0
   0   5   4    8.51    7.03   0
   0   6  10   21.73    7.65   0
   0   6  11  183.66    8.55   0
   0   6  18   21.62    9.88   0
   0   6  19    0.78    8.62   0
   1  -3   6  957.77   12.55   0
   1  -3  24   62.20    7.99   0
   1  -2  28   20.84    9.08   0
   1   4  -2   39.93    6.27   0
   1   5   0   -2.99    6.05   0
   1   6   4  138.36    8.16   0
   1   7  12    0.75    6.49   0
   1   7  13   46.31    8.31   0
   1   7  14   -5.68    8.21   0
   1   7  15   36.62    8.13   0
   1   7  16   23.47    8.23   0
   2  -4   8   65.50    7.71   0
   2  -4   9   22.18    6.44   0
   2  -4  21   -0.58    6.06   0
   2  -4  22    5.50    7.75   0
   2   6   0    5.85    5.70   0
   2   7   5    8.82    6.58   0
   3  -2  -4   17.05    8.33   0
   3  -1  -6 1123.65   33.33   0
   3   5  -5   -1.32    5.87   0
   3   7   2   25.48    7.64   0
   3   8   8   28.89    7.01   0
   3   8   9   31.83    7.17   0
   4  -5   7    8.68    7.85   0
   4  -5   8   45.30    6.47   0
   4  -5  22   21.95    7.11   0
   4   3  -9    2.06    7.26   0
   4   4  -8   16.55    7.86   0
   4   7  -1   -1.65    6.20   0
   4   8   4   10.54    6.57   0
   5  -5   3    4.65    7.30   0
   5  -4  -2   47.56    7.08   0
   5   6  -6   12.09    7.63   0
   5   8   1    3.94    6.62   0
   6  -6   9   53.51    7.88   0
   6  -6  10   23.57    6.45   0
   6  -6  11   -3.50    6.38   0
   6  -6  18    6.09    6.72   0
   6  -5   1   15.34    6.15   0
   6  -4  -4   91.47    7.77   0
   6  -3  -7    4.01    7.44   0
   6   1 -12  321.69   12.09   0
   6   6  -8   10.30    6.34   0
   6   7  -5   26.22    6.82   0
   6   8  -1    6.83    8.34   0
   7  -6   5   35.00    8.09   0
   7   3 -13   10.37    7.52   0
   7   5 -11  276.33    7.85   0
   7   6  -9  101.52    8.33   0
   8  -6   3   69.20    6.53   0
   8  -5  -3   72.51    6.49   0
   8   3 -14  444.36   10.44   0
   8   5 -12    8.38    7.76   0
   8   7  -8    7.17    6.73   0
   9  -6   0    5.62    7.97   0
   9   3 -15   39.70    7.60   0
   9   5 -13    9.01    7.73   0
   9   7  -9    7.40    7.82   0
  10  -7   7   44.79    7.17   0
  10  -6  -1   31.86    6.93   0
  10  -5  -6    4.47    7.16   0
  10   2 -16  123.45   10.21   0
  10   4 -15   31.27    8.01   0
  10   5 -14   -2.69    6.26   0
  11  -6  -3   -6.71    7.54   0
  11  -5  -7   26.04    8.03   0
  12  -6  -4   20.15    8.16   0
  12  -5  -8   37.42    8.04   0
  12  -4 -11   82.40    9.85   0
  12   3 -17   12.65    9.35   0
  13  -6  -5   -0.14    8.43   0
  13  -5  -9   24.33   10.05   0
  13   2 -18   10.97    8.33   0
  -2   0  21    0.47   11.18   0
  -1  -2  12  548.55   11.27   0
  -1  -2  13    7.50    7.30   0
  -1  -2  14  197.25    8.02   0
  -1  -2  16   59.94    6.56   0
  -1  -2  17    2.90    7.64   0
  -1  -2  18    1.20    7.33   0
  -1  -1   6 1425.09   21.31   0
  -1  -1  24   15.44    8.82   0
  -1   4   6  718.89   12.18   0
  -1   4  23   15.98   10.98   0
  -1   5  12   48.76    7.64   0
  -1   5  14  202.28    9.27   0
  -1   5  15   74.12    8.40   0
  -1   5  16    4.70    7.75   0
  -1   5  17   23.57    8.24   0
   0  -3  12    4.97    6.66   0
   0  -3  13    1.49    5.31   0
   0  -3  14    1.41    5.44   0
   0  -3  15    1.90    6.06   0
   0  -3  17   -2.13    7.11   0
   0  -3  18    0.86    7.16   0
   0  -2  25   62.41    8.38   0
   0   3   0    5.93    6.63   0
   0   5   5    6.06    7.07   0
   0   6  12   58.46    7.83   0
   0   6  14   54.25    7.77   0
   0   6  15  106.51    8.79   0
   0   6  16    1.59    8.06   0
   0   6  17    3.21    7.96   0
   1  -3   5 1443.19   14.83   0
   1  -3  25   14.69    8.00   0
   1  -2   1 3198.57   25.72   0
   1   5   1  149.18    6.99   0
   1   6   5  106.56    7.54   0
   2  -4   7   15.11    6.09   0
   2   0  -5    3.51   14.74   0
   2   3  -5    1.05    7.65   0
   2   4  -4    5.11    6.03   0
   2   5  -2   11.09    6.10   0
   2   6   1   57.66    6.00   0
   2   7   6   -1.99    6.34   0
   2   7   7   17.70    8.07   0
   3  -5  12    7.93    7.33   0
   3  -5  13   63.54    6.25   0
   3  -5  14   17.49    6.13   0
   3  -5  15   36.02    5.94   0
   3  -5  17   11.31    7.77   0
   3  -5  18   -4.61    7.64   0
   3  -4   3   24.70    6.21   0
   3   3  -7 2117.19   17.64   0
   3   4  -6   33.00    6.09   0
   3   7   3   10.57    7.68   0
   4  -5   6    2.59    6.40   0
   4  -5  23   12.81    6.93   0
   4   6  -4    2.70    6.15   0
   4   7   0  168.51    8.59   0
   4   8   5   21.24    6.87   0
   4   8   6   15.61    8.48   0
   5   5  -8   39.51    6.18   0
   5   8   2   14.27    6.59   0
   6  -6   7   11.05    7.62   0
   6  -6   8   10.17    6.19   0
   6   2 -12  390.31   10.62   0
   6   5  -9  242.01    8.50   0
   6   6  -7    3.17    7.63   0
   6   7  -4    3.50    7.69   0
   6   8   0   29.64    6.81   0
   7  -4  -6  336.09   10.05   0
   7   1 -13   15.56    8.67   0
   7   2 -13  271.62   10.67   0
   7   7  -6   47.01    6.60   0
   8  -6   2    8.49    5.90   0
   8  -5  -4    6.91    7.21   0
   8  -3 -10    3.02    9.43   0
   8   1 -14    3.70    9.36   0
   8   4 -13  146.03    7.45   0
   8   6 -10   10.64    6.18   0
   8   7  -7   13.19    7.82   0
   9  -7   8   23.34    8.09   0
   9  -7   9   10.83    6.84   0
   9  -5  -5    4.36    6.08   0
   9  -3 -11   34.88   10.32   0
   9   1 -15   38.23    9.45   0
   9   2 -15  457.82   11.46   0
   9   4 -14    2.84    6.07   0
   9   6 -11    4.15    6.67   0
  10  -7   6    6.75    6.47   0
  10  -6  -2   22.61    8.02   0
  10  -3 -12   14.64   10.51   0
  10   6 -12   22.79    6.91   0
  12   4 -16   14.85    7.62   0
  12   5 -15   14.35    8.47   0
  13  -4 -12   20.19    9.50   0
  14  -5 -10   54.53    9.80   0
  -2   0   9    2.13   13.01   0
  -2   1  23    4.12   15.47   0
  -2   3  11   40.26    7.96   0
  -2   3  12  491.67   13.95   0
  -2   3  18    3.27   11.09   0
  -1  -2  10 1078.72   14.44   0
  -1  -2  11  102.12    7.12   0
  -1  -2  19    0.45    7.13   0
  -1  -2  20   72.69    7.94   0
  -1  -1  25  110.81   10.13   0
  -1   0  27    3.23   11.65   0
  -1   1  28   14.21   16.54   0
  -1   2   3 4290.11   32.45   0
  -1   4   7  350.53   10.06   0
   0  -3  10    1.67    7.30   0
   0  -3  11    1.61    5.96   0
   0  -3  19   -0.16    5.80   0
   0  -3  20    5.35    7.48   0
   0  -3  21    8.69    7.31   0
   0  -2  26    8.07    7.86   0
   0  -1  29   -1.08    9.40   0
   0   4   2  541.56    9.96   0
   0   5   6    2.02    6.92   0
   1  -4  13   24.29    7.32   0
   1  -4  14  134.42    8.28   0
   1  -4  15    1.48    7.33   0
   1  -4  16   15.61    7.50   0
   1  -3  26   -3.93    7.63   0
   1   5   2   40.63    7.73   0
   1   6   6   63.95    6.51   0
   2  -4  24   20.55    6.88   0
   2  -4  25   14.39    8.07   0
   2   5  -1    5.30    7.32   0
   2   6   2    3.71    5.96   0
   2   7   8    8.60    6.47   0
   3  -5   9   10.60    7.15   0
   3  -5  11  176.66    7.00   0
   3  -5  19   11.78    6.03   0
   3  -5  20    2.71    6.29   0
   3  -4   2  102.80    8.43   0
   3   6  -1    8.66    6.11   0
   3   7   4   88.14    8.01   0
   4  -5   5  165.92    7.15   0
   4  -3  -4   51.65    8.06   0
   4   1  -9    2.68    8.67   0
   4   2  -9  720.96   12.94   0
   4   6  -3  238.76    7.80   0
   4   7   1    9.32    7.36   0
   4   8   7    6.96    6.50   0
   4   8   8   13.25    8.64   0
   5  -6  10   35.54    7.68   0
   5  -6  11   95.34    6.89   0
   5  -6  12   90.24    6.64   0
   5  -6  13   47.85    6.35   0
   5  -6  14   23.77    6.25   0
   5  -6  15    0.38    6.40   0
   5  -6  16    7.90    6.47   0
   5  -6  17    3.61    6.37   0
   5  -6  18   15.92    6.46   0
   5  -6  19    5.01    6.43   0
   5  -5   2   35.57    6.21   0
   5  -4  -3    6.09    6.48   0
   5  -2  -8  993.50   20.15   0
   5   0 -10 3312.34   41.39   0
   5   4  -9   26.57    5.79   0
   5   6  -5  199.74    7.22   0
   5   7  -2   12.59    6.17   0
   5   8   3    9.59    6.45   0
   5   8   4   13.32    8.07   0
   6  -6   6   47.21    6.58   0
   6  -5  -1    3.61    7.16   0
   6   8   1   -0.52    6.58   0
   7   5 -10   47.22    7.58   0
   7   7  -5  102.44    8.55   0
   8  -7  10    6.90    6.79   0
   8  -7  11   10.72    6.59   0
   8  -6   1    3.84    6.06   0
   8   5 -11   46.05    7.91   0
   8   6  -9  113.66    8.30   0
   9  -7   6    5.94    7.96   0
   9  -7   7   19.51    6.58   0
   9  -6  -1    1.37    6.57   0
   9   5 -12   13.76    8.18   0
   9   7  -8   24.39    6.51   0
  10  -7   4    5.99    6.90   0
  10  -6  -3   35.62    7.44   0
  10  -5  -7   61.62    7.72   0
  10  -4 -10  107.27   10.14   0
  10   5 -13   89.92    8.01   0
  11  -7   2   19.22    6.95   0
  11  -6  -4   12.96    7.83   0
  11  -5  -8   10.99    7.70   0
  11  -3 -13   -0.87   10.43   0
  11   0 -16  137.91   13.41   0
  11   3 -16  111.50    8.77   0
  11   4 -15    3.59    7.86   0
  11   5 -14   17.60    6.75   0
  11   6 -12    8.50    8.35   0
  12   1 -17    1.44   10.13   0
  12   2 -17   16.99    8.18   0
  13  -6  -6   26.29    8.28   0
  13   3 -17   35.90   10.18   0
  14   1 -18   79.98   11.61   0
  14   2 -18   23.32    9.88   0
  -2  -1  14  131.61   10.20   0
  -2  -1  15   31.50    9.21   0
  -2  -1  16    3.69    8.42   0
  -2   0  22  134.88   12.53   0
  -2   2   9  308.26   13.48   0
  -2   3  13   37.87    9.12   0
  -2   3  14  107.34   10.66   0
  -2   3  15   39.55    9.79   0
  -2   3  16   60.21   10.48   0
  -2   3  17  361.19   14.28   0
  -1  -2  21   96.35    8.46   0
  -1   3  25    4.01   13.83   0
  -1   4  22    8.29   10.61   0
   0  -3   9   10.09    6.18   0
   0  -3  22    4.76    7.52   0
   0  -2  27    7.10    9.77   0
   0   3   1   -0.84    7.89   0
   0   4   3 1397.57   14.67   0
   0   5   7   -6.00    7.24   0
   0   5  23   -2.77    9.40   0
   1  -4  12   13.39    5.92   0
   1  -4  19   38.14    6.54   0
   1  -4  20    9.68    7.42   0
   1  -3  27   -1.23    7.84   0
   1   2  -3 3606.56   26.23   0
   1   3  -2    8.81    8.23   0
   1   6   7   14.30    6.02   0
   2   4  -3  204.13    7.35   0
   2   6   3  274.04    7.55   0
   2   7  10    2.61    6.56   0
   2   7  11  129.68    8.53   0
   2   7  12   19.92    7.74   0
   3  -5   8   -1.60    6.33   0
   3  -5  22   15.45    6.31   0
   3  -5  23   30.39    8.49   0
   3  -3  -2  157.69    7.52   0
   3   2  -7    5.71    7.58   0
   3   4  -5  380.66    9.56   0
   3   5  -3    6.83    6.00   0
   3   6   0    4.95    5.83   0
   3   7   5    9.52    6.21   0
   4  -5   4   -1.86    5.90   0
   4   5  -5  191.39    7.20   0
   4   6  -2    2.43    7.34   0
   5  -6   8    9.39    7.85   0
   5  -6   9  185.26    7.19   0
   5  -3  -6   -0.43    7.30   0
   5   5  -7    7.38    6.02   0
   5   6  -4    6.40    7.41   0
   5   7  -1   38.47    6.48   0
   5   8   5    0.83    6.26   0
   6  -6   5   59.60    6.69   0
   6   3 -11  770.42   11.11   0
   6   4 -10    4.51    5.84   0
   6   6  -6   45.93    6.28   0
   6   7  -3   37.63    6.18   0
   7  -7  13   41.20    8.52   0
   7  -5  -3   36.14    6.25   0
   7   3 -12   10.44    7.55   0
   7   4 -11  141.47    8.35   0
   8  -7   7   12.28    8.27   0
   8  -7   8    5.04    6.63   0
   8  -7   9    6.98    6.68   0
   8  -6   0   11.40    6.04   0
   8  -4  -8    8.91    8.51   0
   8  -2 -12   20.68   13.00   0
   8   7  -6   28.80    6.80   0
   9  -7   5   17.60    6.39   0
   9  -6  -2    6.66    7.75   0
   9  -5  -6  109.58    8.07   0
   9  -4  -9    3.37    7.56   0
   9  -2 -13   38.30   15.88   0
   9   3 -14   52.87    7.61   0
   9   7  -7   25.51    8.20   0
  10  -7   3    4.36    6.51   0
  10   3 -15   48.84    8.00   0
  10   4 -14  141.71    8.70   0
  10   6 -11    4.63    6.30   0
  11  -7   1  107.18    7.50   0
  11  -4 -11   14.23    9.32   0
  11   2 -16  337.33   11.85   0
  12  -5  -9   53.96    8.58   0
  12   5 -14   36.15    8.57   0
  13  -5 -10   -1.23   10.12   0
  13   4 -16   19.35    8.40   0
  14  -4 -13   12.34    9.66   0
  14  -3 -15    3.40   12.24   0
  15   0 -18   10.23   13.21   0
  -2  -1  13  124.99    8.84   0
  -2  -1  18  298.21   11.52   0
  -2  -1  19   65.79    9.66   0
  -1  -2   9  540.67   10.84   0
  -1  -2  22   33.84    8.00   0
  -1  -1   5 1275.17   21.09   0
  -1  -1  26   73.89   10.22   0
  -1   4   9   31.54    7.68   0
  -1   4  21   11.43   10.22   0
   0  -3   8    4.74    6.08   0
   0  -3  23    2.33    7.49   0
   0   2   0 4262.88   29.47   0
   0   5   8    6.91    6.89   0
   0   5  22    1.62    9.79   0
   1  -4   9   29.21    6.42   0
   1  -4  21    9.02    6.33   0
   1  -4  22    4.27    7.73   0
   1  -3   3  456.71   11.27   0
   1   1  -3 1819.19   26.30   0
   1   4   0   -3.83    5.94   0
   1   5   3    3.85    5.99   0
   1   6   9  125.69    8.28   0
   2  -5  13   11.91    7.19   0
   2  -5  14   43.93    7.21   0
   2  -5  15    7.76    7.08   0
   2  -5  16  175.62    8.73   0
   2  -5  17    8.70    7.48   0
   2  -5  18   51.14    8.37   0
   2  -4   4    6.94    5.99   0
   2  -3   0 1618.97   16.59   0
   2   3  -4  870.20   13.21   0
   2   5   0   88.50    6.85   0
   2   6   4  277.88    7.52   0
   2   7  13    6.90    6.63   0
   2   7  14   87.94    7.07   0
   2   7  15    8.37    6.40   0
   2   7  16   -3.45    6.99   0
   3  -5   6  112.57    8.10   0
   3  -5   7    5.71    6.69   0
   3   3  -6   63.22    7.84   0
   3   6   1    8.62    7.09   0
   3   7   6  286.64    8.21   0
   3   7   7   36.39    8.22   0
   4  -6  12  108.85    8.39   0
   4  -6  13   15.83    7.62   0
   4  -6  15    5.19    6.24   0
   4  -6  16    3.33    6.44   0
   4  -6  17   10.21    6.60   0
   4  -6  18   32.88    8.11   0
   4  -6  19    9.75    8.36   0
   4  -5   3   21.15    6.09   0
   4   7   3   13.75    7.41   0
   5  -5   0   -3.02    7.32   0
   5   2 -10 1310.04   16.08   0
   5   4  -8   15.02    7.23   0
   5   5  -6  299.00    8.71   0
   5   7   0    2.46    6.05   0
   5   8   6   10.49    6.76   0
   6  -6   3   85.99    7.88   0
   6  -6   4    4.15    6.25   0
   6  -5  -2   -0.04    7.31   0
   6   5  -8  485.74    8.90   0
   6   8   3    0.51    6.58   0
   7  -7   9   35.96    8.26   0
   7  -7  10    2.33    6.76   0
   7  -7  11   -3.08    6.57   0
   7  -7  12   -3.19    6.74   0
   7  -6   1   30.87    6.29   0
   7  -4  -7  112.93    8.58   0
   7   5  -9   35.36    7.31   0
   7   6  -7   10.21    6.19   0
   7   7  -4   -1.47    6.50   0
   8  -7   6   28.93    6.50   0
   8  -6  -1    1.63    7.50   0
   8  -5  -5  151.41    7.07   0
   8   6  -8  123.41    8.30   0
   8   7  -5    2.89    8.07   0
   9  -7   3   10.73    8.13   0
   9  -7   4   25.04    6.57   0
   9   6  -9   10.91    7.66   0
  10  -7   1   10.05    8.58   0
  10  -6  -4   -4.32    7.37   0
  10   5 -12   22.66    8.04   0
  11  -7   0    3.78    6.89   0
  11  -6  -5   13.06    7.43   0
  11   1 -16   24.72   10.18   0
  11   5 -13    0.84    7.94   0
  11   6 -11   24.29    8.14   0
  12  -6  -6   67.69    8.51   0
  12  -4 -12   60.52    9.98   0
  12  -3 -14    1.66   12.05   0
  12   3 -16    9.64    7.91   0
  12   4 -15    2.27    8.03   0
  13  -6  -7   10.44    8.66   0
  13   0 -17    2.73   12.65   0
  13   2 -17   24.02    9.50   0
  14  -5 -11    8.98    9.97   0
  14   3 -17   30.38    9.21   0
  -2  -1  20    0.85    8.65   0
  -2   0  23    3.13   10.77   0
  -2   2  10  327.84   14.26   0
  -2   2  20   84.30   18.34   0
  -1  -2  23    4.94    8.04   0
  -1   0  28   19.69   10.78   0
  -1   3   6  886.04   14.22   0
  -1   4  20   11.70    9.62   0
   0  -3   7   -0.65    6.32   0
   0  -3  24    1.92    7.69   0
   0  -2  28    3.20    8.45   0
   0   5   9   -2.42    7.01   0
   0   5  10   14.31    7.30   0
   0   5  21    3.62    9.23   0
   1  -4   8 1692.11   14.22   0
   1  -4  23   14.30    6.51   0
   1  -4  24    4.52    8.07   0
   1  -2   0    0.44    8.19   0
   1   5   4  241.68    7.54   0
   1   6  10  472.77    9.41   0
   1   6  11   19.37    7.58   0
   1   6  12    4.60    7.54   0
   1   6  18   13.33    9.42   0
   1   6  19    2.99    8.20   0
   1   6  20   -6.60    8.59   0
   2  -5  12   17.76    5.98   0
   2  -5  19   15.31    6.14   0
   2  -5  20    7.62    6.72   0
   2  -5  21  138.44    8.70   0
   2   4  -2   37.74    6.09   0
   2   5   1    1.23    7.71   0
   2   6   5   -2.03    5.92   0
   3  -5   5    7.22    7.54   0
   3   1  -7   31.70    8.31   0
   3   4  -4   17.35    7.19   0
   3   5  -2    4.37    6.15   0
   3   7   8   18.95    6.74   0
   3   7   9    1.65    7.70   0
   4  -6  10  120.92    6.98   0
   4  -6  11  130.31    7.31   0
   4  -6  20   42.33    7.19   0
   4  -5   2  441.16    9.85   0
   4  -4  -2   20.30    5.55   0
   4   4  -6   13.42    7.50   0
   4   5  -4    6.39    6.02   0
   4   7   4  156.47    7.13   0
   5  -6   6   13.13    6.29   0
   5  -4  -4  217.34    8.87   0
   5   1 -10   18.88    9.03   0
   5   3  -9  102.90    6.49   0
   5   7   1   46.69    6.47   0
   6  -7  14    6.24    8.15   0
   6  -6   2  207.64    8.55   0
   6  -3  -8  291.49   10.47   0
   6   2 -11  210.16    9.43   0
   6   4  -9  103.77    7.66   0
   6   6  -5   62.60    6.57   0
   6   7  -1   19.88    6.34   0
   6   8   4   30.24    7.00   0
   7  -7   7   10.90    8.27   0
   7  -6   0    0.63    7.34   0
   7  -5  -4  138.50    7.06   0
   7  -2 -11  581.80   20.79   0
   7   7  -3    7.81    6.69   0
   8  -7   4    9.58    7.73   0
   8  -7   5    2.10    6.50   0
   8   5 -10   29.24    6.15   0
   9  -7   2   10.42    7.85   0
   9  -6  -3   13.64    6.22   0
   9  -5  -7    6.18    7.31   0
   9   7  -6   -0.16    6.49   0
  10   0 -15   -0.45   11.26   0
  11  -7  -1  109.90    9.01   0
  11   3 -15    9.94    8.06   0
  11   4 -14    1.60    7.36   0
  13  -4 -13   -0.89   10.29   0
  13   1 -17    4.93   10.58   0
  15   1 -18   12.25   10.07   0
  -2  -1  11 1035.96   16.86   0
  -2  -1  21   45.04    9.31   0
  -1  -3  14   48.07    6.87   0
  -1  -3  15    0.41    7.02   0
  -1  -3  16    5.36    6.96   0
  -1  -3  17   26.82    7.43   0
  -1  -3  18   33.50    7.47   0
  -1  -2   7    3.94    8.08   0
  -1  -2  24  210.35    9.58   0
  -1  -1  27  182.04   11.48   0
  -1   4  11  294.81    9.62   0
  -1   4  12   11.08    8.41   0
  -1   4  19   44.10    9.99   0
   0  -4  16   36.47    7.51   0
   0  -4  17  147.08    8.24   0
   0  -3   6    7.79    7.85   0
   0  -3  26   -1.04    9.23   0
   0  -1   1    1.88   11.27   0
   0   3   2    2.39    6.15   0
   0   4   5 1827.24   16.27   0
   0   5  11    1.77    6.97   0
   0   5  19   -0.99    8.37   0
   0   5  20    2.38    8.91   0
   1  -4   7  355.76    8.63   0
   1  -4  25   18.56    8.44   0
   1  -3   2    4.93    8.26   0
   1   3  -1  434.16   10.07   0
   1   4   1  182.79    7.43   0
   1   5   5    0.80    7.38   0
   1   6  13    4.16    6.15   0
   1   6  14   -2.24    7.33   0
   1   6  15   67.09    7.99   0
   1   6  16    4.90    7.84   0
   1   6  17   19.14    7.71   0
   2  -5   9   32.76    6.32   0
   2  -5  22   -5.26    6.60   0
   2  -5  23   13.58    8.04   0
   3  -4   0   -3.85    5.96   0
   3  -2  -5   65.08    8.53   0
   3   5  -1   73.46    7.69   0
   3   6   3    7.97    6.99   0
   3   7  10   18.19    6.36   0
   3   7  11   16.75    8.60   0
   4  -6   8   10.01    6.43   0
   4  -6   9   98.77    7.09   0
   4  -3  -5   20.29    7.86   0
   4   2  -8  612.33   12.00   0
   4   3  -7  113.10    8.18   0
   4   7   5    1.85    6.18   0
   5  -6   4   10.12    7.17   0
   5  -5  -1  384.01    8.41   0
   5   5  -5    3.49    7.00   0
   5   6  -2   69.07    7.98   0
   5   7   2    1.51    6.14   0
   6  -7  10   42.74    6.84   0
   6  -7  11   15.89    6.61   0
   6  -7  12    3.84    6.62   0
   6  -5  -3  438.55   10.07   0
   6  -4  -6    3.48    7.15   0
   6   0 -11    1.10   11.44   0
   6   3 -10  232.00    8.51   0
   6   5  -7  116.49    6.97   0
   6   6  -4   10.37    6.19   0
   6   7   0    3.20    7.53   0
   7  -7   6   43.20    6.85   0
   7   2 -12  124.25    8.37   0
   7   5  -8   65.46    7.45   0
   7   7  -2   67.82    6.83   0
   8  -7   3   -2.89    7.58   0
   8  -6  -2    8.57    6.13   0
   8   2 -13  193.28    8.95   0
   8   4 -11   49.06    8.05   0
   8   6  -7   38.20    6.38   0
   8   7  -4    7.20    6.83   0
   9  -6  -4    3.14    7.34   0
   9   2 -14    0.67    7.29   0
   9   4 -12   21.08    7.65   0
   9   6  -8  114.39    7.95   0
   9   7  -5   24.67    6.69   0
  10  -6  -5   -0.79    7.45   0
  10   1 -15    3.03    9.05   0
  10   3 -14    7.21    7.50   0
  10   4 -13   22.32    6.28   0
  10   6  -9   12.02    7.75   0
  10   7  -6   -4.18    8.01   0
  11  -7  -2   18.29    8.33   0
  11  -6  -6    4.15    7.90   0
  11   5 -12   10.36    7.78   0
  11   6 -10   13.08    6.77   0
  12  -6  -7    9.57    8.12   0
  12  -5 -10   34.10    8.48   0
  12   5 -13    4.13    6.63   0
  13  -5 -11    8.85    9.57   0
  13   3 -16    4.74    7.97   0
  13   4 -15   11.86    7.81   0
  14   2 -17    9.60    9.69   0
  -2  -1  10  267.59   10.55   0
  -2  -1  22  166.57   10.69   0
  -2   0  24  191.10   13.40   0
  -2   1   9  388.68   27.60   0
  -2   2  11    1.23    9.66   0
  -1  -3  12   16.78    6.71   0
  -1  -3  13    6.99    5.67   0
  -1  -3  19  421.60    9.91   0
  -1  -3  20  162.46    8.13   0
  -1  -2  25   16.21    7.78   0
  -1  -1  28   19.08   10.64   0
  -1   0  29    2.14   13.05   0
  -1   3   7  109.05    8.40   0
  -1   3  24   54.96   13.93   0
  -1   4  13   19.51    7.77   0
  -1   4  14  111.73    9.51   0
  -1   4  15    7.85    8.41   0
  -1   4  16   11.96    9.00   0
  -1   4  17   58.92    9.27   0
  -1   4  18   69.02    9.54   0
   0  -4  12  130.78    8.14   0
   0  -4  13  383.51    8.23   0
   0  -4  14   17.88    6.18   0
   0  -4  18  193.09    7.43   0
   0  -4  20   11.47    7.30   0
   0   1   0    0.28   11.23   0
   0   5  12    0.80    5.61   0
   0   5  14    2.41    6.86   0
   0   5  15   10.06    7.12   0
   0   5  16    6.53    8.54   0
   0   5  17   -1.45    8.69   0
   0   5  18    0.44    7.65   0
   1  -4   6  787.00   10.75   0
   1  -1  -2   33.13   13.13   0
   1   2  -2 2894.34   23.64   0
   1   5   6   15.83    6.89   0
   2  -5   8   63.27    6.53   0
   2  -4   2   32.96    6.10   0
   2  -2  -3   31.23    7.86   0
   2   3  -3   44.16    6.79   0
   2   4  -1   57.49    6.15   0
   2   5   2   -0.88    6.15   0
   2   6   7    9.51    5.72   0
   2   6   8   48.18    7.37   0
   3  -6  12   -1.42    7.74   0
   3  -6  13   19.36    6.10   0
   3  -6  14   37.92    6.29   0
   3  -6  15   41.37    6.15   0
   3  -6  16  123.70    6.61   0
   3  -6  17   -4.13    6.20   0
   3  -6  18    9.89    6.28   0
   3  -6  19    5.48    6.54   0
   3  -6  20    1.57    7.89   0
   3   3  -5 1449.50   15.10   0
   3   6   4  111.59    7.62   0
   3   7  12    5.29    6.55   0
   3   7  13    9.55    8.08   0
   3   7  14    7.10    7.94   0
   3   7  15   35.94    8.39   0
   3   7  16   10.79    8.18   0
   4  -6   6   88.73    8.13   0
   4  -6   7  105.61    6.80   0
   4  -5   1    5.98    6.03   0
   4  -4  -3   60.11    7.25   0
   4  -2  -7   11.86    9.91   0
   4   4  -5   19.87    7.25   0
   4   5  -3   20.13    6.14   0
   4   7   6   24.89    6.25   0
   4   7   7   47.33    7.91   0
   5  -7  14    6.65    7.99   0
   5  -7  15   12.98    7.99   0
   5  -6   3  106.64    7.73   0
   5  -3  -7    8.03    7.50   0
   5   4  -7   13.09    6.02   0
   6  -7   8   66.45    6.87   0
   6  -6   1  281.24    7.48   0
   6   1 -11  173.91   10.63   0
   6   5  -6  275.02    8.70   0
   6   7   1   10.11    7.46   0
   7  -7   5   85.55    7.10   0
   7  -6  -1   33.46    6.22   0
   7  -5  -5   -0.11    7.30   0
   7   3 -11  111.60    6.76   0
   7   6  -5   18.64    6.63   0
   7   7  -1   98.93    8.46   0
   8  -7   2   18.88    7.96   0
   8  -6  -3   61.26    7.96   0
   8  -4  -9  114.24    8.25   0
   8   3 -12  102.85    8.03   0
   8   5  -9    2.21    5.61   0
   9  -7   0    6.76    8.09   0
   9  -4 -10  187.62    9.66   0
   9   0 -14   10.80   10.48   0
   9   1 -14  107.74   11.33   0
   9   3 -13  313.92    9.44   0
   9   5 -10   15.38    6.11   0
   9   7  -4   19.55    8.03   0
  10  -7  -1   -5.14    6.40   0
  10  -4 -11   68.95    9.70   0
  10   5 -11  137.26    7.44   0
  11  -4 -12   57.88   10.41   0
  12   3 -15    1.70    8.88   0
  12   4 -14    3.28    7.58   0
  12   6 -10    7.51    8.16   0
  13   5 -13   17.52    8.37   0
  14   4 -15   43.85    8.55   0
  -2  -2  14   16.89    7.62   0
  -2  -2  15  114.00    8.22   0
  -2  -2  16   51.20    7.53   0
  -2  -2  17   52.84    8.04   0
  -2  -2  18   47.78    7.81   0
  -2  -1  23    6.49    9.11   0
  -2   0   8  724.41   24.20   0
  -1  -3  10   30.18    7.26   0
  -1  -3  11   60.59    5.83   0
  -1  -3  21   39.55    7.56   0
  -1  -3  22   -3.58    7.84   0
  -1  -2   6  867.06   14.47   0
  -1  -2  26    7.84    7.90   0
   0  -4  10    6.78    7.40   0
   0  -4  11    4.26    5.95   0
   0  -4  21   40.97    5.95   0
   0  -4  22   62.92    7.86   0
   0  -3   5   -4.37    6.46   0
   0  -3  27   -2.39    8.00   0
   0  -2   2 4013.69   28.30   0
   0   3   3   -0.55    7.39   0
   0   4  25    0.84   10.89   0
   1  -5  12   47.38    7.22   0
   1  -5  13  376.78    8.14   0
   1  -5  15   61.78    6.40   0
   1  -5  16    0.54    5.63   0
   1  -5  17   15.35    6.07   0
   1  -5  18   33.78    6.55   0
   1  -5  19   45.36    6.80   0
   1  -5  20   -0.32    7.74   0
   1  -4   5   10.72    5.93   0
   2  -5   6   95.69    8.16   0
   2   2  -4  553.62   11.87   0
   2   5   3 1409.64   13.83   0
   2   6   9   16.87    7.56   0
   3  -6   9   26.66    7.57   0
   3  -6  10   38.11    6.43   0
   3  -6  11    5.79    6.07   0
   3  -5   3   17.18    6.28   0
   3   4  -3   27.43    5.97   0
   3   5   0    7.18    5.78   0
   3   6   5   51.72    7.10   0
   4  -6   5  155.93    8.01   0
   4  -5   0  677.44    9.86   0
   4   7   8   94.38    6.63   0
   4   7   9    5.18    7.61   0
   5  -7  10   -3.17    7.91   0
   5  -7  11    7.65    6.49   0
   5  -7  12   -0.02    6.40   0
   5  -7  13   31.32    6.66   0
   5  -6   2   68.54    7.53   0
   5  -5  -2   26.80    5.95   0
   5   2  -9  423.12   10.91   0
   5   3  -8  302.63    8.98   0
   5   5  -4   52.07    7.40   0
   5   7   4   14.81    6.10   0
   5   7   5   13.78    7.66   0
   6  -7   6  176.70    8.71   0
   6  -2 -10  289.72   16.26   0
   6   6  -3   85.36    6.59   0
   6   7   2  123.20    8.10   0
   7  -7   3    5.89    6.93   0
   7  -4  -8    6.66    7.30   0
   7  -3 -10  108.86   10.63   0
   7   0 -12  186.46   13.77   0
   7   1 -12   15.25    8.47   0
   7   4  -9   49.89    7.65   0
   7   5  -7  151.16    7.84   0
   7   6  -4  132.33    8.66   0
   7   7   0   -3.22    7.83   0
   8  -7   1   43.96    7.91   0
   8  -5  -7    5.31    7.08   0
   8   0 -13    2.64   10.05   0
   8   1 -13   17.44    8.40   0
   8   6  -6   -1.25    6.17   0
   8   7  -2   30.72    6.61   0
   9  -6  -5  402.28   10.08   0
   9  -5  -8  215.43    9.30   0
   9  -3 -12   31.44   10.32   0
   9   6  -7   -0.40    5.91   0
  10  -7  -2  127.26    8.92   0
  10  -6  -6   -3.28    7.75   0
  10  -5  -9   22.18    8.16   0
  10  -3 -13  126.76   13.26   0
  10   4 -12   42.45    7.62   0
  10   6  -8    5.11    5.93   0
  10   7  -5   18.47    6.38   0
  11  -6  -7   68.34    8.39   0
  11  -5 -10   44.99    9.05   0
  11   2 -15    8.04    9.03   0
  11   4 -13    9.24    7.10   0
  11   5 -11   -5.30    7.84   0
  12  -6  -8    9.57    8.06   0
  12   1 -16   15.21    9.68   0
  12   5 -12   13.49    6.54   0
  13  -3 -15   25.39   13.98   0
  14  -4 -14    0.38   10.99   0
  14   1 -17   15.05   10.64   0
  14   3 -16    7.11    8.35   0
  15   2 -17   19.27   10.28   0
  -2  -2  12    2.38    7.46   0
  -2  -2  13  269.38    9.90   0
  -2  -2  20   80.61    7.85   0
  -2  -1   9  409.55   12.14   0
  -2  -1  24   21.62    9.92   0
  -2   0  25    1.95   12.68   0
  -2   2  12    4.55   10.66   0
  -1  -3   9   20.19    7.51   0
  -1  -3  23    2.77    7.78   0
  -1  -2  27   50.98    9.99   0
  -1  -1   4 3037.09   30.46   0
  -1  -1  29   24.61   10.67   0
  -1   2   5 3752.19   31.11   0
   0  -4  23   64.07    6.72   0
   0  -4  24    9.18    8.24   0
   0  -3   4    3.43    8.12   0
   0   4   7  539.60   10.77   0
   1  -5  10  108.42    7.47   0
   1  -5  11    3.64    5.33   0
   1  -5  21   12.67    6.25   0
   1  -5  22    9.18    7.94   0
   1  -5  23    7.05    7.87   0
   1  -4   4   62.50    7.33   0
   1  -3   1  389.59    9.95   0
   1   3   0   -0.33    6.81   0
   1   4   3  335.31    9.43   0
   1   5   8   13.72    6.94   0
   2  -4   1   51.87    6.31   0
   2   4   0   -0.79    5.90   0
   2   5   4  267.21    9.08   0
   2   6  10   25.23    6.21   0
   2   6  11   67.49    7.85   0
   2   6  12   80.42    7.87   0
   2   6  20   25.05    9.77   0
   3  -6   8  185.41    7.06   0
   3  -5   2    8.09    5.88   0
   3   5   1   75.61    7.69   0
   3   6   6   27.58    7.25   0
   4   1  -8  529.93   13.13   0
   4   6   2    0.79    6.19   0
   4   7  10    5.03    6.33   0
   4   7  11   12.06    7.68   0
   5   4  -6   39.46    6.39   0
   5   6   0    1.20    6.29   0
   5   7   6   11.02    7.72   0
   6  -7   5   20.87    6.50   0
   6  -6  -1  301.77    9.03   0
   6   3  -9  223.83    8.25   0
   6   6  -2  196.53    7.06   0
   6   7   3   39.44    7.64   0
   7  -7   2   62.87    7.84   0
   7  -5  -6   21.73    7.23   0
   8  -7   0   23.98    8.09   0
   8  -6  -4  182.25    8.74   0
   8   4 -10  209.22    7.53   0
   8   5  -8    3.29    5.68   0
   8   6  -5  340.81    8.24   0
   8   7  -1   46.02    8.22   0
   9  -7  -1   10.83    6.45   0
   9   4 -11  153.06    7.13   0
   9   5  -9   21.49    6.20   0
   9   7  -3    3.61    6.86   0
  10  -7  -3   -1.77    7.90   0
  10   2 -14  154.90   10.15   0
  10   5 -10    3.20    6.30   0
  10   7  -4    8.80    6.58   0
  11   3 -14   13.22    7.58   0
  12  -5 -11   99.42   10.51   0
  12  -4 -13    5.67   10.55   0
  12   0 -16  104.00   12.38   0
  13   2 -16    8.13    7.82   0
  13   3 -15   28.41    8.13   0
  13   4 -14   35.37    6.99   0
  13   5 -12   20.08    8.14   0
  14   0 -17    4.01   11.57   0
  -2  -2  11   -4.24    7.44   0
  -2  -2  21   18.12    7.36   0
  -2  -2  22    6.82    8.91   0
  -2   2  13  276.10   15.78   0
  -2   2  19  138.57   16.82   0
  -1  -3   8  279.89    9.34   0
  -1  -3  24   58.45    8.25   0
  -1  -3  25   -3.68    9.10   0
  -1  -2  28   28.18    9.87   0
  -1   3   9   11.03    8.53   0
  -1   3  23    4.94   11.99   0
   0  -4   8  677.71   10.34   0
   0  -4  25   -2.12    8.34   0
   0   3   4    3.26    7.37   0
   0   4   8  684.08   11.86   0
   0   4  24    5.72   10.78   0
   1  -5   8   11.00    7.11   0
   1  -5   9    5.65    5.81   0
   1   5   9   12.39    7.13   0
   1   5  23    0.59    9.28   0
   2  -6  13   64.44    6.57   0
   2  -6  15   62.24    6.13   0
   2  -6  16    4.92    5.91   0
   2  -6  17   20.05    5.72   0
   2  -6  19    9.42    6.68   0
   2  -6  20   23.73    6.84   0
   2  -5   4  263.76    8.82   0
   2   3  -2  498.51   10.21   0
   2   6  14   68.96    7.84   0
   2   6  15   57.17    8.10   0
   2   6  16   17.95    7.91   0
   2   6  17   33.61    8.14   0
   2   6  18    9.33    7.76   0
   2   6  19    7.24    8.22   0
   3  -6   6   29.68    7.37   0
   3  -6   7   32.47    6.46   0
   3  -5   1   58.48    7.81   0
   3  -4  -2   99.85    7.85   0
   3   3  -4  335.01    9.83   0
   3   6   7   20.01    7.09   0
   4  -7  11    3.57    8.07   0
   4  -7  13    9.51    6.51   0
   4  -7  14    0.87    6.62   0
   4  -7  15    6.34    6.59   0
   4  -6   3  235.98    8.40   0
   4  -5  -1   -0.08    5.98   0
   4  -4  -4  180.70    8.25   0
   4  -3  -6  214.22    9.76   0
   4   3  -6  196.20    7.61   0
   4   5  -1    9.73    5.98   0
   4   7  12   42.64    6.68   0
   4   7  13    3.24    7.79   0
   4   7  14   -0.07    7.99   0
   4   7  15   -2.25    8.25   0
   5  -7   7   32.55    6.44   0
   5  -6   1   72.63    6.34   0
   5  -5  -3    4.92    5.73   0
   5   5  -3    6.55    5.94   0
   5   6   1   65.05    7.97   0
   5   7   7   21.56    5.82   0
   6  -7   4    3.76    6.02   0
   6  -5  -5   57.94    7.52   0
   6  -3  -9  210.23   10.96   0
   6   2 -10  282.27   10.03   0
   6   4  -7  185.07    8.40   0
   6   6  -1  293.12    9.18   0
   6   7   4    5.58    5.82   0
   7  -7   1   97.95    8.52   0
   7  -6  -3   92.16    6.73   0
   7   3 -10   99.55    8.00   0
   7   5  -6   15.13    7.17   0
   7   6  -3  109.33    6.74   0
   8   2 -12   26.39    8.82   0
   8   3 -11  164.00    8.50   0
   8   7   0   24.76    8.28   0
   9  -7  -2    8.08    7.99   0
   9  -6  -6   -0.41    7.63   0
   9   2 -13   34.47    7.69   0
   9   3 -12   41.64    7.47   0
   9   6  -6    0.45    6.20   0
   9   7  -2    0.80    6.47   0
  10  -6  -7   47.63    8.38   0
  10   3 -13  123.66    7.22   0
  10   6  -7   39.54    6.41   0
  10   7  -3   -0.94    8.07   0
  11  -6  -8   18.45    8.19   0
  11  -3 -14   10.73   12.37   0
  11   6  -8   29.32    6.43   0
  12  -6  -9   26.74    9.61   0
  12   4 -13    5.73    6.14   0
  12   5 -11   96.90    8.65   0
  13  -5 -12   10.76    9.72   0
  14   4 -14   -0.45    8.53   0
  -2  -2  10  353.78   10.30   0
  -2  -2  23   43.60    9.57   0
  -2  -1   8  504.50   13.31   0
  -2  -1  25   14.42    9.15   0
  -2   2  14   15.15   12.21   0
  -2   2  18   56.97   14.48   0
  -1  -4  14  134.17    8.40   0
  -1  -4  15    7.21    7.30   0
  -1  -4  16   17.29    7.29   0
  -1  -4  17   64.23    7.38   0
  -1  -4  18   76.87    8.14   0
  -1  -4  19   53.19    7.67   0
  -1  -4  20   10.01    7.40   0
  -1  -3  26    3.59    8.88   0
  -1  -2   5 3834.65   25.98   0
  -1   1   4 2980.66   42.12   0
   0  -5  15   13.28    6.98   0
   0  -5  16    3.71    7.51   0
   0  -5  17    6.08    7.44   0
   0  -5  18   -7.34    7.96   0
   0  -4   7  567.90    9.67   0
   0  -3   3    5.02    8.23   0
   0   4   9 1260.78   14.66   0
   0   4  23   71.65   11.32   0
   1  -5   7   51.60    7.50   0
   1  -4   3  349.96    8.24   0
   1  -3   0   -0.23    8.03   0
   1   2  -1 3250.21   25.21   0
   1   3   1  455.60   10.22   0
   1   5  11    3.97    7.20   0
   1   5  22    3.12    8.47   0
   2  -6  10   27.25    6.13   0
   2  -6  11   68.77    6.91   0
   2  -4   0    1.24    5.97   0
   2   4   1   64.15    6.38   0
   3  -6   5   56.08    7.39   0
   3   5   2    0.69    6.06   0
   3   6   8  195.27    7.00   0
   4  -7   9   18.20    7.92   0
   4  -7  10   -6.06    6.69   0
   4  -6   2    2.13    6.97   0
   4   0  -8 3245.26   42.24   0
   4   2  -7    5.69    5.98   0
   4   6   4    4.95    5.89   0
   5  -7   5   16.66    7.51   0
   5  -7   6    3.56    6.12   0
   5  -6   0    2.00    5.65   0
   5  -4  -6   38.97    7.49   0
   5   3  -7    7.99    7.19   0
   5   6   2   76.78    7.76   0
   5   7   8   25.80    6.36   0
   5   7   9   97.91    8.44   0
   6  -7   3   35.32    6.11   0
   6   5  -4   25.26    7.32   0
   6   7   5   16.86    6.15   0
   7   4  -8    0.39    5.84   0
   7   7   3   -0.80    8.13   0
   8  -7  -1   31.75    7.00   0
   8  -5  -8    6.23    7.14   0
   8   4  -9   98.63    8.10   0
   8   5  -7    4.44    5.81   0
   8   7   1   51.91    8.17   0
   9  -7  -3    7.17    7.96   0
   9  -5  -9   15.86    7.75   0
   9   4 -10  190.89    8.61   0
   9   5  -8  191.79    7.37   0
   9   6  -5  393.20    8.40   0
   9   7  -1    1.51    6.63   0
  10  -7  -4   13.88    8.21   0
  10  -5 -10   10.92    8.96   0
  10  -4 -12   47.01    9.98   0
  10   4 -11   67.90    7.99   0
  10   5  -9   30.21    6.48   0
  11  -1 -15  109.15   16.04   0
  11   1 -15   97.46    9.95   0
  11   4 -12   62.60    6.64   0
  11   6  -7   60.42    7.70   0
  12   2 -15  117.05    8.71   0
  12   3 -14    5.03    7.70   0
  12   6  -8    7.06    6.57   0
  13  -4 -14   34.77   11.97   0
  13   1 -16   10.03   10.18   0
  13   4 -13    0.40    8.18   0
  14   2 -16   -1.71    8.45   0
  14   3 -15   10.16    8.26   0
  15  -1 -17    5.56   14.58   0
  15   1 -17    2.72    9.40   0
  -2  -3  14  115.27    7.68   0
  -2  -3  15   43.29    7.25   0
  -2  -3  16   58.37    7.63   0
  -2  -3  17  365.73    9.72   0
  -2  -3  18   -0.61    7.20   0
  -2  -3  19  391.88    9.75   0
  -2  -2  24   40.66    9.26   0
  -2  -1  26   96.04   11.87   0
  -2   0  26  558.47   19.51   0
  -2   2  15  109.76   13.93   0
  -2   2  17   49.44   13.45   0
  -1  -4  11  299.54    8.90   0
  -1  -4  12   11.46    5.79   0
  -1  -4  13   25.58    5.90   0
  -1  -4  21    6.79    7.28   0
  -1  -4  22    3.88    7.64   0
  -1  -3   7  114.55    7.11   0
  -1  -3  27    5.11    9.46   0
  -1   2   6  812.62   16.06   0
  -1   3  10   37.43    7.73   0
  -1   3  22    0.39   11.49   0
   0  -5  12    7.95    7.27   0
   0  -5  13    6.76    5.69   0
   0  -5  14    6.97    5.53   0
   0  -5  19   -2.58    6.67   0
   0  -5  20   12.62    5.99   0
   0  -5  21    2.63    8.16   0
   0  -5  22    4.33    7.52   0
   0   4  10    7.38    7.23   0
   0   4  22   65.37   10.81   0
   1  -5   6   23.93    7.52   0
   1  -4   2   42.12    7.65   0
   1   1  -2   25.82   10.67   0
   1   4   5    3.19    7.09   0
   1   5  12   53.69    7.43   0
   1   5  13  391.82    9.60   0
   1   5  19   48.92    9.17   0
   1   5  20    2.42    8.94   0
   1   5  21   14.42    7.77   0
   2  -6   8   38.77    6.22   0
   2  -6   9   27.07    6.00   0
   2  -5   3 1525.06   13.33   0
   2  -2  -4  526.62   14.17   0
   2   2  -3   36.86    9.72   0
   3  -7  13   15.92    8.05   0
   3  -7  14   -3.17    6.39   0
   3  -7  15   29.22    6.49   0
   3  -7  16   13.75    6.39   0
   3  -6   4   94.19    7.75   0
   3  -5   0    8.23    6.23   0
   3   1  -6 1086.47   18.58   0
   3   2  -5   60.78    7.29   0
   3   4  -1  259.73    7.77   0
   3   5   3   13.55    7.47   0
   3   6   9   20.65    5.73   0
   3   6  10   46.27    7.77   0
   4  -7   7   58.05    7.94   0
   4  -7   8   94.96    7.14   0
   4  -5  -2  462.43    8.84   0
   4   4  -3   59.36    6.15   0
   5  -7   4   17.03    7.50   0
   5  -6  -1   71.77    7.96   0
   5  -5  -4   44.27    7.38   0
   5  -3  -8  268.53   11.40   0
   5  -2  -9  454.62   16.71   0
   5   1  -9  609.33   13.81   0
   5   5  -2   24.67    6.30   0
   5   7  10    5.88    6.33   0
   5   7  11   13.04    7.86   0
   5   7  12    3.04    7.93   0
   6  -7   2  114.33    7.03   0
   6   3  -8  281.77    8.82   0
   6   6   0  103.77    6.61   0
   6   7   6  154.42    7.07   0
   7  -6  -4  142.58    7.15   0
   7  -5  -7  137.28    8.36   0
   7  -4  -9   51.45    7.49   0
   7   5  -5    9.91    5.54   0
   7   7   4    7.77    7.57   0
   8  -7  -2   21.81    8.26   0
   8   6  -3   60.95    6.55   0
   8   7   2   28.93    8.18   0
   9  -6  -7    1.50    7.75   0
   9   7   0    9.48    6.41   0
  10  -6  -8    6.77    7.91   0
  10   1 -14   23.23    9.10   0
  11  -5 -11    0.58    7.69   0
  11   0 -15    1.31   10.90   0
  11   2 -14   44.44    8.97   0
  11   3 -13   -3.18    7.27   0
  11   7  -3    8.64    6.79   0
  12   4 -12   69.39    7.75   0
  12   5 -10   42.58    8.30   0
  15   2 -16   45.17   10.27   0
  15   3 -15    4.86    8.28   0
  -2  -3  12  522.59   10.09   0
  -2  -3  13   37.46    6.93   0
  -2  -3  20   31.71    7.36   0
  -2  -3  21  133.48    8.29   0
  -2  -2   9  279.50    8.80   0
  -2  -2  25    4.25    8.82   0
  -2   2  16   48.23   12.44   0
  -1  -4  10  191.67    8.58   0
  -1  -4  23   21.53    7.70   0
  -1  -4  24    4.03    7.90   0
  -1  -3   6 1025.53   12.57   0
  -1   3  11   63.03    9.34   0
   0  -5  10   10.39    5.97   0
   0  -5  11    7.17    6.15   0
   0  -5  23    8.95    6.97   0
   0  -1   0    0.45   11.45   0
   0   3   5    2.63    6.01   0
   0   4  11    8.63    7.27   0
   0   4  21   36.99   10.17   0
   1  -6  12    6.05    7.61   0
   1  -6  13    6.33    5.97   0
   1  -6  14    4.66    5.89   0
   1  -6  15   52.08    6.48   0
   1  -6  16    8.73    6.05   0
   1  -6  17    6.41    6.12   0
   1  -6  18   25.26    6.47   0
   1  -6  19    1.11    6.65   0
   1  -6  20    4.19    6.63   0
   1  -5   5   -7.13    7.42   0
   1   5  14  173.47    8.54   0
   1   5  15   72.15    7.65   0
   1   5  16    1.14    7.46   0
   1   5  17   28.16    7.97   0
   1   5  18   42.93    8.00   0
   2  -6   7    2.65    6.09   0
   2  -5   2    4.53    6.05   0
   2  -4  -1   58.88    6.40   0
   2  -3  -3   47.19    7.91   0
   2   4   2   29.00    6.11   0
   2   5   7   30.62    5.94   0
   3  -7  10   22.81    8.07   0
   3  -7  11   13.92    6.54   0
   3  -7  12    9.58    6.75   0
   3  -4  -3   28.08    5.65   0
   3  -3  -5 1384.10   16.90   0
   3  -2  -6  202.22   11.33   0
   3   3  -3  211.64    8.15   0
   3   6  11    4.19    6.08   0
   3   6  12   -2.26    7.45   0
   3   6  20   11.55    9.95   0
   4  -7   6   33.15    6.17   0
   4  -6   1  273.95    7.46   0
   4  -4  -5   12.44    7.16   0
   4   3  -5   16.23    6.26   0
   4   5   1   -2.33    6.11   0
   5  -7   3  100.91    6.72   0
   5   2  -8  859.95   12.61   0
   5   5  -1  459.60    9.85   0
   5   7  13   15.74    6.46   0
   5   7  14   17.44    8.29   0
   5   7  15   28.09    8.33   0
   6  -6  -3   92.90    6.88   0
   6  -5  -6  268.69    9.04   0
   6  -4  -8  144.37    8.64   0
   6   4  -6    7.26    6.07   0
   6   6   1  259.92    7.58   0
   7  -7  -1   82.57    7.16   0
   7   3  -9  142.16    7.79   0
   7   6  -1   32.58    6.73   0
   7   7   5   97.22    7.11   0
   8  -6  -6    5.08    7.35   0
   8   3 -10    5.72    7.31   0
   9  -7  -4   20.03    7.98   0
   9   3 -11   47.21    7.70   0
   9   5  -7    7.12    5.88   0
   9   6  -4   11.89    6.14   0
   9   7   1    1.37    6.54   0
  10  -7  -5   24.25    7.01   0
  10   3 -12   13.28    7.50   0
  10   6  -5    2.73    5.90   0
  10   7  -1    1.76    6.62   0
  11  -6  -9    7.52    8.10   0
  11  -4 -13   11.20   10.26   0
  11   4 -11   12.67    7.60   0
  11   6  -6   -4.37    6.39   0
  11   7  -2   22.52    6.73   0
  12  -6 -10    5.04   10.10   0
  12  -5 -12    5.84    9.62   0
  12   6  -7   17.07    6.66   0
  13  -1 -16   11.62   14.66   0
  13   0 -16   29.37   11.44   0
  13   2 -15   18.14    7.90   0
  13   3 -14   16.96    8.04   0
  13   5 -10    1.35    7.96   0
  14   4 -13   17.83    6.79   0
  14   5 -11   15.76    6.89   0
  -3  -1  17  150.69   10.92   0
  -2  -3  11   31.85    7.05   0
  -2  -3  22   45.67    7.97   0
  -2  -3  23   -0.00    7.76   0
  -2  -2   8  393.84   10.99   0
  -2  -2  26   92.68   10.31   0
  -2  -1   7 2110.29   24.48   0
  -2  -1  27    1.06   10.38   0
  -1  -4   9   21.75    6.33   0
  -1  -4  25   23.64    8.19   0
  -1  -1   3 1857.75   25.36   0
  -1   2  26    6.35   16.79   0
  -1   3  12   17.20    8.68   0
  -1   3  21   35.43   10.94   0
   0  -5   9    3.16    5.80   0
   0  -4   4 1402.49   14.05   0
   0  -3   2   -1.05    6.72   0
   0   3  27   -0.36   13.77   0
   0   4  12  139.54    8.65   0
   0   4  13  373.00   10.66   0
   0   4  20   10.95    9.08   0
   1  -6  10  549.10   10.54   0
   1  -6  11   14.36    6.24   0
   1  -5   4  257.95    8.72   0
   1  -3  -1  435.01   10.93   0
   1   3   2   -0.77    6.33   0
   1   4   6  643.64   10.33   0
   2  -6   6   69.18    6.43   0
   2  -5   1    0.82    7.41   0
   2   4   3  226.45    8.86   0
   2   5   8   54.37    6.27   0
   3  -7   9   -2.09    6.30   0
   3   4   0   -3.35    5.87   0
   3   5   4    9.94    6.25   0
   3   6  13   19.03    6.01   0
   3   6  14   34.88    6.27   0
   3   6  15   44.74    7.78   0
   3   6  16  119.04    8.58   0
   3   6  17    5.14    7.87   0
   3   6  18    8.14    7.98   0
   3   6  19   12.49    8.03   0
   4  -7   5    4.77    6.14   0
   4  -5  -3   15.70    5.89   0
   4   4  -2   16.99    6.04   0
   4   6   8    4.09    7.25   0
   5  -7   2    6.02    7.22   0
   5  -6  -2   60.78    6.32   0
   5  -5  -5    6.78    7.09   0
   5  -4  -7   17.11    7.35   0
   5   3  -6    2.55    7.19   0
   5   6   4    4.38    6.06   0
   6  -7   0    2.04    6.54   0
   6  -6  -4   11.77    7.65   0
   6   2  -9   13.96    7.50   0
   6   6   2  193.68    7.50   0
   6   7   9   58.38    6.91   0
   6   7  10   36.63    8.02   0
   7  -7  -2   57.68    8.34   0
   7  -6  -5   32.80    6.31   0
   7   1 -11   59.21    9.25   0
   7   5  -4  131.86    6.75   0
   7   6   0    6.36    6.51   0
   7   7   6   41.70    5.88   0
   8  -7  -3   -1.60    6.46   0
   8  -5  -9    5.98    8.26   0
   8   1 -12   37.52    8.65   0
   8   4  -8   13.64    6.13   0
   8   7   4   11.03    7.96   0
   9  -5 -10    4.02    8.93   0
   9   1 -13  209.73    9.75   0
   9   2 -12   10.33    7.44   0
   9   4  -9   12.76    6.25   0
   9   6  -3   14.13    6.22   0
   9   7   2    6.02    6.59   0
  10   2 -13   36.13    7.54   0
  10   4 -10  110.01    6.96   0
  10   6  -4   -1.06    7.48   0
  11   6  -5   11.41    7.98   0
  11   7  -1  120.08    7.49   0
  12  -3 -15    2.27   14.94   0
  12   1 -15   35.99    9.22   0
  12   3 -13    5.66    7.50   0
  12   5  -9   51.85    8.47   0
  12   6  -6   68.14    8.26   0
  13  -5 -13   21.54   11.10   0
  13   4 -12   29.18    7.93   0
  13   6  -7   15.10    6.74   0
  14   1 -16   -0.53    9.08   0
  14   3 -14   18.02    8.02   0
  -3  -1  15  298.39   11.58   0
  -3  -1  16  416.20   12.71   0
  -3  -1  18   71.65    9.50   0
  -3  -1  19  128.56    9.95   0
  -3  -1  20   43.02   10.56   0
  -3   0  17    2.85   10.76   0
  -3   0  18    4.72   11.08   0
  -2  -3  24    5.03    7.59   0
  -2   0   7    0.24   13.18   0
  -2   0  27    8.21   12.60   0
  -1  -5  15   67.97    7.97   0
  -1  -5  16    1.68    7.66   0
  -1  -5  17   22.91    7.43   0
  -1  -5  18   41.10    8.26   0
  -1  -5  20    4.23    7.69   0
  -1  -3   5 1443.75   14.58   0
  -1   2   7    3.58    8.75   0
  -1   3  13   11.64    8.45   0
  -1   3  20  153.36   11.77   0
   0  -5   7   -3.77    7.59   0
   0  -5   8    0.53    5.67   0
   0   1   1    1.36   10.83   0
   0   3   6   16.53    6.40   0
   0   4  14   11.14    7.55   0
   0   4  15  462.07   11.11   0
   0   4  16   34.33    8.77   0
   0   4  19  364.63   11.92   0
   1  -6   8  113.13    8.04   0
   1   2   0   -2.09    7.92   0
   1   4   7  338.14    9.26   0
   2  -7  12   20.23    8.19   0
   2  -7  13   -0.66    6.65   0
   2  -7  14   80.22    7.02   0
   2  -7  15    9.24    6.53   0
   2  -6   5   -0.93    6.11   0
   2  -4  -2   40.81    7.67   0
   2   3   0 1680.93   16.71   0
   2   5   9   31.67    6.28   0
   2   5  10  361.46    9.32   0
   3  -6   2   90.75    6.16   0
   3  -4  -4   19.73    6.84   0
   3   5   5   -1.59    5.82   0
   4  -7   4  150.15    6.96   0
   4  -6  -1  294.15    8.82   0
   4  -3  -7  115.23    8.84   0
   4   5   2  405.16    8.42   0
   4   6   9   90.74    6.94   0
   4   6  10  131.63    8.29   0
   5  -7   1   44.23    7.95   0
   5   5   0    4.10    6.25   0
   6  -8   4   33.94    7.95   0
   6  -8   5   73.51    7.31   0
   6   4  -5  131.95    6.88   0
   6   5  -2    5.01    6.17   0
   6   6   3   88.52    8.02   0
   6   7  11   14.52    6.65   0
   6   7  12    4.85    6.55   0
   6   7  13   -3.62    8.34   0
   6   7  14   -1.72    8.16   0
   7  -5  -8   65.61    7.81   0
   7   2 -10  186.14    9.18   0
   7   6   1   38.83    7.89   0
   7   7   7   18.44    6.47   0
   8  -7  -4   13.41    7.83   0
   8  -6  -7   26.82    7.87   0
   8   2 -11    1.55    7.23   0
   8   5  -5  139.10    6.83   0
   8   6  -1    2.27    6.25   0
   8   7   5    2.51    6.48   0
   9  -7  -5   14.46    6.14   0
   9   5  -6  105.76    6.23   0
   9   6  -2    0.10    7.54   0
   9   7   3   -3.02    6.67   0
  10  -7  -6    6.96    6.54   0
  10  -6  -9    1.21    7.93   0
  10  -5 -11  141.78    9.05   0
  10   0 -14   19.49   10.92   0
  10   5  -7   54.61    6.82   0
  10   7   1   -1.95    6.78   0
  11  -6 -10    6.22    9.71   0
  11   3 -12   82.88    7.84   0
  11   5  -8    9.82    6.80   0
  11   7   0   -2.23    6.58   0
  12  -4 -14    6.77   10.39   0
  12   4 -11   72.45    6.53   0
  13   5  -9   24.64    8.21   0
  14  -4 -15   35.14   12.84   0
  14   2 -15    7.77    7.97   0
  14   4 -12    8.82    8.15   0
  14   5 -10   50.60    7.08   0
  15   3 -14   16.69    7.61   0
  -3  -2  15   10.16    7.35   0
  -3  -2  16  106.12    8.04   0
  -3  -2  17   85.10    8.01   0
  -3  -2  18   17.64    6.97   0
  -3  -2  19   76.38    8.86   0
  -3  -1  13    0.59    8.53   0
  -3  -1  14  238.57   10.29   0
  -3  -1  21   68.70    9.49   0
  -3   0  15    0.69   11.67   0
  -3   0  19    2.04   11.43   0
  -2  -4  14  171.50    8.29   0
  -2  -4  15   26.78    6.04   0
  -2  -4  16    8.77    6.08   0
  -2  -4  17   20.66    5.96   0
  -2  -4  18    2.82    6.18   0
  -2  -4  19  213.32    8.63   0
  -2  -4  21   -1.28    7.10   0
  -2  -3  25  100.87    8.89   0
  -2  -2   7   -2.99    7.68   0
  -2  -2  27    3.80    8.04   0
  -2  -1  28    5.60   10.53   0
  -1  -5  12   52.27    7.17   0
  -1  -5  14  195.26    7.07   0
  -1  -5  21   10.10    6.60   0
  -1  -5  22    6.68    7.86   0
  -1   3  14   44.08    8.72   0
  -1   3  15   -1.57    8.03   0
  -1   3  16   -0.04    9.17   0
  -1   3  17   29.66    9.84   0
  -1   3  18   33.09   10.14   0
  -1   3  19  458.91   14.89   0
   0  -6  13  218.06    8.44   0
   0  -6  14   40.99    6.29   0
   0  -6  16    3.23    5.95   0
   0  -6  17    8.98    6.14   0
   0  -6  18   26.74    6.00   0
   0  -6  19    2.27    6.52   0
   0  -5   6   -2.83    7.50   0
   0  -3   1   -5.28    6.76   0
   0  -2   0 2974.50   25.06   0
   0   3   7    2.12    7.18   0
   1  -6   7   20.48    7.62   0
   1  -5   3   -2.01    5.90   0
   1  -4   0    1.30    7.28   0
   1   3   3  477.45    9.98   0
   1   4   8 1935.08   16.43   0
   2  -7  10    1.67    6.27   0
   2  -7  11  129.85    7.43   0
   2  -5   0   97.70    7.92   0
   2   2  -2  544.62   13.61   0
   2   4   4   13.12    7.24   0
   2   5  11  520.58   10.33   0
   2   5  22    4.10    9.67   0
   2   5  23   16.49    8.56   0
   3  -7   6  314.76    8.00   0
   3  -6   1   10.08    5.83   0
   3  -5  -2    5.41    5.78   0
   3   2  -4   18.15    8.48   0
   3   3  -2  150.95    7.67   0
   4  -7   3    8.66    6.09   0
   4  -5  -4   -4.86    7.07   0
   4  -4  -6   16.22    7.51   0
   4   1  -7   49.27    8.11   0
   4   3  -4   49.57    6.09   0
   4   4  -1  146.06    7.17   0
   4   5   3   25.68    5.99   0
   4   6  11  133.65    7.87   0
   5  -8   6    7.21    6.19   0
   5  -6  -3   93.18    6.82   0
   5   4  -3    3.27    5.81   0
   5   5   1  456.43    9.45   0
   5   6   6   24.42    5.65   0
   5   6   7   -2.83    7.12   0
   6  -8   3   15.66    8.02   0
   6   3  -7    3.64    5.51   0
   6   5  -1   12.36    7.41   0
   7  -7  -3    8.22    5.87   0
   7  -4 -10  212.68   10.45   0
   7  -3 -11  106.74    9.99   0
   7   3  -8   12.33    6.51   0
   7   5  -3   34.94    5.98   0
   7   6   2  166.63    8.61   0
   7   7   9   17.81    6.42   0
   7   7  10   -2.40    8.01   0
   8  -4 -11   65.19    9.80   0
   8   4  -7  206.40    8.82   0
   8   5  -4   13.66    7.08   0
   8   6   0    9.26    6.40   0
   8   7   6   25.99    6.76   0
   8   7   7   10.65    7.91   0
   9  -4 -12   11.27   10.26   0
   9  -3 -13  286.45   15.81   0
   9   3 -10  267.49    8.95   0
   9   7   4   13.31    6.70   0
  10   3 -11  293.34    9.26   0
  10   4  -9   51.37    8.07   0
  10   6  -3   27.69    6.07   0
  10   7   2  126.37    7.34   0
  11  -5 -12    7.73    7.96   0
  11   1 -14  131.27   10.04   0
  11   2 -13    3.54    8.67   0
  11   6  -4   -2.63    6.17   0
  11   7   1  111.13    7.37   0
  12   5  -8   53.05    8.38   0
  12   6  -5    4.21    6.33   0
  13   3 -13  165.95    9.16   0
  15   1 -16   12.53    9.51   0
  15   2 -15   22.96    9.72   0
  15   4 -12    4.33    8.22   0
  -3  -2  13    4.15    7.11   0
  -3  -2  14    7.13    7.38   0
  -3  -2  20    4.09    7.27   0
  -3  -2  21   89.55    8.81   0
  -3  -1  22   63.18    9.72   0
  -3   0  20   -1.76   11.13   0
  -2  -4  12  211.29    7.06   0
  -2  -4  13    5.55    5.76   0
  -2  -4  22    9.51    7.30   0
  -2  -4  23   -0.45    7.79   0
  -2  -3   8   31.61    7.80   0
  -2  -3  26    6.65    8.43   0
  -2  -2  28   22.77    9.59   0
  -1  -5  10  112.23    7.79   0
  -1  -5  11   -0.23    6.04   0
  -1  -5  23    5.82    6.38   0
  -1  -4   6  675.91   10.00   0
  -1  -3   4  219.37    8.25   0
   0  -6  11  184.84    7.04   0
   0  -6  12   58.92    6.48   0
   0   3  26    4.56   12.25   0
   1  -7  14   -1.63    7.85   0
   1  -7  15   27.54    7.97   0
   1  -7  16   35.04    8.14   0
   1  -6   6   58.68    6.54   0
   1  -5   2   38.76    7.59   0
   1   4   9   30.33    7.33   0
   1   4  25   16.22    9.62   0
   2  -7   8    9.39    5.82   0
   2  -7   9    7.04    6.39   0
   2  -6   3  281.88    7.52   0
   2  -3  -4  867.75   13.64   0
   2   5  12   22.19    6.08   0
   2   5  13   10.92    7.26   0
   2   5  14   36.49    7.41   0
   2   5  20   -0.89    8.95   0
   2   5  21  142.39    9.35   0
   3  -7   4   87.48    8.23   0
   3  -7   5    7.42    6.01   0
   3  -6   0   -2.89    7.22   0
   3   5   7    4.32    5.80   0
   4  -7   2   33.94    6.22   0
   4  -6  -2   -4.25    7.35   0
   4  -2  -8  588.03   16.96   0
   4   5   4   -4.59    7.19   0
   4   6  13    2.77    7.08   0
   4   6  14   81.70    7.89   0
   4   6  15   11.85    7.27   0
   4   6  16    7.88    7.61   0
   4   6  17    5.93    7.94   0
   4   6  18   25.12    8.17   0
   4   6  19   13.76    7.83   0
   5  -8   5    4.62    6.39   0
   5  -7   0    5.96    6.11   0
   5   0  -9    9.12   11.14   0
   5   2  -7  243.57    9.32   0
   5   3  -5   10.39    7.25   0
   5   6   8    3.27    7.04   0
   6  -6  -5   57.38    6.73   0
   6  -4  -9   94.08    8.13   0
   6  -3 -10  239.77   11.57   0
   6   4  -4   90.69    6.52   0
   7   5  -2   59.63    7.41   0
   7   7  11    3.21    6.51   0
   7   7  12    9.95    8.11   0
   7   7  13   48.08    8.53   0
   8  -7  -5    0.87    7.72   0
   8   3  -9   42.87    6.14   0
   8   6   1    3.25    7.09   0
   8   7   8   -3.43    6.05   0
   9  -7  -6    4.40    6.67   0
   9   5  -5    6.65    5.71   0
   9   6  -1    4.71    5.91   0
   9   7   5   11.66    6.60   0
   9   7   6   16.14    7.92   0
  10  -7  -7   45.87    6.99   0
  10  -4 -13   28.84    9.98   0
  10   5  -6   -6.99    5.78   0
  10   6  -2   33.05    6.21   0
  10   7   3    8.60    6.51   0
  10   7   4    6.56    7.89   0
  11   5  -7   20.29    6.08   0
  11   6  -3    1.47    7.47   0
  11   7   2   27.76    6.70   0
  12  -5 -13    5.29    9.38   0
  12   0 -15    0.79   10.27   0
  12   3 -12    1.46    7.11   0
  12   6  -4    5.41    6.30   0
  13   1 -15    3.43    8.48   0
  13   2 -14    0.49    7.76   0
  13   5  -8    7.32    8.03   0
  13   6  -5   -1.86    6.12   0
  14   0 -16   22.88   10.66   0
  14   3 -13   34.19    8.19   0
  14   4 -11   13.55    7.97   0
  16   1 -16   -1.67    8.88   0
  16   2 -15   43.40   10.40   0
  -3  -3  15  233.65    9.02   0
  -3  -3  16   38.29    7.36   0
  -3  -3  17   58.70    7.78   0
  -3  -3  18  108.03    7.69   0
  -3  -3  19   44.71    7.57   0
  -3  -2  12  135.36    8.58   0
  -3  -2  22  326.55   10.59   0
  -3  -2  23  154.75   10.33   0
  -3  -1  12  199.54   10.02   0
  -3  -1  23   79.43   10.69   0
  -3   0  14  382.27   17.17   0
  -3   0  21    2.08   12.08   0
  -2  -4  10   28.25    7.54   0
  -2  -4  11   30.66    6.19   0
  -2  -4  24   25.55    7.89   0
  -2  -3  27    1.32    8.62   0
  -2  -2   6 1573.18   17.76   0
  -2   0  28   17.70   13.78   0
  -1  -5   9    3.96    5.91   0
  -1  -4   5   16.55    7.47   0
  -1   2   8 2035.40   24.29   0
   0  -6   9  220.16    8.66   0
   0  -6  10   16.26    6.47   0
   0   3   8    2.33    7.47   0
   1  -7  11    9.22    7.76   0
   1  -7  12    3.83    6.35   0
   1  -7  13   40.68    6.70   0
   1  -3  -2    3.99    6.25   0
   1   3   4  213.22    9.25   0
   1   4  24    3.64    9.50   0
   2  -7   7   11.72    6.03   0
   2  -6   2   11.00    5.62   0
   2  -5  -1   -6.45    5.85   0
   2  -4  -3  228.24    8.74   0
   2   3   1  171.17    8.12   0
   2   5  15   -4.39    7.14   0
   2   5  16  172.95    8.87   0
   2   5  17    0.10    7.74   0
   2   5  18   38.67    7.96   0
   2   5  19   13.95    7.55   0
   3  -7   3   -2.81    7.45   0
   3  -5  -3    6.83    5.94   0
   3  -4  -5  372.24    9.65   0
   3  -3  -6   67.82    8.16   0
   3   4   2  106.33    7.02   0
   3   5   8    8.37    5.94   0
   4  -8   6    4.68    8.18   0
   4  -8   7    1.83    6.45   0
   4  -7   1   -4.31    5.94   0
   4  -5  -5  205.91    8.43   0
   4   3  -3  253.53    9.18   0
   4   4   0 1197.18   12.43   0
   4   5   5  217.32    8.43   0
   5  -8   3    2.06    7.76   0
   5  -7  -1   40.48    6.31   0
   5  -6  -4   12.24    6.01   0
   5  -4  -8   11.85    7.26   0
   5  -3  -9   91.77    9.68   0
   5   4  -2   37.19    6.16   0
   5   5   2   31.00    5.95   0
   5   6   9  190.09    7.34   0
   6  -8   1   10.06    7.93   0
   6  -7  -3   28.99    7.80   0
   6   2  -8  512.56   11.24   0
   6   6   6   47.85    7.59   0
   7  -7  -4   12.34    6.52   0
   7  -6  -7    0.14    7.30   0
   7  -5  -9   34.88    7.16   0
   7   4  -5  106.47    6.77   0
   7   6   3  103.47    6.77   0
   8  -5 -10   27.53    7.93   0
   8   4  -6  124.78    7.91   0
   8   5  -3   74.76    6.12   0
   8   7   9    8.51    6.41   0
   8   7  10   19.82    8.33   0
   9  -6  -9   -0.45    8.18   0
   9  -5 -11   67.47    9.59   0
   9   0 -13    0.25    9.43   0
   9   2 -11   23.83    8.74   0
   9   5  -4    2.98    7.16   0
   9   7   7   22.38    7.85   0
  10  -6 -10   58.04    8.75   0
  10  -3 -14   10.20   12.73   0
  10  -1 -14   23.33   13.72   0
  10   1 -13   30.29    8.84   0
  10   2 -12    5.97    7.23   0
  10   4  -8   56.04    7.46   0
  10   6  -1   43.64    7.54   0
  11   4  -9    9.58    7.58   0
  11   5  -6   10.36    7.29   0
  12   5  -7  134.99    7.14   0
  12   6  -3   65.95    8.22   0
  13  -4 -15    3.66   12.46   0
  13   6  -4    8.87    7.89   0
  14   5  -8  104.36    8.54   0
  15   3 -13   39.09    8.00   0
  15   4 -11   16.98    7.97   0
  -3  -3  13  329.01    9.31   0
  -3  -3  14   18.58    7.44   0
  -3  -3  20   58.42    7.78   0
  -3  -3  21   15.09    7.41   0
  -3  -3  22   32.99    7.98   0
  -3  -2  24   51.46    9.47   0
  -3  -1  24    3.57    9.97   0
  -3   0  13    1.96   12.32   0
  -3   0  22  130.11   14.08   0
  -2  -5  15    6.08    7.14   0
  -2  -5  16  175.42    8.47   0
  -2  -5  17    4.14    7.49   0
  -2  -5  18   56.19    7.92   0
  -2  -5  19   12.02    7.87   0
  -2  -5  20    5.58    7.49   0
  -2  -4   9   20.27    7.69   0
  -2  -4  25   12.95    6.94   0
  -2  -3   7 3850.62   21.92   0
  -2   1  10  264.52   22.70   0
  -1  -6  15   58.46    7.61   0
  -1  -6  16    7.48    7.73   0
  -1  -6  17    8.84    7.73   0
  -1  -6  18   30.84    8.12   0
  -1  -6  19   14.98    7.92   0
  -1  -6  20    8.46    8.08   0
  -1  -5   8    9.15    5.93   0
  -1  -3   3  471.29   10.15   0
  -1  -2   2 3105.43   25.23   0
   0  -5   4    8.53    6.05   0
   0  -3   0    6.69    7.01   0
   1  -7   9   67.42    7.80   0
   1  -7  10   15.24    6.16   0
   1  -6   4  116.40    6.53   0
   1  -5   1  131.94    7.07   0
   1  -2  -3 3605.02   29.84   0
   1  -1  -3 1824.23   32.06   0
   1   2   1 3318.66   25.91   0
   1   4  23   16.15    9.23   0
   2  -7   5    6.34    7.70   0
   2  -7   6    5.70    6.05   0
   2  -6   1   72.37    7.24   0
   2  -2  -5 3897.19   32.06   0
   2  -1  -5  673.38   25.50   0
   2   4   6  270.97    9.08   0
   3  -8   9   26.18    6.64   0
   3  -6  -1    9.05    6.25   0
   3   0  -6   42.12   14.14   0
   3   1  -5 3025.63   28.53   0
   3   3  -1  298.55    8.98   0
   3   4   3   24.30    7.79   0
   4  -8   5   28.05    6.51   0
   4  -7   0  156.55    8.57   0
   4   2  -5  898.77   13.90   0
   5  -8   2   23.68    8.36   0
   5  -7  -2    6.86    7.87   0
   5   1  -8  427.38   12.01   0
   5   5   3    2.06    7.21   0
   5   6  11  101.63    7.15   0
   5   6  12   91.99    8.65   0
   6  -5  -8  465.55   10.75   0
   6   3  -6   20.44    6.30   0
   6   4  -3   -4.56    7.19   0
   6   5   1    1.50    7.54   0
   6   6   7    1.47    5.98   0
   7  -7  -5   94.03    8.52   0
   7   2  -9  193.28    8.99   0
   7   3  -7  431.96    9.43   0
   7   5  -1  159.39    6.92   0
   8  -7  -6   27.71    7.85   0
   8   0 -12   28.14   10.78   0
   8   2 -10   12.84    7.33   0
   8   6   2   16.21    6.50   0
   9  -7  -7   20.58    6.60   0
   9   4  -7   39.80    6.31   0
   9   6   1   11.67    7.37   0
   9   7   8   16.62    6.56   0
   9   7   9   14.14    7.86   0
  10  -5 -12   14.60    9.13   0
  10   3 -10  227.38    8.90   0
  10   5  -5   -2.74    5.95   0
  10   7   6    1.97    6.89   0
  11  -6 -11   13.94    8.60   0
  11  -4 -14   -0.02   11.33   0
  12   2 -13   35.90    7.77   0
  13   3 -12   -1.65    7.78   0
  13   4 -10    2.66    6.28   0
  13   5  -7  175.74    9.00   0
  14   1 -15    8.22    8.94   0
  14   2 -14   15.17    7.89   0
  16   3 -13   -0.93    8.22   0
  -3  -3  12  239.16    8.65   0
  -3  -3  23   15.57    7.65   0
  -3  -2  10   31.60    7.51   0
  -3  -2  25   60.30    9.61   0
  -2  -5  12   24.68    7.36   0
  -2  -5  13   10.27    5.75   0
  -2  -5  14   40.05    5.95   0
  -2  -5  22   11.04    7.96   0
  -2  -5  23   18.68    8.20   0
  -2  -4   8   61.00    7.69   0
  -2  -3   6 1050.47   12.63   0
  -1  -6  12   -1.03    7.19   0
  -1  -6  13   10.54    5.94   0
  -1  -6  14   -0.80    5.96   0
  -1  -5   7   58.45    6.40   0
  -1  -1   2   42.26   10.81   0
  -1   1   5 1137.91   28.22   0
   0  -7  14    3.69    8.16   0
   0  -7  15    2.35    6.30   0
   0  -7  16    3.36    6.15   0
   0  -6   7  514.29    9.01   0
   0  -5   3    5.92    5.88   0
   0  -4   1 1389.50   13.64   0
   0  -2  -1 4622.50   31.72   0
   0   3   9   10.88    8.12   0
   1  -7   8   80.12    6.51   0
   1  -6   3  314.51    8.79   0
   1  -5   0    4.27    7.53   0
   1   3   5 1553.36   16.35   0
   1   4  12   12.91    7.38   0
   1   4  22    9.19    8.79   0
   2  -7   4  107.42    8.13   0
   2  -5  -2    5.59    5.74   0
   2   2  -1  899.92   15.44   0
   2   3   2  552.31   11.56   0
   2   4   7   16.80    6.85   0
   3  -8   7   22.47    6.57   0
   3  -7   2   36.02    6.64   0
   3  -6  -2   93.21    7.91   0
   3  -5  -4   10.97    7.17   0
   3   2  -3    3.83    8.91   0
   3   5  10   64.77    6.47   0
   3   5  11  171.68    8.44   0
   3   5  23   19.31   10.27   0
   4  -8   4    3.34    6.51   0
   4  -4  -7  469.73   10.97   0
   4  -3  -8  518.17   13.67   0
   4   5   6   -2.36    5.81   0
   5  -8   1   11.30    8.16   0
   5  -5  -7    5.58    7.23   0
   5   3  -4    7.55    7.33   0
   5   4  -1   92.20    6.78   0
   5   5   4   46.69    7.43   0
   5   6  13   49.06    6.88   0
   5   6  14   16.57    7.53   0
   5   6  15   -5.63    7.25   0
   5   6  16   16.92    7.83   0
   5   6  19    0.19    8.53   0
   6  -7  -4   11.50    7.72   0
   6   6   8   16.57    6.28   0
   6   6   9   43.90    7.32   0
   7   0 -11    5.37   10.00   0
   7   4  -4   63.08    7.86   0
   7   5   0    6.39    7.30   0
   7   6   5   24.83    6.41   0
   8  -6  -9  115.64    8.76   0
   8   1 -11   14.06    8.59   0
   8   3  -8  217.66    7.52   0
   8   6   3   61.93    6.85   0
   9   1 -12  154.66    9.16   0
   9   5  -3   82.68    6.78   0
   9   6   2   13.55    7.56   0
  10   5  -4   61.42    7.62   0
  10   6   0    2.14    6.03   0
  10   7   7   36.39    6.66   0
  11  -5 -13    5.76    9.14   0
  11   2 -12   44.72    8.51   0
  11   4  -8  165.97    8.30   0
  11   5  -5    3.22    7.60   0
  11   6  -1    6.61    6.45   0
  12   1 -14   10.21    7.59   0
  12   3 -11   20.34    7.68   0
  12   4  -9   38.82    6.74   0
  12   5  -6    5.56    6.49   0
  12   6  -2   10.98    6.50   0
  13   6  -3   -5.19    6.51   0
  14  -1 -16    3.01   11.91   0
  14   3 -12   18.79    7.79   0
  14   4 -10    6.03    6.24   0
  15   0 -16    3.69    9.26   0
  15   2 -14   21.17    8.75   0
  -3  -4  14   43.19    7.62   0
  -3  -4  15  157.53    8.43   0
  -3  -4  17   31.81    6.41   0
  -3  -4  18   29.58    5.93   0
  -3  -4  19    0.94    6.02   0
  -3  -4  20   67.82    7.81   0
  -3  -4  21   55.45    7.98   0
  -3  -3  24   -1.04    7.68   0
  -3  -3  25   15.25    9.45   0
  -3  -2  26    3.06    9.62   0
  -3  -1  10   13.44    8.68   0
  -3  -1  25   72.38   11.20   0
  -3   0  23   -1.57   12.91   0
  -2  -4   7   13.06    7.69   0
  -2  -2   5 3798.92   25.32   0
  -2   0  29    2.37   16.25   0
  -1  -6  10  521.83    9.96   0
  -1  -6  11   21.31    6.65   0
  -1  -5   6   20.75    6.37   0
  -1  -3   2    7.94    6.70   0
  -1   2  25   15.09   14.93   0
   0  -7  12   -1.55    6.57   0
   0  -7  13    4.36    6.61   0
   0  -6   6  240.62    7.68   0
   0  -5   2   -1.02    7.51   0
   0   3  10   -1.28    7.45   0
   1  -7   7    4.20    6.13   0
   1  -6   2   31.49    7.18   0
   1  -4  -2   39.41    6.31   0
   1  -3  -3  431.67   10.89   0
   1   4  13   24.10    7.65   0
   1   4  14  113.38    8.14   0
   1   4  20   16.80    8.96   0
   1   4  21    8.74    8.71   0
   2  -8   9   -4.84    6.66   0
   2  -7   3   13.28    7.47   0
   2  -6   0   15.82    5.94   0
   2  -4  -4   11.57    7.05   0
   2  -3  -5    0.91    7.45   0
   3  -8   5   34.69    8.27   0
   3  -8   6   46.52    7.07   0
   3  -7   1   12.19    5.95   0
   3  -2  -7    3.45    9.54   0
   3   3   0    6.96    8.03   0
   3   4   4   17.55    6.12   0
   3   5  12   -0.77    6.01   0
   3   5  13   62.83    7.68   0
   3   5  21   22.58    9.28   0
   3   5  22   23.78    8.83   0
   4  -8   3    9.21    6.41   0
   4  -7  -1    3.87    6.09   0
   4  -6  -4    5.23    6.04   0
   4  -5  -6    2.92    7.19   0
   4   5   7    5.67    5.93   0
   4   5   8   43.75    7.55   0
   5   2  -6   99.32    8.08   0
   5   6  17   10.52    6.65   0
   5   6  18   11.05    6.74   0
   6  -8  -1   16.45    6.80   0
   6  -6  -7    0.01    7.23   0
   6  -4 -10    2.46    8.23   0
   6   3  -5    2.33    7.21   0
   6   4  -2    5.62    7.21   0
   6   5   2    0.67    5.95   0
   6   6  10   27.79    6.49   0
   7  -6  -8   69.37    6.82   0
   7  -4 -11  135.67   10.47   0
   7   1 -10  253.11   10.18   0
   7   6   7    3.07    7.54   0
   8  -7  -7   10.39    7.96   0
   8  -4 -12  621.56   15.91   0
   8   4  -5   24.64    5.97   0
   8   5  -1    5.94    7.38   0
   9  -7  -8   16.43    8.05   0
   9   4  -6  114.39    6.83   0
   9   6   3   17.18    7.68   0
  10  -6 -11    1.97    8.41   0
  10   4  -7    2.99    6.21   0
  11   0 -14    1.21    9.91   0
  11   3 -10   14.58    7.35   0
  11   6   0    6.43    6.34   0
  12   5  -5   27.54    7.43   0
  12   6  -1   11.50    6.57   0
  13   0 -15    2.54    9.72   0
  13   2 -13   41.26    8.02   0
  13   4  -9   57.81    7.93   0
  13   5  -6    8.65    6.09   0
  13   6  -2   -8.65    6.42   0
  14  -2 -16    5.30   16.48   0
  15   1 -15    1.51    9.16   0
  15   4 -10    5.37    6.65   0
  15   5  -7   51.42    7.25   0
  16   0 -16   93.92   11.92   0
  16   2 -14    4.96    8.83   0
  -3  -4  12    6.10    6.87   0
  -3  -4  13   72.86    6.31   0
  -3  -4  22    1.53    6.41   0
  -3  -4  23   33.24    7.98   0
  -3  -3  10   33.65    6.07   0
  -3  -2   9  372.90   10.36   0
  -3  -1  26   45.93   11.97   0
  -3   0  12  336.61   18.00   0
  -2  -5   9   47.60    7.26   0
  -2  -5  10  387.23    8.10   0
  -2  -4   6  241.96    8.81   0
  -2  -3   5    4.76    6.08   0
  -2  -1   5  628.53   15.02   0
  -1  -5   5    5.57    6.02   0
   0  -7   9    6.71    7.36   0
   0  -3  -1    0.60    6.49   0
   0  -1  -1    2.05   11.12   0
   0   3  24    4.78   10.56   0
   1  -7   5   62.05    8.06   0
   1  -5  -1  145.48    8.28   0
   1   3   6 1007.35   14.01   0
   1   4  15   10.11    6.98   0
   1   4  16   14.20    6.89   0
   1   4  18   83.50    7.74   0
   1   4  19   41.85    8.00   0
   2  -8   7   -0.52    8.11   0
   2  -8   8    1.74    6.48   0
   2  -7   2   64.59    7.78   0
   2  -6  -1   68.25    7.57   0
   2  -5  -3 1443.08   13.75   0
   2   4   8   52.08    5.94   0
   3  -8   4    4.01    7.85   0
   3  -7   0   -3.20    6.01   0
   3  -6  -3    5.65    7.26   0
   3  -4  -6   26.90    7.40   0
   3   4   5  360.61    9.53   0
   3   5  14   13.25    6.08   0
   3   5  15   40.68    7.48   0
   3   5  16   93.42    7.81   0
   3   5  17    7.20    7.47   0
   3   5  18    2.19    7.62   0
   3   5  19    6.27    7.72   0
   3   5  20   16.63    8.00   0
   4  -8   2    2.01    6.34   0
   4  -7  -2   41.18    8.00   0
   4   4   2   12.58    5.88   0
   5  -8   0    6.33    6.53   0
   5  -6  -6   15.12    7.71   0
   5  -4  -9   28.96    8.44   0
   5   4   0   -0.90    5.93   0
   5   5   5    2.72    5.95   0
   6  -8  -2    1.46    6.85   0
   6  -7  -5   18.82    6.56   0
   6  -5  -9  232.39    9.19   0
   6   2  -7  434.45   10.68   0
   6   5   3  436.46    8.28   0
   6   6  11    3.26    6.13   0
   6   6  12  182.73    9.04   0
   6   6  13   -2.68    8.09   0
   7  -5 -10   45.03    7.95   0
   7  -2 -12  119.15   19.76   0
   7   3  -6   28.23    7.02   0
   7   4  -3  380.81    9.31   0
   7   5   1  171.47    7.00   0
   7   6   8   75.96    6.56   0
   8  -5 -11   44.89    8.24   0
   8   3  -7    5.61    6.76   0
   8   6   5  334.67    8.09   0
   8   6   6   -0.83    7.53   0
   9  -5 -12   19.93    8.84   0
   9  -4 -13  105.05   10.99   0
   9   2 -10   93.57    7.86   0
   9   3  -8   63.47    7.64   0
   9   6   4    9.39    7.48   0
  10   2 -11   82.87    7.93   0
  10   3  -9  160.25    8.41   0
  10   5  -3   24.92    6.08   0
  10   6   2   33.49    6.20   0
  11  -6 -12    7.85   10.00   0
  11   1 -13    0.29    8.62   0
  11   5  -4    7.54    5.71   0
  11   6   1   22.36    7.83   0
  12  -5 -14   33.79   10.82   0
  12  -1 -15   41.20   11.74   0
  12   6   0  106.10    8.86   0
  13   1 -14   10.18    8.99   0
  13   3 -11   14.05    6.28   0
  13   6  -1    8.35    6.80   0
  14   2 -13   12.16    8.55   0
  14   4  -9   10.22    7.65   0
  14   5  -6   90.45    7.24   0
  16   1 -15   -0.35    9.28   0
  16   3 -12   31.14    8.17   0
  -3  -5  16   94.13    7.91   0
  -3  -5  17    2.81    7.44   0
  -3  -5  18    1.17    7.03   0
  -3  -5  19    6.57    7.64   0
  -3  -4  24   10.22    7.57   0
  -3  -4  25   10.22    7.83   0
  -3  -3  27   17.11    9.65   0
  -3  -2  27    7.63    9.40   0
  -3   0  24    7.82   15.01   0
  -2  -6  14   61.26    6.46   0
  -2  -6  15   45.79    6.31   0
  -2  -6  16   -0.78    6.21   0
  -2  -6  17   19.30    6.25   0
  -2  -6  18    2.62    6.35   0
  -2  -6  19    3.83    6.55   0
  -2  -6  20   22.14    6.61   0
  -2  -5   8   58.16    6.17   0
  -2  -2   4  571.01   13.15   0
  -1  -7  14    4.75    7.65   0
  -1  -7  15   23.90    6.52   0
  -1  -7  16   31.37    6.80   0
  -1  -6   7   16.11    7.38   0
  -1  -5   4  224.91    7.40   0
  -1  -4   2   41.60    7.40   0
  -1  -3   1  496.66   11.38   0
  -1   2  10 1108.14   19.90   0
   0  -7   8    1.33    6.00   0
   0  -6   4  161.51    7.08   0
   0  -5   1    2.02    6.11   0
   0   1   2   -1.04   12.18   0
   0   3  11    2.09    7.44   0
   0   3  23   -4.63    9.78   0
   1  -8  10   10.72    6.34   0
   1  -7   4   65.85    7.70   0
   1  -6   1    8.21    5.67   0
   1   2   2 2526.13   23.10   0
   2  -8   6    4.84    6.37   0
   2   3   3   34.28    6.48   0
   2   4   9   16.41    5.47   0
   2   4  25    9.54    9.41   0
   3  -8   3    2.49    6.43   0
   3  -7  -1    8.15    7.09   0
   3  -5  -5   -0.45    5.75   0
   3  -3  -7 2168.19   21.24   0
   4  -8   1   41.31    6.71   0
   4   1  -6   22.66    8.62   0
   4   2  -4 1670.86   17.56   0
   4   4   3   61.95    7.44   0
   4   5  10   24.19    7.57   0
   5  -8  -1    1.06    6.62   0
   5  -7  -4   18.15    6.13   0
   5  -5  -8   44.88    7.36   0
   6  -8  -3    6.90    7.99   0
   6  -2 -11  208.86   17.64   0
   6   5   4   19.42    7.11   0
   6   6  14   19.58    6.17   0
   6   6  15   10.30    7.74   0
   6   6  16    8.65    7.68   0
   6   6  17    6.88    7.88   0
   6   6  18   -0.64    7.97   0
   7  -7  -7   18.73    7.90   0
   7  -6  -9   86.91    8.10   0
   7   2  -8  141.48    8.28   0
   7   5   2   61.31    7.39   0
   7   6   9   72.00    6.65   0
   8  -7  -8    5.98    7.72   0
   8  -6 -10    9.04    7.53   0
   8   6   7   29.68    7.37   0
   9  -7  -9   12.62    8.10   0
   9   5  -1  170.74    8.24   0
  10  -5 -13   76.80   11.14   0
  10   5  -2   34.18    7.99   0
  10   6   3   31.09    6.10   0
  11   5  -3   45.84    7.29   0
  11   6   2   90.62    8.45   0
  12  -4 -15    3.01   11.94   0
  12   2 -12  297.87    9.81   0
  12   3 -10   23.41    7.46   0
  12   5  -4    5.86    7.22   0
  12   6   1   21.25    8.19   0
  13   4  -8   11.01    7.77   0
  13   5  -5    4.73    6.17   0
  13   6   0    6.92    7.80   0
  14   3 -11   22.88    7.51   0
  15  -1 -16    9.06   12.09   0
  15   4  -9   15.94    6.29   0
  15   5  -6    9.09    6.86   0
  -4  -3  17  499.74   10.57   0
  -4  -3  18   14.56    7.15   0
  -4  -2  16   72.37    9.32   0
  -4  -2  17  121.29    8.95   0
  -4  -2  18  112.30    9.61   0
  -4  -2  19  271.30   11.29   0
  -3  -5  13   62.20    7.45   0
  -3  -5  14   11.07    5.81   0
  -3  -5  15   33.48    5.98   0
  -3  -5  20   13.48    6.13   0
  -3  -5  21   22.94    6.57   0
  -3  -5  22   24.27    7.75   0
  -3  -5  23   20.07    8.05   0
  -3  -4  10   62.42    6.12   0
  -3  -3   8  461.46   10.38   0
  -3  -2  28   21.01   10.23   0
  -3  -1   9  132.55    9.05   0
  -3  -1  27   34.69   11.90   0
  -2  -6  11   62.94    7.52   0
  -2  -5   7   38.14    6.08   0
  -1  -7  11    3.88    7.55   0
  -1  -7  12    6.23    6.32   0
  -1  -7  13   38.08    6.61   0
  -1  -6   6   70.83    7.73   0
  -1  -5   3    5.69    7.35   0
   0  -7   6   -2.99    7.29   0
   0  -7   7   12.90    5.94   0
   0  -6   3   92.42    6.31   0
   0   3  12    6.06    7.39   0
   0   3  22    3.80    9.52   0
   1  -8   8   -4.28    7.92   0
   1  -8   9   32.73    6.59   0
   1  -7   3   31.03    7.62   0
   1  -5  -2   46.44    7.39   0
   1  -4  -3  310.37    8.43   0
   1   3   7  111.42    8.50   0
   2  -8   5    4.39    6.24   0
   2  -6  -2    8.53    6.02   0
   2  -5  -4  289.09    9.13   0
   2   2   0  374.50   12.36   0
   2   4  10   33.43    7.17   0
   2   4  24   23.49    9.14   0
   3  -8   2    2.64    6.09   0
   3  -6  -4   97.46    7.74   0
   3   2  -2   88.54    9.91   0
   3   3   1  305.40    8.76   0
   3   4   6   28.91    6.09   0
   4  -8   0   51.87    6.43   0
   4  -7  -3   13.52    6.52   0
   4  -5  -7   11.78    6.90   0
   4  -4  -8   22.35    7.36   0
   4   3  -1    1.67    6.13   0
   4   5  11  157.83    7.01   0
   4   5  12   90.47    7.86   0
   4   5  23    6.43    8.28   0
   5  -8  -2   32.05    7.64   0
   5  -7  -5   16.52    7.26   0
   5  -6  -7    3.51    7.36   0
   5   5   7   10.34    5.95   0
   6  -6  -8   15.01    7.48   0
   6  -3 -11  773.06   17.39   0
   6   5   5   61.65    7.31   0
   7  -3 -12   22.44   10.78   0
   7   4  -2    6.51    7.34   0
   7   6  11   20.09    6.77   0
   7   6  12   25.51    7.26   0
   8   5   1    7.18    5.83   0
   8   6   8  131.98    6.78   0
   9  -6 -11    5.82    7.78   0
   9  -1 -13  233.40   16.89   0
   9   6   6   10.86    7.22   0
  10  -4 -14  111.32   12.37   0
  10   0 -13    6.71   10.17   0
  10   1 -12  195.39    9.07   0
  10   6   4    4.30    6.00   0
  11   2 -11    8.32    7.24   0
  11   3  -9  111.67    8.02   0
  11   6   3    4.09    7.86   0
  12   4  -7   33.50    6.54   0
  12   6   2    2.83    7.91   0
  13   2 -12   20.28    8.62   0
  13   3 -10    5.15    7.31   0
  13   5  -4    7.11    6.98   0
  13   6   1   -4.44    7.89   0
  14   0 -15    0.20   10.04   0
  14   1 -14   11.08    8.56   0
  14   4  -8   62.60    8.69   0
  14   5  -5   76.05    6.84   0
  15   2 -13   -0.88    7.68   0
  15   3 -11   16.88    7.77   0
  15   5  -5   21.02    8.11   0
  16   2 -13   27.58    9.02   0
  -4  -3  14  291.20    9.24   0
  -4  -3  15   84.92    7.89   0
  -4  -3  19   17.71    7.47   0
  -4  -3  20   39.32    7.83   0
  -4  -3  21    5.01    7.54   0
  -4  -3  22   81.75    9.39   0
  -4  -2  14   30.47    8.64   0
  -4  -2  15  126.47    8.32   0
  -4  -2  20  223.75    9.87   0
  -4  -2  21   60.38    9.82   0
  -4  -2  22  357.32   12.03   0
  -3  -5  11  169.89    8.16   0
  -3  -5  12    0.29    5.42   0
  -3  -4   9  494.13    9.05   0
  -2  -6   9   27.25    7.34   0
  -2  -6  10   20.99    6.03   0
  -2  -5   6   89.16    6.41   0
  -2  -4   4   19.13    7.21   0
  -1  -7   9   54.67    7.51   0
  -1  -7  10   12.04    6.26   0
  -1  -6   5   97.51    6.56   0
  -1  -4   1  213.78    8.51   0
  -1   2  24  212.64   16.34   0
   0  -7   5    3.41    7.25   0
   0  -5   0    2.67    6.15   0
   0  -3  -2    3.13    7.80   0
   0  -2  -2 4156.11   30.63   0
   0   3  13    2.57    7.24   0
   0   3  14   -0.47    8.11   0
   0   3  21    1.74    9.44   0
   1  -8   7   14.09    6.49   0
   1  -2  -4 1435.16   20.31   0
   2  -8   4   13.29    6.60   0
   2  -7   0    5.71    5.92   0
   2   3   4  852.65   11.87   0
   2   4  11   31.17    6.18   0
   2   4  23    3.19    9.02   0
   3  -8   1   68.85    8.06   0
   3  -5  -6  117.74    7.90   0
   3  -4  -7   32.64    7.75   0
   4  -8  -1   45.85    8.25   0
   4   4   4  174.45    7.18   0
   4   5  13   22.73    5.82   0
   4   5  14   29.90    7.45   0
   4   5  15    3.03    7.14   0
   4   5  20    9.05    7.75   0
   4   5  21    6.88    7.68   0
   4   5  22   31.36    8.18   0
   5  -3 -10  174.90   10.45   0
   5  -2 -10 1245.43   26.90   0
   5   1  -7  354.47   11.27   0
   5   2  -5   26.90    7.57   0
   5   4   2   41.33    7.42   0
   5   5   8   37.40    6.37   0
   5   5   9  274.49    8.80   0
   6  -8  -4   35.89    8.19   0
   6   4   0    8.60    5.84   0
   7   3  -5    4.65    6.00   0
   7   5   3   42.56    5.91   0
   7   6  13    0.64    6.40   0
   7   6  14   14.91    6.61   0
   7   6  15   23.00    7.81   0
   7   6  16   18.05    7.89   0
   7   6  17    9.64    7.72   0
   8  -3 -13  440.31   17.99   0
   8   3  -6    5.22    6.50   0
   8   4  -3   58.74    6.06   0
   8   5   2  201.01    8.43   0
   8   6  10    8.75    6.88   0
   9   1 -11    2.34    8.24   0
   9   3  -7   21.80    7.10   0
   9   4  -4    3.44    5.63   0
   9   5   0    5.43    6.18   0
   9   6   7    2.33    5.97   0
  10  -6 -12   14.13    8.43   0
  10   3  -8   11.11    6.02   0
  10   4  -5  345.72    7.71   0
  10   5  -1    7.50    6.18   0
  10   6   5    8.23    6.17   0
  11  -5 -14   16.09   10.31   0
  11   5  -2   16.64    6.18   0
  11   6   4    1.93    7.70   0
  12   0 -14   39.45   10.15   0
  12   1 -13   32.66    7.76   0
  12   6   3   62.63    8.22   0
  13   4  -7   65.50    8.54   0
  13   6   2   -2.31    7.99   0
  15   1 -14   61.75    9.46   0
  15   4  -8    7.01    6.50   0
  16   3 -11   36.08    6.73   0
  -4  -4  15  761.57   11.57   0
  -4  -4  16   12.86    7.36   0
  -4  -4  17   17.96    7.45   0
  -4  -4  19    0.43    6.96   0
  -4  -4  21    5.17    7.45   0
  -4  -3  13   15.58    7.00   0
  -4  -3  23   -0.13    7.50   0
  -4  -2  13  184.80    9.12   0
  -4  -2  23   39.79    9.31   0
  -4  -1  18    1.00    9.81   0
  -3  -6  15   40.96    7.35   0
  -3  -6  16  113.41    8.51   0
  -3  -6  17    5.99    7.87   0
  -3  -6  18   -1.30    8.06   0
  -3  -6  19   11.32    7.88   0
  -3  -6  20   10.01    7.99   0
  -3  -5  10   68.49    6.27   0
  -3  -2   7    4.19    6.06   0
  -3  -1  28    2.94   12.65   0
  -3   0  25    0.40   15.61   0
  -2  -7  14   90.43    8.14   0
  -2  -7  15    8.09    7.73   0
  -2  -7  16    9.06    6.44   0
  -2  -6   8   37.21    7.44   0
  -2  -5   5  224.11    8.68   0
  -2  -3   3   33.89    6.61   0
  -2  -2   3   32.01    9.62   0
  -2   0   6  793.92   29.15   0
  -1  -7   8  101.38    6.76   0
  -1  -6   4  136.53    8.08   0
  -1  -5   2   31.64    6.06   0
  -1  -3   0    4.86    8.37   0
  -1  -1   1  144.82   14.55   0
  -1   2  11  111.91   10.25   0
   0  -7   4    2.91    7.33   0
   0   3  15   11.35    8.14   0
   0   3  16    2.47    8.30   0
   0   3  17    0.47    8.67   0
   0   3  18    3.65    9.40   0
   0   3  19    1.84    8.80   0
   0   3  20    0.29    9.04   0
   1  -8   5   40.60    8.24   0
   1  -8   6   30.70    6.56   0
   1  -6  -1   11.43    5.57   0
   1  -5  -3    3.96    7.38   0
   1   2   3 3967.87   28.88   0
   1   3  27   -3.28   10.70   0
   2  -8   3   16.76    6.31   0
   2  -7  -1   73.56    7.78   0
   2  -3  -6 1104.87   15.60   0
   2   0  -4   10.74   15.72   0
   2   4  13    1.15    7.11   0
   2   4  22    6.66    8.62   0
   3  -8   0    3.59    7.67   0
   3  -7  -3   -0.90    7.93   0
   3  -6  -5   44.95    7.63   0
   3   1  -4 2103.42   24.26   0
   3   3   2  162.80    8.80   0
   3   4   8  323.31    8.71   0
   4   3   0   65.82    8.12   0
   4   5  16  136.35    6.98   0
   4   5  17   57.57    7.67   0
   4   5  18   23.52    7.57   0
   4   5  19    7.76    7.74   0
   5  -8  -3    2.38    6.37   0
   5  -7  -6    7.91    7.36   0
   5  -5  -9  305.71    9.56   0
   5   3  -2   43.43    6.29   0
   5   5  10  182.86    8.30   0
   6  -6  -9   46.21    7.86   0
   6  -5 -10   21.62    7.46   0
   6   2  -6   72.12    8.06   0
   6   5   6  261.93    7.64   0
   6   5   7  109.51    7.96   0
   7  -7  -8   46.52    6.74   0
   7  -6 -10  171.24    9.18   0
   7   5   4  134.03    6.62   0
   8  -7  -9   -2.98    6.27   0
   8  -5 -12    5.03    8.80   0
   8   6  11  172.44    7.08   0
   8   6  12   32.06    7.97   0
   9  -7 -10   15.80    8.52   0
   9   5   1  169.96    6.99   0
   9   6   8  104.59    6.52   0
   9   6   9   11.86    7.46   0
  10   5   0   15.33    7.52   0
  10   6   6    7.95    6.09   0
  11   5  -1   96.42    8.09   0
  11   6   5   13.56    6.49   0
  12   2 -11   42.41    7.57   0
  12   3  -9   19.14    6.24   0
  12   4  -6   30.26    6.21   0
  12   5  -2    6.12    7.31   0
  12   6   4    3.79    7.90   0
  13   5  -3   24.86    6.11   0
  13   6   3   -1.94    7.79   0
  14   2 -12   28.24    7.87   0
  14   3 -10   49.99    6.30   0
  14   4  -7   31.57    8.01   0
  15   0 -15    3.32    9.21   0
  15   3 -10   12.87    7.60   0
  15   5  -4    3.34    6.44   0
  16  -1 -16    2.02   11.98   0
  16   1 -14    9.27    9.37   0
  16   4  -8   89.67    7.16   0
  -4  -4  13   75.98    7.75   0
  -4  -4  14  624.44    9.87   0
  -4  -4  22    3.86    7.63   0
  -4  -4  23   13.21    7.72   0
  -4  -3  11  812.53   12.07   0
  -4  -3  12   43.62    6.09   0
  -4  -3  24    6.19    7.82   0
  -4  -3  25    5.01    9.56   0
  -4  -2  12  318.43   10.67   0
  -4  -2  24   10.13    9.04   0
  -4  -1  16  171.37   10.49   0
  -4  -1  17    3.55    8.46   0
  -4  -1  19    7.59    9.11   0
  -4  -1  20   -4.86    9.94   0
  -3  -6  12    7.16    7.30   0
  -3  -6  13   18.97    5.86   0
  -3  -6  14   41.90    6.29   0
  -3  -5   9    7.68    6.33   0
  -3  -4   7   34.42    6.31   0
  -3  -3   6   59.57    6.49   0
  -3   0  11    2.73   11.98   0
  -2  -7  12   29.73    6.20   0
  -2  -6   7    4.81    6.10   0
  -2  -5   4  282.57    8.95   0
  -1  -7   7   -3.81    6.01   0
  -1  -4   0   -1.38    7.33   0
  -1  -2   0    2.08    8.09   0
  -1   2  23    5.84   12.30   0
   0  -8   8   10.04    6.61   0
   0  -7   3   -1.06    7.68   0
   0  -5  -1    3.47    6.08   0
   0  -4  -2  558.52   10.05   0
   1  -8   4    9.45    7.97   0
   1  -7   1   24.52    6.22   0
   1  -4  -4   60.85    6.23   0
   1   1   0    3.60   13.49   0
   2  -8   2   67.14    6.94   0
   2  -5  -5  187.12    7.23   0
   2  -4  -6  265.67    9.29   0
   2  -2  -6 1484.56   21.19   0
   2   3   5    1.22    7.32   0
   2   4  14  161.41    8.46   0
   2   4  15   32.26    7.19   0
   2   4  16   14.30    7.01   0
   2   4  17   19.20    8.61   0
   2   4  18    3.60    8.93   0
   2   4  19  210.43   10.58   0
   2   4  20    2.56    7.51   0
   2   4  21    7.54    7.59   0
   4  -8  -2    1.71    6.66   0
   4  -7  -5    9.41    7.65   0
   4  -5  -8   41.45    7.51   0
   4   0  -7    2.06   10.70   0
   4   4   5   17.64    6.28   0
   5  -8  -4    2.42    7.79   0
   5  -6  -8    7.10    7.15   0
   5  -4 -10  246.20   10.72   0
   5   4   3   10.87    5.84   0
   5   5  11    5.46    6.01   0
   5   5  12    1.91    7.62   0
   6  -4 -11   84.61    9.86   0
   6   3  -3   10.47    6.22   0
   6   4   1  254.86    7.58   0
   7  -4 -12  579.12   14.81   0
   7   1  -9   11.66    7.57   0
   7   2  -7   16.13    7.15   0
   7   5   5   15.88    5.56   0
   8   2  -8  670.37   11.73   0
   8   5   3   61.78    6.30   0
   8   6  13    2.27    6.39   0
   8   6  14   71.04    6.92   0
   8   6  15   34.91    8.44   0
   8   6  16    5.45    8.02   0
   9  -6 -12   10.48    9.02   0
   9  -5 -13    9.63    8.69   0
   9   0 -12  264.01   12.19   0
   9   4  -3  169.62    7.14   0
   9   6  10   94.93    6.80   0
  10   3  -7    4.87    7.23   0
  10   4  -4   11.35    5.67   0
  10   6   8   14.06    7.72   0
  11   1 -12   62.50    8.12   0
  11   3  -8    3.02    6.00   0
  11   6   6   -1.23    6.72   0
  12   6   5    3.47    7.88   0
  13  -1 -15    5.68   11.86   0
  13   4  -6   24.23    7.95   0
  13   5  -2    1.38    7.31   0
  13   6   4   -1.74    7.85   0
  14   5  -3   37.60    6.54   0
  15   2 -12    3.25    7.90   0
  15   4  -7    4.13    6.28   0
  15   5  -3   20.57    8.23   0
  16   0 -15    4.68   10.47   0
  16   3 -10   12.23    7.68   0
  16   4  -7    9.14    7.92   0
  17   1 -14    1.11    9.59   0
  -4  -5  14   22.49    7.42   0
  -4  -5  15    6.91    7.46   0
  -4  -5  16  132.83    7.01   0
  -4  -5  17   53.19    6.46   0
  -4  -5  18   29.57    6.83   0
  -4  -5  19    1.00    5.87   0
  -4  -5  20   10.80    6.44   0
  -4  -5  21    6.25    7.64   0
  -4  -5  22   26.43    7.86   0
  -4  -4  11   -2.31    7.25   0
  -4  -4  12    5.07    5.83   0
  -4  -4  25    6.44    8.33   0
  -4  -3  10  174.68    8.31   0
  -4  -3  26   34.04    9.70   0
  -4  -2  11  456.45   11.14   0
  -4  -2  25   17.56    9.24   0
  -4  -1  15  232.97   11.08   0
  -4  -1  22   77.66   12.01   0
  -3  -6  11    1.54    5.82   0
  -3  -5   8    4.84    5.86   0
  -3  -4   6   27.05    5.99   0
  -2  -7  10    6.78    6.29   0
  -2  -7  11  129.56    7.01   0
  -2  -3   2  536.58   11.36   0
  -2   1  11 1111.33   34.46   0
  -1  -8  10    0.67    7.96   0
  -1  -7   6  130.72    6.88   0
  -1   1  29   20.22   19.72   0
  -1   2  12  490.34   14.43   0
   0  -8   6    5.24    7.82   0
   0  -8   7   35.48    6.74   0
   0  -7   2    4.87    7.59   0
   1  -8   3   46.36    8.14   0
   1  -7   0    0.37    5.79   0
   1  -6  -2   33.83    5.90   0
   1   3   9   25.47    6.62   0
   1   3  26    3.30    9.11   0
   2  -8   1   30.57    6.62   0
   2   1  -2  225.04   11.94   0
   2   2   1  888.59   15.62   0
   3  -8  -1   66.41    6.67   0
   3  -7  -4   88.07    8.07   0
   3  -5  -7   13.24    7.32   0
   3  -3  -8  421.54   12.50   0
   3   2  -1   60.58    9.60   0
   3   3   3  206.03    8.92   0
   3   4  10   63.53    7.13   0
   4  -8  -3   11.29    6.65   0
   4  -4  -9    8.73    7.32   0
   4  -2  -9  709.12   19.72   0
   4   4   6   17.58    5.96   0
   5  -7  -7   32.66    7.63   0
   5   3  -1    9.58    7.39   0
   5   5  13  112.44    6.80   0
   5   5  14    3.84    7.18   0
   5   5  21    9.41    7.74   0
   5   5  22   -6.50    7.46   0
   6  -7  -8   72.37    8.32   0
   6   5   9  241.92    8.43   0
   7  -7  -9   26.23    7.87   0
   7   3  -4   41.20    6.21   0
   7   4   0   -1.43    5.99   0
   7   5   6   19.87    5.85   0
   8  -7 -10   15.59    7.96   0
   8  -4 -13  151.50   11.68   0
   8   3  -5    4.04    5.20   0
   8   5   4   14.18    6.08   0
   9  -3 -14   64.51   15.59   0
   9   3  -6   34.40    5.97   0
   9   6  12    7.46    6.35   0
   9   6  13   13.19    7.94   0
  10  -6 -13   10.36    9.22   0
  10   5   1   14.79    6.01   0
  10   6   9    4.78    6.37   0
  11  -4 -15    6.01   12.44   0
  11  -1 -14  113.46   13.06   0
  11   2 -10  281.92    9.20   0
  11   5   0    4.45    6.14   0
  11   6   7   59.73    6.95   0
  11   6   8   14.93    8.01   0
  12  -5 -15    9.66   12.39   0
  12  -2 -15  114.62   18.31   0
  12   3  -8   10.79    7.27   0
  12   4  -5   59.76    6.23   0
  12   5  -1   13.61    6.00   0
  12   6   6   71.96    7.02   0
  13   0 -14    4.35    9.52   0
  13   2 -11   61.24    7.72   0
  13   6   5    0.87    6.46   0
  14   1 -13    3.15    8.76   0
  14   3  -9  150.34    8.27   0
  14   4  -6  132.84    8.73   0
  14   5  -2    1.18    6.53   0
  15  -2 -16   49.56   15.30   0
  16   2 -12   25.62    8.29   0
  17   2 -12    6.68    7.93   0
  -4  -5  13   22.48    5.99   0
  -4  -5  23   10.54    6.47   0
  -4  -4  10   44.89    5.82   0
  -4  -2  26   39.97   10.66   0
  -4  -1  14   79.97    9.24   0
  -4  -1  23  235.63   13.37   0
  -3  -7  15   32.93    8.19   0
  -3  -6   9   31.66    7.11   0
  -3  -6  10   45.20    6.13   0
  -3  -5   7    8.64    5.94   0
  -2  -7   8    7.59    7.25   0
  -2  -7   9    1.69    5.88   0
  -2  -6   5    0.86    6.07   0
  -2  -4   2   28.62    5.92   0
  -1  -8   9   28.96    6.49   0
  -1  -7   4   64.03    7.63   0
  -1  -6   2   22.46    6.10   0
  -1  -5   0    8.35    7.39   0
  -1  -3  -1  481.31   11.29   0
  -1   1   6 1232.25   28.53   0
  -1   2  13    9.55   10.09   0
  -1   2  22   37.23   11.64   0
   0  -8   5    4.38    6.55   0
   0  -4  -3 1423.77   14.56   0
   0  -3  -3    4.72    6.11   0
   0   2  28   -0.17   12.72   0
   1  -8   2   17.70    7.71   0
   1  -7  -1   17.21    7.43   0
   1  -6  -3  328.30    9.08   0
   1  -3  -5 1630.22   17.32   0
   1   3  10   29.47    7.64   0
   1   3  25    5.24   10.16   0
   2  -8   0    1.33    5.82   0
   2  -7  -3    6.92    7.50   0
   2   3   6 1112.03   14.05   0
   3  -8  -2   -4.99    6.36   0
   3  -6  -6   23.88    6.12   0
   3  -4  -8  333.76   10.06   0
   3   4  11  194.14    8.42   0
   3   4  24   10.51    9.16   0
   3   4  25   12.28    8.56   0
   4  -7  -6   31.82    7.39   0
   4   1  -5  132.83   10.10   0
   4   3   1   -5.28    6.29   0
   5  -8  -5    2.32    6.38   0
   5   2  -4  254.16    9.53   0
   5   5  15   28.64    6.37   0
   5   5  16   -2.03    5.80   0
   5   5  17    3.91    6.89   0
   5   5  18   23.78    7.45   0
   5   5  19    9.13    7.65   0
   5   5  20    1.66    6.21   0
   6  -6 -10   25.40    8.00   0
   6   4   2    0.19    6.12   0
   6   5  10   22.14    5.86   0
   7  -6 -11   26.48    8.67   0
   7   5   7  142.97    6.56   0
   8  -1 -12   35.51   13.41   0
   8   0 -11    2.80    9.53   0
   8   5   5  142.50    6.91   0
   9   4  -2   57.56    6.07   0
   9   5   3   73.80    6.35   0
   9   6  14   11.71    6.80   0
   9   6  15    0.71    6.65   0
  10  -5 -14    1.44    9.20   0
  10   1 -11    7.08    7.24   0
  10   2  -9    3.92    7.08   0
  10   4  -3   35.90    6.24   0
  10   5   2   20.06    5.89   0
  10   6  11   -0.18    6.22   0
  10   6  12   19.35    8.29   0
  11   0 -13    0.22    8.93   0
  11   3  -7    5.58    7.29   0
  11   4  -4   31.40    5.95   0
  11   5   1   95.13    6.94   0
  11   6   9   12.36    6.52   0
  12   1 -12  136.99    9.84   0
  12   5   0   39.55    6.46   0
  12   6   7   20.54    6.34   0
  12   6   8   10.12    8.04   0
  13  -4 -16   16.08   17.37   0
  13   5  -1   18.54    5.98   0
  13   6   6   37.45    6.51   0
  14   2 -11    0.37    7.46   0
  14   5  -1    6.13    7.30   0
  15   3  -9   40.89    8.02   0
  15   4  -6   27.07    6.58   0
  15   5  -2   29.19    6.79   0
  16   3  -9    1.92    7.72   0
  16   4  -6    2.33    7.96   0
  -4  -6  14   81.65    8.43   0
  -4  -6  15    4.15    7.16   0
  -4  -6  16   -0.48    7.85   0
  -4  -6  17    7.51    6.49   0
  -4  -6  18   19.77    6.59   0
  -4  -6  19    8.31    6.27   0
  -4  -6  20   44.28    8.42   0
  -4  -5  10   21.14    7.54   0
  -4  -4   9    9.64    5.57   0
  -4  -3   9    3.49    5.70   0
  -4  -1  13    1.74    8.52   0
  -3  -7  12    3.45    7.73   0
  -3  -7  13    4.32    6.00   0
  -3  -7  14    2.76    6.30   0
  -3  -6   8  181.79    6.99   0
  -3  -5   6  116.22    6.46   0
  -3  -2   5   59.35    8.83   0
  -3  -1   7   33.21    8.55   0
  -2  -7   7   11.08    6.21   0
  -2  -5   2    1.82    7.48   0
  -2  -2   2  552.17   12.38   0
  -1  -8   8    3.42    6.39   0
  -1  -7   3   25.06    7.57   0
  -1  -6   1   11.73    5.70   0
  -1  -4  -1  192.92    7.40   0
   0  -8   4    8.93    6.35   0
   0  -7   1   -4.38    5.88   0
   1  -8   1   15.78    7.90   0
   1  -4  -5    0.82    5.80   0
   1   2   4 1457.98   18.06   0
   1   3  11   60.25    7.93   0
   1   3  24   53.88   10.92   0
   2  -8  -1   30.88    7.56   0
   2  -6  -5    3.95    6.00   0
   2  -5  -6   85.24    6.24   0
   3  -8  -3    9.82    7.67   0
   3  -7  -5    6.99    7.70   0
   3   4  12    4.93    7.07   0
   3   4  23   39.63    9.35   0
   4  -8  -4    1.79    6.30   0
   4  -6  -8   12.14    7.21   0
   4  -5  -9   27.47    7.34   0
   4   4   8   16.18    7.25   0
   5  -6  -9  177.76    8.62   0
   5  -5 -10  161.35    8.56   0
   5   0  -8 2018.34   28.97   0
   5   4   5  403.01    8.75   0
   6  -7  -9   62.56    8.15   0
   6   2  -5  497.76   10.99   0
   6   3  -2 1149.74   12.52   0
   6   4   3    0.71    7.19   0
   7  -7 -10   -2.83    8.62   0
   7  -5 -12    3.16    9.16   0
   7   0 -10    1.27    9.65   0
   7   3  -3   16.60    7.45   0
   7   4   1   24.53    5.94   0
   7   5   9   43.29    7.01   0
   8  -6 -12   22.55    9.22   0
   8   2  -7  212.64    8.59   0
   8   4   0  410.84    9.59   0
   8   5   6   66.29    6.49   0
   9  -4 -14   11.30   10.29   0
   9   1 -10   31.21    8.58   0
   9   2  -8   53.80    7.38   0
   9   5   4    3.91    6.00   0
  10   3  -6    2.97    6.89   0
  10   5   3   28.24    6.16   0
  10   6  13    4.95    6.31   0
  10   6  14    5.52    6.38   0
  11   6  10    8.72    6.29   0
  11   6  11   25.28    6.91   0
  11   6  12   11.03    7.39   0
  12   2 -10   40.33    7.31   0
  12   4  -4   86.74    6.38   0
  12   5   1   13.82    5.83   0
  12   6   9   24.95    6.52   0
  13   3  -8    4.79    6.23   0
  13   5   0    8.62    5.81   0
  13   6   7    4.05    6.51   0
  14  -1 -15    2.64   11.42   0
  14   0 -14    1.71    8.68   0
  14   4  -5   20.15    6.64   0
  15   1 -13   32.02    8.26   0
  15   2 -11   11.08    7.63   0
  15   5  -1   42.11    6.67   0
  16   1 -13   23.53    9.31   0
  17   3  -9    3.58    6.71   0
  -5  -4  15  180.82    8.66   0
  -5  -4  16   60.53    7.70   0
  -5  -4  17   18.08    7.44   0
  -5  -4  18   78.78    7.98   0
  -5  -4  19   -0.88    7.27   0
  -5  -4  20   -3.61    7.63   0
  -5  -4  21   16.47    7.73   0
  -5  -3  16  197.38    8.72   0
  -5  -3  17  135.19    8.26   0
  -5  -3  18   30.11    7.26   0
  -5  -3  19  100.18    8.17   0
  -5  -3  20   83.31    8.12   0
  -5  -3  21   23.09    9.06   0
  -4  -6  12  113.43    8.03   0
  -4  -6  13    7.09    5.76   0
  -4  -5   9   36.78    7.15   0
  -4  -4   8   15.55    6.30   0
  -4  -3   8  529.55    9.78   0
  -4  -2   9  760.99   13.12   0
  -4  -2  27    6.29    9.24   0
  -4  -1  24    9.37   10.13   0
  -3  -7  10   20.55    7.61   0
  -3  -7  11   22.28    5.95   0
  -3  -6   7   18.31    6.20   0
  -3  -5   5    1.25    5.96   0
  -3  -4   4   14.06    5.89   0
  -3  -3   4  299.34    8.41   0
  -2  -7   6    4.89    5.96   0
  -2  -6   3  280.29    7.64   0
  -2  -4   1   56.12    6.37   0
  -2  -3   1  170.76    8.05   0
  -1  -8   6   25.24    6.43   0
  -1  -5  -1  142.13    7.01   0
  -1  -2  -1 3769.34   27.92   0
  -1   2  14  222.42   12.53   0
  -1   2  21   98.41   12.07   0
   0  -8   3   24.67    6.33   0
   0  -7   0    7.49    5.92   0
   0  -6  -2   84.53    7.62   0
   0  -5  -3    3.97    5.96   0
   0  -2  -3  351.86   11.52   0
   0   1   3    0.73   11.68   0
   1  -8   0    7.51    7.56   0
   1  -7  -2   84.24    6.69   0
   1  -5  -5   -3.16    6.76   0
   1   3  12   15.85    7.51   0
   1   3  23   -2.34    9.54   0
   2  -8  -2   67.26    8.01   0
   2  -7  -4  110.28    8.27   0
   2  -4  -7   17.50    7.26   0
   2  -3  -7 3962.87   27.20   0
   2   3   7 3512.01   22.10   0
   3  -6  -7   28.26    7.31   0
   3  -5  -8   14.16    7.11   0
   3  -2  -8   71.03   11.14   0
   3   4  13   68.17    6.35   0
   3   4  14   45.28    7.65   0
   3   4  15  143.25    8.19   0
   3   4  21   52.75    7.94   0
   3   4  22   -0.13    7.85   0
   4  -8  -5   21.32    7.87   0
   4  -7  -7   57.89    7.59   0
   4   3   2  183.84    7.62   0
   4   4   9    8.18    7.21   0
   5  -7  -8   20.20    6.22   0
   5   1  -6    1.18    7.97   0
   5   3   0   -3.38    6.02   0
   5   4   6   37.35    7.65   0
   6   0  -9    0.77    9.79   0
   6   5  13   28.26    6.08   0
   6   5  14   99.69    7.03   0
   6   5  16    1.18    6.88   0
   6   5  17   10.60    7.34   0
   6   5  18   27.79    7.90   0
   6   5  19    5.02    7.75   0
   6   5  20    7.73    8.06   0
   6   5  22   49.66    8.35   0
   7   4   2    0.64    7.43   0
   7   5  10   55.68    7.24   0
   8  -7 -11    7.82    8.14   0
   8  -5 -13  102.80    9.53   0
   8   1  -9  107.83    9.64   0
   8   3  -4   -1.24    5.90   0
   8   5   7    3.15    5.84   0
   9  -6 -13    7.71    9.45   0
   9   4  -1   26.14    5.92   0
   9   5   5    4.42    6.03   0
  10   4  -2   11.35    5.97   0
  10   5   4   60.13    7.52   0
  11  -5 -15   14.33   11.39   0
  11   2  -9  214.60    8.79   0
  11   5   3   32.57    7.82   0
  12   3  -7   -1.50    5.91   0
  12   5   2    7.72    7.20   0
  12   6  10   -1.31    6.36   0
  13   1 -12  102.04    9.50   0
  13   2 -10   54.50    7.56   0
  13   4  -4   64.09    6.68   0
  13   5   1   23.05    6.22   0
  14   3  -8   46.98    6.71   0
  14   5   0    2.86    6.16   0
  15   3  -8   26.99    7.95   0
  15   4  -5    9.20    6.58   0
  15   5   0   -9.84    6.28   0
  16   2 -11   12.59    7.98   0
  16   4  -5   80.84    7.06   0
  17   1 -13    3.99    8.24   0
  17   2 -11   59.67    8.14   0
  -5  -5  15   38.49    7.76   0
  -5  -5  16   -0.41    7.30   0
  -5  -5  17   16.41    6.88   0
  -5  -5  18    9.97    7.35   0
  -5  -5  19   13.50    7.59   0
  -5  -5  20    7.11    7.61   0
  -5  -5  21    9.00    7.90   0
  -5  -4  13  754.24   11.38   0
  -5  -4  22    3.75    7.73   0
  -5  -4  23    7.36    7.48   0
  -5  -3  14    7.19    7.53   0
  -5  -3  15   35.86    6.27   0
  -5  -3  22   12.60    7.66   0
  -5  -3  23   15.89    8.89   0
  -4  -6  10  134.70    7.86   0
  -4  -5   8   44.98    6.22   0
  -4  -4   7  515.69    9.41   0
  -4  -3   7  113.25    8.07   0
  -4  -1  25   44.03   12.21   0
  -3  -7   9    2.02    6.04   0
  -3  -6   6   17.22    6.15   0
  -3  -5   4   11.51    5.75   0
  -3  -4   3   27.51    7.60   0
  -3   0  10  667.68   23.02   0
  -2  -8   8    9.07    7.86   0
  -2  -8   9    1.91    6.53   0
  -2  -7   5    9.00    5.96   0
  -2  -6   2   14.49    7.19   0
  -2  -5   1    0.05    6.00   0
  -1  -8   5   34.27    6.61   0
  -1  -7   2   99.58    6.99   0
  -1  -6   0    2.76    5.63   0
  -1  -4  -2   40.98    6.25   0
  -1  -3  -2    6.19    7.92   0
  -1   2  15   18.66    9.93   0
  -1   2  16   71.62   11.01   0
  -1   2  19    0.37   10.47   0
  -1   2  20   74.35   11.63   0
   0  -8   2   53.43    6.98   0
   0  -7  -1   -1.45    7.12   0
   0  -4  -4 1483.99   14.98   0
   0  -3  -4    0.10    7.36   0
   0  -1  -2    2.40   12.26   0
   0   2   8 1173.81   17.50   0
   0   2  27    2.63   12.10   0
   1  -7  -3   32.29    7.55   0
   1   3  13   10.32    7.18   0
   1   3  22    3.10    8.64   0
   2  -5  -7   34.29    7.43   0
   2   2   2  514.56   12.27   0
   2   3   8   31.82    7.72   0
   3  -8  -4    2.11    6.48   0
   3  -7  -6  326.91    9.29   0
   3   2   0    4.77    7.60   0
   3   4  16  677.27   11.10   0
   3   4  17   30.47    7.23   0
   3   4  18   26.29    7.48   0
   3   4  19    9.97    7.56   0
   3   4  20   81.95    8.18   0
   4   4  10   41.61    7.61   0
   6  -4 -12  130.91   11.25   0
   6   3  -1  403.40    8.65   0
   7   1  -8   74.80    8.54   0
   7   5  11  280.55    7.64   0
   7   5  12    1.27    7.36   0
   8   4   1  739.99    9.98   0
   8   5   8    2.57    5.85   0
   8   5   9   -0.39    7.11   0
   9  -5 -14   19.87   10.54   0
   9   4   0    0.39    7.10   0
  10   0 -12  184.74   10.37   0
  10   2  -8   35.32    7.49   0
  10   3  -5    3.18    6.99   0
  10   4  -1   45.97    6.99   0
  10   5   5    5.95    7.38   0
  11   1 -11   42.93    7.65   0
  11   3  -6   17.82    6.04   0
  11   4  -2   10.42    5.59   0
  11   5   4   12.18    7.23   0
  12   0 -13    1.45    8.84   0
  12   4  -3   53.29    5.90   0
  12   5   3   75.76    7.77   0
  13   3  -7   94.22    7.69   0
  13   5   2    7.58    7.51   0
  14   1 -12   38.07    8.94   0
  14   2 -10   10.83    7.48   0
  14   5   1    6.22    6.52   0
  15  -1 -15    2.77   11.26   0
  15   0 -14   12.53    9.25   0
  15   4  -4   10.40    7.72   0
  15   5   1   34.29    8.16   0
  16   0 -14   24.10    9.72   0
  16   3  -8    7.64    6.72   0
  17   3  -8   25.69    8.30   0
  -5  -5  13  115.13    7.94   0
  -5  -5  14    8.19    6.20   0
  -5  -5  22   -3.21    6.79   0
  -5  -4  12   31.26    6.08   0
  -5  -4  24   -3.17    8.11   0
  -5  -3  12   25.86    6.93   0
  -5  -3  24   10.60    9.40   0
  -5  -2  16   61.36    8.99   0
  -5  -2  17  230.71    9.48   0
  -5  -2  18   36.53    7.79   0
  -5  -2  19   62.80    8.50   0
  -5  -2  20  288.56   11.69   0
  -5  -2  21    3.56    8.85   0
  -4  -7  13    6.11    7.39   0
  -4  -7  14   10.11    6.22   0
  -4  -7  15   -1.81    6.26   0
  -4  -5   7    3.38    5.75   0
  -4  -4   6   21.50    7.49   0
  -4  -2   8  583.76   11.82   0
  -4  -1  11   32.99    9.29   0
  -3  -7   7   36.89    7.42   0
  -3  -7   8    5.48    5.98   0
  -3  -6   5   47.96    6.37   0
  -3  -5   3   21.72    7.40   0
  -3  -2   4   18.87    7.15   0
  -3  -1   6 1117.31   18.42   0
  -2  -8   7    2.70    6.32   0
  -2  -7   4  103.36    6.85   0
  -2  -4   0    1.74    5.95   0
  -2  -2   1  836.16   14.98   0
  -1  -8   4   -2.43    6.74   0
  -1  -7   1   18.56    5.94   0
  -1  -5  -2   38.95    6.50   0
  -1   2  17    5.90    9.25   0
  -1   2  18    3.81    9.79   0
   0  -8   1   91.62    7.09   0
   0  -6  -3   94.19    6.55   0
   0  -5  -4    8.70    7.11   0
   1  -8  -1    9.65    6.24   0
   1  -4  -6  663.73   11.59   0
   1  -1  -4 2905.21   40.91   0
   1   3  14   51.72    7.71   0
   1   3  15   -1.94    8.15   0
   1   3  20  155.36   10.61   0
   1   3  21   32.52    9.35   0
   2  -8  -3    4.56    6.48   0
   2  -7  -5    7.24    6.56   0
   2   3  27    7.37    9.78   0
   4  -8  -6   11.03    7.78   0
   4  -7  -8   99.87    8.05   0
   4  -6  -9   85.22    7.79   0
   4  -4 -10   39.08    7.65   0
   4  -3 -10  175.15   11.72   0
   4   4  11    2.37    7.02   0
   4   4  24   10.76    9.60   0
   4   4  25    9.07    8.49   0
   5  -6 -10   42.67    7.91   0
   5  -3 -11    4.70    9.80   0
   5   3   1    5.41    5.83   0
   5   4   7   16.23    6.16   0
   6  -7 -10   39.85    7.99   0
   6  -6 -11   -1.97    7.64   0
   6  -3 -12  297.20   14.34   0
   6   4   5  154.99    7.08   0
   7  -7 -11   -2.91    7.53   0
   7  -6 -12   16.90    8.04   0
   7  -4 -13  101.94   11.30   0
   7   5  13   20.21    5.77   0
   7   5  14    5.37    7.34   0
   7   5  15   17.16    7.68   0
   7   5  20    4.65    7.53   0
   7   5  21   28.27    8.47   0
   8   3  -3    7.89    6.14   0
   8   4   2  171.41    8.39   0
   8   5  10   37.45    7.52   0
   9   3  -4  108.68    6.72   0
   9   5   7   13.02    6.22   0
  10  -6 -14    3.34    9.30   0
  10  -4 -15   30.01   13.30   0
  10   5   6   -0.30    6.32   0
  11   5   5    5.28    7.74   0
  12  -1 -14    6.55   10.44   0
  12   2  -9   22.00    7.43   0
  12   3  -6   13.73    6.94   0
  12   4  -2   31.40    7.18   0
  12   5   4   13.95    7.31   0
  13   4  -3   11.89    6.11   0
  13   5   3   26.54    7.69   0
  14   3  -7  100.81    6.75   0
  14   4  -3   39.23    7.53   0
  14   5   2   14.87    6.36   0
  15   2 -10    9.64    7.75   0
  15   3  -7   53.43    7.86   0
  16  -1 -15    3.99   10.24   0
  16   2 -10   41.76    7.87   0
  16   4  -4    9.25    6.30   0
  17   0 -14   10.23    9.60   0
  17   4  -4   12.60    6.76   0
  -5  -6  14   20.57    7.88   0
  -5  -6  15    0.70    6.65   0
  -5  -6  16   25.66    6.64   0
  -5  -6  17    6.39    6.13   0
  -5  -6  18   20.95    6.59   0
  -5  -6  19    2.10    6.19   0
  -5  -5  11    5.13    6.92   0
  -5  -5  12   16.89    6.36   0
  -5  -4  11  251.74    7.73   0
  -5  -3  11   -3.04    6.71   0
  -5  -3  25   52.45    8.63   0
  -5  -2  14  261.28    9.51   0
  -5  -2  15  141.65    8.53   0
  -5  -2  22   58.72    9.35   0
  -4  -7  11    4.01    6.36   0
  -4  -7  12   48.73    6.47   0
  -4  -6   8    6.84    6.13   0
  -4  -5   6   -1.18    5.82   0
  -4  -1  26  111.22   13.60   0
  -3  -7   6  291.75    7.92   0
  -3  -4   2  116.69    8.08   0
  -2  -8   6   -9.59    6.32   0
  -2  -7   3    5.18    5.90   0
  -2  -6   1   65.38    6.14   0
  -2  -5   0   88.80    6.61   0
  -1  -7   0    4.89    5.86   0
  -1  -1   0    1.05   10.71   0
   0  -8   0   27.00    7.91   0
   0  -7  -2    0.47    5.95   0
   0   2  26   -2.06   12.33   0
   1  -8  -2   18.20    6.14   0
   1  -7  -4   61.31    7.72   0
   1  -5  -6   18.88    5.72   0
   1  -3  -6  890.72   13.55   0
   1   3  16    4.09    6.99   0
   1   3  17   23.48    8.61   0
   1   3  18   29.62    8.76   0
   1   3  19  437.95   12.68   0
   2  -8  -4   18.04    7.84   0
   2  -6  -7   10.11    7.32   0
   2   3  26    7.14    9.58   0
   3  -8  -5   22.16    6.41   0
   3  -7  -7   35.88    7.34   0
   3  -6  -8  187.58    7.39   0
   3  -5  -9   13.02    7.04   0
   3   3   6   65.21    7.84   0
   4  -5 -10   35.87    7.35   0
   4   4  12    8.32    5.78   0
   4   4  13   78.00    7.76   0
   4   4  23    6.14    7.54   0
   5  -5 -11   16.21    7.35   0
   5   4   8   11.79    6.05   0
   6  -5 -12  293.76   10.09   0
   6   2  -4   31.46    6.22   0
   6   3   0  180.19    8.31   0
   6   4   6    0.29    7.68   0
   7  -1 -11   61.86   14.87   0
   7   2  -5  246.35    9.28   0
   7   4   4   70.56    7.73   0
   7   5  18    3.47    6.25   0
   7   5  19    2.01    6.26   0
   8  -6 -13    7.40    9.22   0
   8   2  -6  158.91    8.25   0
   9   4   1   25.26    6.20   0
   9   5   9   19.99    6.10   0
  10  -1 -13   31.74   11.81   0
  10   1 -10  111.60    8.47   0
  10   4   0   44.33    5.90   0
  10   5   7   65.43    6.79   0
  11   2  -8   34.00    7.45   0
  11   3  -5   23.42    7.13   0
  11   4  -1   20.14    5.79   0
  11   5   6   12.93    7.58   0
  12  -4 -16    5.99   18.12   0
  12   1 -11    6.10    7.24   0
  12   5   5   30.45    7.40   0
  13   0 -13    4.61    9.01   0
  13   2  -9   30.60    7.53   0
  13   3  -6   32.31    7.80   0
  13   5   4   19.51    7.65   0
  14   5   3   32.96    6.67   0
  15   4  -3   36.81    6.52   0
  15   5   3   25.61    8.13   0
  16   1 -12   26.40    8.13   0
  16   3  -7   11.82    6.49   0
  16   4  -3   17.84    7.81   0
  17   1 -12    1.87    8.18   0
  17   2 -10    6.73    6.52   0
  17   3  -7   94.23    8.21   0
  17   4  -3   14.32    8.11   0
  -5  -6  12   87.50    6.91   0
  -5  -6  13   52.59    6.66   0
  -5  -4   9   39.11    7.58   0
  -5  -3  26   19.32    8.15   0
  -5  -2  23   26.46    8.85   0
  -5  -2  24    2.03   10.08   0
  -4  -7   9    9.02    6.01   0
  -4  -7  10    1.66    5.88   0
  -4  -6   7  110.58    6.62   0
  -4  -5   5  196.50    7.20   0
  -4  -4   5   15.22    6.00   0
  -4  -2   7    8.36    7.38   0
  -4  -1  10   11.06    8.92   0
  -3  -8   8   28.26    8.23   0
  -3  -8   9   29.31    6.36   0
  -3  -7   5    5.76    6.02   0
  -3  -6   3    9.07    6.03   0
  -3  -5   2    3.05    6.20   0
  -3  -3   2  143.54    7.37   0
  -2  -8   4   18.32    7.86   0
  -2  -8   5    6.55    6.36   0
  -2  -7   2   51.43    6.36   0
  -2  -4  -1   62.73    6.41   0
  -2   1  12  739.19   27.28   0
  -1  -8   2    8.40    6.49   0
  -1  -6  -2   23.90    6.28   0
  -1  -5  -3   -0.87    7.36   0
  -1  -4  -3  315.54    8.31   0
   0  -7  -3    5.55    7.36   0
   0  -4  -5 1867.73   16.20   0
   1   1   1  160.47   12.62   0
   2  -7  -6    7.71    6.43   0
   2  -5  -8   68.66    7.55   0
   2  -4  -8   59.70    7.81   0
   2  -2  -7    1.74    8.84   0
   2   1  -1   28.22    9.71   0
   2   3  25  112.35   11.09   0
   3  -8  -6   49.16    8.04   0
   3  -3  -9  638.35   13.80   0
   4  -8  -7    9.03    6.52   0
   4   2  -1   49.02    7.49   0
   4   3   4   56.89    7.83   0
   4   4  14  661.50   11.10   0
   4   4  15  756.74   11.72   0
   4   4  16    6.92    7.40   0
   4   4  19   -1.42    7.60   0
   4   4  21    0.55    7.81   0
   4   4  22   -2.13    7.89   0
   5   3   2   54.70    6.35   0
   5   4   9   28.53    5.34   0
   6   4   7  197.87    8.57   0
   7  -5 -13    9.79    8.94   0
   7  -3 -13    7.11   12.34   0
   7   3  -1  723.56   10.49   0
   7   4   5  100.01    7.90   0
   8  -4 -14    3.06   10.73   0
   8   3  -2   53.16    7.48   0
   8   4   3   60.08    6.18   0
   8   5  14   46.85    6.62   0
   8   5  15    9.74    7.82   0
   8   5  19    7.63    7.71   0
   8   5  20   22.72    7.91   0
   9  -6 -14   10.37    9.55   0
   9   0 -11    0.20    8.24   0
   9   3  -3    6.14    7.49   0
   9   5  10   18.80    5.77   0
   9   5  11   74.47    7.70   0
  10  -5 -15    8.51   10.40   0
  10   3  -4   11.02    5.87   0
  10   4   1   61.12    7.36   0
  11   0 -12    5.10    9.70   0
  11   4   0    0.91    6.81   0
  11   5   7   33.11    6.25   0
  12   3  -5    2.03    7.09   0
  13   1 -11   74.01    7.82   0
  13   5   5    3.26    6.37   0
  14   2  -9    4.68    7.24   0
  14   3  -6  128.95    7.14   0
  14   5   4   11.06    6.50   0
  15   3  -6    8.80    7.51   0
  15   4  -2   -3.36    7.12   0
  15   5   4   15.21    7.81   0
  -6  -5  18   31.57    7.74   0
  -6  -5  19   12.87    7.73   0
  -6  -4  16    9.22    7.24   0
  -6  -4  17  206.72    8.68   0
  -6  -4  18   47.03    7.66   0
  -6  -4  19  226.33    9.08   0
  -6  -4  20   12.38    7.63   0
  -5  -7  14   12.92    8.11   0
  -5  -7  15   13.18    6.52   0
  -5  -6  10   29.27    6.24   0
  -5  -6  11  110.14    6.67   0
  -5  -5   8   50.26    7.41   0
  -5  -5   9  282.34    7.59   0
  -5  -4   8   19.39    7.24   0
  -5  -3   9  117.88    7.41   0
  -5  -2  12  643.61   12.51   0
  -5  -2  25   45.33   10.70   0
  -4  -6   5  154.04    8.34   0
  -4  -5   4   -2.57    7.10   0
  -4  -4   4  182.18    8.20   0
  -4  -3   5   12.69    6.10   0
  -4  -1  27   -1.23   12.61   0
  -3  -8   7   17.97    6.48   0
  -3  -7   4   77.57    6.25   0
  -3  -4   1  310.53    7.99   0
  -3  -2   3    6.36    7.29   0
  -2  -7   1   58.43    6.53   0
  -2  -5  -1    0.49    6.06   0
  -2  -3  -1  183.95    9.53   0
  -2   1  23    8.89   15.18   0
  -1  -8   1    5.58    6.82   0
  -1  -2  -2 3120.15   25.23   0
   0  -5  -5    4.31    5.57   0
   0  -3  -5   -3.20    7.41   0
   0   2  10 5639.14   35.56   0
   1  -7  -5   53.77    6.40   0
   1  -6  -6   62.83    6.28   0
   1  -4  -7  325.39    9.68   0
   2  -8  -5    6.27    8.08   0
   2  -3  -8   34.03    9.29   0
   2   3  11   39.49    7.59   0
   3  -7  -8    8.71    7.38   0
   3  -6  -9   30.19    7.57   0
   3   2   1   48.08    7.85   0
   3   3   7 2171.88   17.68   0
   4  -7  -9   20.21    7.54   0
   4  -6 -10  135.93    8.42   0
   4   1  -4 1456.19   19.75   0
   4   4  17   18.01    6.09   0
   4   4  18  242.20    8.80   0
   5  -7 -10   -5.52    7.54   0
   5   2  -2    7.27    8.03   0
   5   4  10  226.57    7.28   0
   5   4  11  268.52    8.87   0
   6  -7 -11   13.64    8.31   0
   6  -6 -12  186.32    9.21   0
   6   3   1  410.71    9.59   0
   6   4   8  142.20    8.04   0
   7  -7 -12    0.76    8.32   0
   8  -5 -14   52.93   10.40   0
   8   4   4  124.07    8.10   0
   8   5  17   -1.60    6.70   0
   8   5  18    2.88    6.33   0
   9   5  12   23.26    6.18   0
   9   5  13    8.19    7.96   0
  10   2  -7   17.79    5.81   0
  10   5  10   10.78    5.95   0
  11   1 -10   48.01    7.82   0
  11   3  -4    4.57    7.38   0
  11   5   8    4.99    6.24   0
  12   2  -8   18.44    7.23   0
  12   4   0    7.65    7.35   0
  12   5   7  121.58    6.73   0
  13  -2 -15   15.60   14.14   0
  13  -1 -14    9.48   10.37   0
  13   3  -5   47.53    7.14   0
  13   4  -1    7.47    5.57   0
  13   5   6   13.72    6.41   0
  14   0 -13    3.35    7.42   0
  14   1 -11   11.35    7.59   0
  14   5   5   82.33    7.09   0
  15   0 -13    9.29    8.77   0
  15   2  -9    6.65    5.97   0
  15   5   5   19.33    6.49   0
  16   2  -9    4.14    7.23   0
  16   3  -6   85.58    7.33   0
  16   4  -2   14.71    6.27   0
  17   2  -9   45.56    7.86   0
  17   3  -6   30.48    6.74   0
  18   2  -9   11.00    8.23   0
  -6  -6  18   -1.47    8.00   0
  -6  -5  14  110.67    8.05   0
  -6  -5  16    4.33    6.64   0
  -6  -5  17    4.59    6.30   0
  -6  -5  20    1.13    6.48   0
  -6  -5  21   73.28    8.46   0
  -6  -5  22   43.42    8.43   0
  -6  -4  15   56.91    6.46   0
  -6  -4  21   14.25    7.97   0
  -6  -4  22   24.59    7.88   0
  -6  -4  23    2.04    8.79   0
  -6  -3  18  196.19    9.80   0
  -6  -3  19   33.67    8.41   0
  -5  -7  11    5.97    7.49   0
  -5  -7  12    9.87    6.34   0
  -5  -7  13   20.08    6.46   0
  -5  -6   8    9.68    7.55   0
  -5  -6   9  173.63    6.98   0
  -5  -5   7   13.55    6.98   0
  -5  -4   7   12.91    7.61   0
  -5  -3   8  307.75    9.19   0
  -5  -2  11  286.36   10.18   0
  -4  -7   6   21.13    7.43   0
  -4  -7   7   56.59    6.35   0
  -4  -6   4   -3.81    7.36   0
  -4  -3   4   48.85    7.75   0
  -4  -2   6  188.78   10.06   0
  -3  -8   6   48.75    6.72   0
  -3  -7   3    4.22    6.18   0
  -3  -6   1   15.20    7.51   0
  -3  -1   5 3064.26   28.17   0
  -2  -8   2   64.84    8.22   0
  -2  -7   0    8.88    7.68   0
  -2  -6  -1   59.88    5.96   0
  -2  -5  -2    9.27    7.37   0
  -2  -4  -2   33.89    7.65   0
  -2  -1   2  246.27   14.06   0
  -1  -8   0    7.80    6.17   0
  -1  -7  -2   80.09    6.33   0
  -1  -6  -3  283.02    7.53   0
  -1  -4  -4   68.10    7.78   0
  -1   1   7  341.46   18.02   0
   0  -7  -4    0.89    7.64   0
   0  -6  -5   34.18    6.17   0
   0   2  25   70.97   12.31   0
   1  -8  -4    4.66    6.14   0
   1  -5  -7   44.49    6.34   0
   2  -7  -7   11.52    7.98   0
   2  -6  -8   40.80    7.42   0
   2   3  12  473.31   10.88   0
   2   3  23    1.91    8.74   0
   2   3  24    4.68    7.81   0
   3  -8  -7   20.76    8.17   0
   3   0  -5    0.29   12.80   0
   4  -8  -8    7.16    6.74   0
   4   3   5   13.95    6.15   0
   5   4  12   39.90    7.56   0
   5   4  13  643.25   10.90   0
   5   4  23   15.80    7.54   0
   5   4  24   13.72    7.96   0
   6   2  -3  138.36    8.50   0
   6   4   9  100.24    7.94   0
   7  -6 -13   -0.01    7.49   0
   7   1  -7 1187.20   15.93   0
   7   2  -4  115.71    8.31   0
   7   3   0    0.31    5.86   0
   8   0 -10   34.14   10.40   0
   8   1  -8   10.31    7.66   0
   8   2  -5  424.23    9.80   0
   8   3  -1   27.43    7.35   0
   8   4   5   25.86    7.21   0
   9   2  -6   19.43    5.33   0
   9   3  -2   38.36    7.59   0
   9   5  14    7.75    6.39   0
   9   5  17   35.33    7.85   0
   9   5  18    7.18    7.78   0
   9   5  19   -4.21    7.77   0
  10   3  -3    1.80    5.80   0
  10   4   2   17.26    5.67   0
  10   5  12   26.23    6.25   0
  11   2  -7   52.25    7.40   0
  11   4   1   14.13    5.70   0
  11   5   9  203.88    7.14   0
  11   5  10   49.35    6.34   0
  12   3  -4   34.91    7.31   0
  12   5   8   49.25    6.50   0
  13   2  -8  101.83    8.01   0
  13   4   0    2.94    6.14   0
  13   5   8    0.89    7.99   0
  14   5   6   81.89    6.97   0
  14   5   7   18.03    8.06   0
  15   1 -11    6.26    7.70   0
  15   3  -5   44.61    8.02   0
  15   4  -1    5.49    5.77   0
  15   5   6    6.98    6.52   0
  16   0 -13    0.70    9.40   0
  16   1 -11   20.66    7.82   0
  16   4  -1   15.75    6.17   0
  17   0 -13   -4.87    9.56   0
  17   1 -11    4.72    8.15   0
  17   4  -1    9.18    6.37   0
  -6  -6  13    4.87    7.75   0
  -6  -6  14   30.87    7.74   0
  -6  -6  15   11.21    6.52   0
  -6  -6  16    1.98    6.37   0
  -6  -6  17   -0.67    6.34   0
  -6  -5  12  281.60    8.90   0
  -6  -5  13   37.98    6.34   0
  -6  -4  12  147.69    8.20   0
  -6  -4  13  130.40    7.09   0
  -6  -4  24    5.58    8.67   0
  -6  -3  14   72.69    7.94   0
  -6  -3  15  520.78   10.73   0
  -6  -3  16   24.21    7.19   0
  -6  -3  20   14.39    7.53   0
  -6  -3  21   -3.95    7.72   0
  -6  -3  22    0.42    8.46   0
  -5  -7   9   94.06    7.87   0
  -5  -7  10   -2.96    6.29   0
  -5  -6   7    6.87    7.22   0
  -5  -2  10 1254.78   15.46   0
  -5  -2  26    8.41    9.19   0
  -4  -8   8   19.41    6.63   0
  -4  -7   5    2.30    6.01   0
  -4  -5   3   23.34    6.72   0
  -4  -4   3   46.87    6.26   0
  -4  -1   9    4.15    7.45   0
  -3  -8   4    5.91    7.69   0
  -3  -7   2   31.67    6.20   0
  -3  -5   0    5.50    6.05   0
  -3  -4   0    5.69    6.01   0
  -3  -3   1  390.06    9.43   0
  -3   0   9    0.68   13.32   0
  -2  -8   1   37.83    8.20   0
  -2  -6  -2   15.93    6.86   0
  -1  -8  -1   15.23    6.23   0
  -1   1  28   23.73   15.25   0
   0  -8  -3   36.06    7.80   0
   0  -5  -6    6.30    7.10   0
   0  -4  -6 3428.61   21.44   0
   0   2  11  660.91   15.04   0
   1  -7  -6  122.29    7.08   0
   1  -6  -7   20.21    7.49   0
   1  -3  -7  102.23    8.80   0
   2  -8  -6    0.93    6.34   0
   2   3  13   41.74    7.71   0
   2   3  22   41.79    9.24   0
   3  -5 -10   76.73    7.74   0
   3  -4 -10   61.84    7.99   0
   3   3   8  393.70    8.94   0
   3   3  27   21.39    9.61   0
   4  -7 -10   -0.64    7.49   0
   4  -5 -11  158.74    8.58   0
   4  -4 -11    0.87    7.36   0
   4   2   0 4565.59   26.35   0
   5  -7 -11   10.93    7.67   0
   5  -5 -12   15.76    7.57   0
   5  -4 -12   37.91    9.47   0
   5   4  14  333.10    9.58   0
   5   4  15  181.96    8.58   0
   5   4  16   47.15    7.51   0
   5   4  20   -1.54    7.59   0
   5   4  21   22.74    7.81   0
   5   4  22    6.09    7.71   0
   6  -1 -10  535.88   24.66   0
   6   3   2 1364.91   13.67   0
   6   4  10   -5.14    7.43   0
   7   4   7  100.42    6.68   0
   8  -6 -14   64.64    9.76   0
   9   4   4    7.24    6.11   0
  10   1  -9  127.26    8.51   0
  10   4   3   43.35    6.12   0
  10   5  14    3.20    6.40   0
  10   5  15    6.19    5.73   0
  10   5  16   26.11    7.78   0
  10   5  17   28.75    7.66   0
  11   3  -3   14.50    7.49   0
  11   4   2    9.36    6.03   0
  11   5  11    8.98    6.02   0
  11   5  12    4.66    6.14   0
  12   0 -12   -0.64    8.79   0
  12   1 -10    8.11    7.23   0
  12   4   1   15.58    6.26   0
  12   5  11   87.01    8.48   0
  13   4   1    2.10    7.24   0
  13   5   9   22.37    6.61   0
  14  -1 -14    8.99    9.94   0
  14   2  -8    9.06    6.04   0
  14   5   8   92.68    7.16   0
  15   2  -8    6.54    7.27   0
  15   4   0   -0.77    5.98   0
  15   5   7   54.51    6.95   0
  16   2  -8   24.94    7.48   0
  16   3  -5   35.47    6.48   0
  16   4   0    9.86    7.71   0
  17   2  -8   25.69    7.80   0
  17   3  -5   17.34    6.36   0
  17   4   0    6.05    7.73   0
  18   2  -8    7.29    8.25   0
  -6  -6  11    6.47    7.79   0
  -6  -5  10   31.91    7.16   0
  -6  -5  11  171.06    7.19   0
  -6  -4  11   64.44    6.43   0
  -6  -3  13   97.12    8.29   0
  -6  -3  23    0.30    7.47   0
  -5  -7   8   20.52    6.05   0
  -5  -6   6   21.34    7.88   0
  -5  -3   7    3.07    5.82   0
  -5  -2  27   -0.03   10.75   0
  -5  -1  17   56.16   10.21   0
  -5  -1  18  176.20   11.71   0
  -5  -1  19   12.49   10.00   0
  -4  -8   7   -0.94    6.59   0
  -4  -7   4  158.51    6.93   0
  -4  -6   3  239.90    7.47   0
  -4  -4   2   21.37    7.11   0
  -4  -2   5  922.69   13.65   0
  -4  -1  28   -0.52   14.56   0
  -3  -8   3    8.85    7.72   0
  -3  -7   1    4.41    7.42   0
  -3  -6   0    5.21    5.74   0
  -3  -2   2   83.46    8.25   0
  -2  -7  -1   66.11    6.48   0
  -2  -5  -3 1520.49   14.09   0
  -2  -3  -2  539.83   11.36   0
  -1  -8  -2   16.03    7.70   0
  -1  -7  -3   32.86    6.03   0
  -1  -3  -4  218.04    9.26   0
   0  -7  -5   -0.70    6.35   0
   0  -6  -6  231.76    8.72   0
   0   1   4    0.52   10.73   0
   1  -8  -5   43.10    6.63   0
   1  -2  -6  842.86   16.08   0
   1   2   7    4.37    8.13   0
   1   2  28   28.88   12.12   0
   2  -4  -9   20.06    7.50   0
   2   3  14  118.33    8.12   0
   2   3  15   39.51    7.66   0
   2   3  16   51.64    8.78   0
   2   3  19  420.78   11.47   0
   2   3  20   19.40    8.86   0
   2   3  21  134.97    9.28   0
   3  -8  -8   22.32    8.22   0
   3  -7  -9   -8.65    5.68   0
   3  -6 -10   47.47    7.51   0
   3   1  -2    4.72   10.60   0
   3   2   2   84.49    8.23   0
   3   3   9  657.38   11.36   0
   3   3  26    0.72    9.24   0
   4  -6 -11  117.06    8.76   0
   4   3   6  180.00    7.32   0
   5  -6 -12   93.83    8.24   0
   5   3   4   12.81    5.92   0
   5   4  17   14.96    5.97   0
   5   4  18   73.22    6.52   0
   5   4  19   -0.03    6.10   0
   6  -7 -12    4.50    7.38   0
   6  -5 -13   29.23    8.04   0
   6  -4 -13  157.30   11.19   0
   6   4  11   78.34    6.57   0
   6   4  12  129.87    8.17   0
   6   4  24    1.50    8.45   0
   7  -7 -13   32.87   10.20   0
   7   0  -9    3.02    9.61   0
   7   4   8    3.21    5.85   0
   8  -3 -14  465.13   23.64   0
   8   3   0  386.03    9.33   0
   8   4   6  114.06    6.68   0
   9  -5 -15  100.36   11.57   0
   9  -4 -15   31.28   12.95   0
   9   3  -1   14.05    7.48   0
   9   4   5   93.22    6.64   0
  10   0 -11    2.45    8.06   0
  10   2  -6    3.41    5.38   0
  10   3  -2   31.03    6.24   0
  10   4   4   17.35    7.23   0
  11  -5 -16   16.84   12.69   0
  11  -1 -13    2.06   10.94   0
  11   4   3   33.67    7.28   0
  11   5  14    9.40    6.28   0
  11   5  15   11.69    6.52   0
  11   5  17   21.93    8.23   0
  12   2  -7   22.22    5.98   0
  12   3  -3  369.13    9.36   0
  12   4   2   29.57    6.13   0
  12   5  12    4.22    6.30   0
  12   5  13    8.10    7.45   0
  13   0 -12   22.22    8.90   0
  13   1 -10    6.62    6.59   0
  13   5  10   -2.36    6.45   0
  13   5  11    2.99    6.49   0
  13   5  12    6.12    7.79   0
  14  -2 -15    7.49   11.99   0
  14   3  -4   30.31    5.98   0
  14   4   1   12.63    5.95   0
  14   5  10   52.05    6.71   0
  14   5  11    8.44    8.12   0
  15  -1 -14   62.74   11.02   0
  15   4   1   -4.74    7.37   0
  16  -1 -14    3.00   10.16   0
  16   3  -4    6.24    7.53   0
  17   3  -4    9.01    8.12   0
  17   4   1   -3.06    7.70   0
  18   3  -4   92.56    8.75   0
  -6  -7  12   -2.14    7.98   0
  -6  -7  13   -3.46    6.61   0
  -6  -7  14    3.76    6.42   0
  -6  -6  10   26.70    5.87   0
  -6  -5   9  228.42    7.21   0
  -6  -4   9  100.60    7.70   0
  -6  -4  10    2.81    5.92   0
  -6  -3  24   10.35    8.15   0
  -6  -3  25   36.35    9.52   0
  -5  -7   7   27.60    6.14   0
  -5  -6   5  215.70    7.70   0
  -5  -5   5    0.95    5.86   0
  -5  -4   5  373.94    8.42   0
  -5  -3   6    2.61    7.10   0
  -5  -2   9  444.67   10.89   0
  -5  -1  15   62.60   10.17   0
  -5  -1  16   40.05    8.62   0
  -5  -1  20   30.31   10.15   0
  -5  -1  21   12.17   10.64   0
  -4  -8   5   29.91    7.91   0
  -4  -8   6   17.48    6.37   0
  -4  -7   3   11.58    5.97   0
  -4  -6   2   -0.62    5.82   0
  -4  -3   3  262.48    8.04   0
  -4  -1   8  497.67   13.44   0
  -4   0  18   19.52   15.28   0
  -3  -8   2   -1.00    7.61   0
  -3  -7   0   -2.05    7.30   0
  -3  -6  -1   16.07    6.99   0
  -3  -5  -1   57.46    6.54   0
  -3  -4  -1  301.35    9.17   0
  -3  -3   0    0.50    6.25   0
  -2  -8   0    7.41    6.47   0
  -2  -7  -2   56.47    6.16   0
  -2  -6  -3  297.85    8.67   0
  -2  -4  -3  206.20    7.76   0
  -2   0   5    2.39   15.47   0
  -2   1  13  119.22   15.88   0
  -2   1  22  184.54   17.01   0
  -1  -7  -4   57.49    7.58   0
  -1  -6  -5  102.09    7.77   0
  -1  -5  -5   -3.96    5.99   0
  -1  -4  -5    8.23    7.01   0
   0  -8  -4    7.42    5.85   0
   0   2  12   13.94    8.55   0
   0   2  23   55.08   10.15   0
   1  -8  -6   33.98    8.15   0
   1  -7  -7    3.94    6.21   0
   1  -6  -8   96.91    8.09   0
   1  -5  -8   12.08    5.79   0
   2  -8  -7   -1.38    6.36   0
   2  -6  -9   17.38    5.88   0
   2   3  17  391.09   10.19   0
   2   3  18    7.74    7.04   0
   3   3  10   35.20    7.15   0
   3   3  25   10.15    9.43   0
   5   2  -1   22.40    6.83   0
   6  -6 -13    6.14    7.51   0
   6   2  -2  526.07   11.01   0
   6   3   3    8.84    7.32   0
   6   4  13  142.12    8.45   0
   6   4  14  627.35   10.71   0
   6   4  22   29.85    7.62   0
   6   4  23    2.29    7.48   0
   7  -5 -14    9.27    8.64   0
   8   2  -4  213.07    8.91   0
   9  -6 -15    5.53    9.11   0
   9  -1 -12  158.92   13.32   0
   9   1  -8    1.76    7.52   0
   9   2  -5  299.96    7.90   0
  10   4   5  359.09    9.17   0
  11   1  -9    0.40    7.45   0
  11   2  -6   34.03    7.29   0
  11   3  -2  182.78    8.28   0
  11   4   4   38.51    7.43   0
  12   4   3   66.65    6.32   0
  12   5  14   29.59    6.61   0
  12   5  15   12.29    6.60   0
  13   2  -7   66.88    6.38   0
  13   3  -3    1.47    6.70   0
  13   4   2   71.26    6.48   0
  13   5  13   18.08    6.55   0
  14   0 -12    1.01    9.06   0
  14   1 -10   11.24    7.37   0
  14   2  -7   92.65    7.69   0
  14   4   2   25.09    6.06   0
  15  -2 -15   18.68   12.12   0
  15   1 -10    0.74    7.52   0
  15   4   2    7.79    7.34   0
  16   1 -10   38.16    7.85   0
  16   4   2   17.67    7.70   0
  17   1 -10    1.73    7.43   0
  17   4   2    5.04    7.69   0
  18   2  -7   24.86    8.08   0
  -7  -6  17   17.68    7.82   0
  -7  -6  18    9.08    7.75   0
  -7  -5  15   16.42    7.54   0
  -7  -5  16  118.63    7.89   0
  -7  -5  17   81.94    7.90   0
  -7  -5  18    0.30    7.62   0
  -7  -5  19    6.07    7.63   0
  -7  -5  20    7.81    7.86   0
  -7  -5  21   30.36    8.00   0
  -7  -4  18   -2.35    7.37   0
  -6  -7  10   38.92    7.70   0
  -6  -7  11    7.43    6.10   0
  -6  -6   8   18.62    7.13   0
  -6  -6   9   46.66    6.04   0
  -6  -5   8  456.80    8.38   0
  -6  -4   8  150.81    7.74   0
  -6  -3  11  755.34   10.82   0
  -6  -2  17  310.73   11.19   0
  -6  -2  18  254.43   11.08   0
  -6  -2  19   24.17    9.05   0
  -6  -2  20  148.84   10.33   0
  -5  -7   6    6.75    5.84   0
  -5  -6   4    4.12    7.58   0
  -5  -5   4   42.04    5.96   0
  -5  -4   4  239.53    8.61   0
  -5  -1  14   46.28   10.28   0
  -5  -1  22   25.22   10.72   0
  -4  -8   4   10.73    6.38   0
  -4  -7   2   42.41    7.56   0
  -4  -6   1  280.68    7.62   0
  -4  -5   1    2.22    6.08   0
  -4  -4   1  161.30    8.35   0
  -4   0  17    2.38   14.32   0
  -4   0  19    1.91   15.63   0
  -2  -8  -1   31.04    6.64   0
  -2  -2  -1  868.83   14.48   0
  -1  -8  -3   47.85    6.40   0
  -1  -2  -3 3971.41   28.13   0
   0  -8  -5   10.49    7.99   0
   0  -7  -6    0.19    6.15   0
   0  -5  -7    4.24    5.55   0
   0  -3  -6   15.31    6.22   0
   0   2  13   28.66    8.82   0
   1   2   8 2036.61   20.41   0
   1   2  27   45.73   10.73   0
   2   2   5 3991.74   26.69   0
   3  -8  -9   24.60    8.13   0
   3  -7 -10   19.39    7.23   0
   3  -3 -10   41.63    9.00   0
   3   3  24   -1.76    8.46   0
   4  -7 -11    3.31    7.60   0
   4  -3 -11  816.08   17.41   0
   4   0  -6   97.72   12.24   0
   4   2   1   70.13    9.42   0
   5  -7 -12   -1.32    7.29   0
   5   3   5    4.26    6.03   0
   6   0  -8  594.22   15.78   0
   6   4  15   50.22    6.35   0
   6   4  16   15.15    7.25   0
   6   4  17  206.68    8.58   0
   6   4  18   54.04    7.30   0
   6   4  20   17.26    7.26   0
   6   4  21    9.67    6.46   0
   7  -6 -14   21.65    8.99   0
   7  -4 -14    4.46    9.73   0
   7   2  -3    2.91    5.85   0
   7   3   2  220.08    7.52   0
   7   4  11  132.75    7.03   0
   8   3   1   26.77    7.39   0
   8   4   8   21.03    5.77   0
   8   4   9  111.07    7.87   0
   9   3   0   -1.61    7.31   0
   9   4   7   52.10    7.21   0
  10   2  -5   81.95    7.44   0
  10   3  -1    2.97    5.86   0
  10   4   6   16.81    7.31   0
  11   0 -11    5.68    8.49   0
  12   1  -9   20.62    8.24   0
  12   2  -6  103.58    7.75   0
  14   3  -3    7.64    5.89   0
  14   4   3   29.08    6.11   0
  15   0 -12   12.12    8.61   0
  15   2  -7    4.95    5.52   0
  15   3  -3   64.24    6.88   0
  15   4   3   30.16    7.76   0
  16  -2 -15   48.67   12.37   0
  16   0 -12   47.59    9.27   0
  16   2  -7    1.05    5.83   0
  16   3  -3   37.84    6.38   0
  16   4   3   12.47    7.78   0
  17   0 -12   20.89    8.61   0
  17   2  -7    1.94    6.28   0
  17   3  -3    2.21    6.28   0
  18   3  -3   63.60    6.87   0
  -7  -6  13    7.88    7.21   0
  -7  -6  14   20.35    6.41   0
  -7  -6  15   17.84    6.14   0
  -7  -6  16   16.58    6.34   0
  -7  -5  12   13.42    7.16   0
  -7  -5  13   12.04    7.45   0
  -7  -5  14    7.07    6.24   0
  -7  -4  14    2.87    7.19   0
  -7  -4  15   73.67    7.60   0
  -7  -4  16   14.53    7.29   0
  -7  -4  17   18.11    6.35   0
  -7  -4  19    9.40    6.22   0
  -7  -4  20  139.53    8.69   0
  -7  -4  21   30.86    7.73   0
  -7  -4  22   36.24    8.34   0
  -6  -6   7    2.43    6.12   0
  -6  -5   7  104.47    6.63   0
  -6  -3  10  220.38    7.31   0
  -6  -2  15   24.26    7.26   0
  -6  -2  16   38.29    7.62   0
  -6  -2  21   -0.28    8.40   0
  -6  -2  22    7.13    9.81   0
  -5  -8   6    9.16    7.92   0
  -5  -8   7   14.80    6.62   0
  -5  -7   4   25.56    7.30   0
  -5  -6   3  103.74    7.89   0
  -5  -5   3    4.61    6.15   0
  -5  -3   5   14.94    5.83   0
  -5  -2   8  925.12   12.68   0
  -5  -1  23   18.37   11.87   0
  -4  -8   3    3.01    6.30   0
  -4  -3   2  175.31    7.56   0
  -4   0  16    3.50   13.22   0
  -3  -8   0   -2.71    7.95   0
  -3  -7  -1    4.47    5.85   0
  -3  -6  -2   97.84    6.40   0
  -3  -5  -2    2.74    5.99   0
  -3  -2   1   57.49    9.69   0
  -3  -1   4 1819.71   22.00   0
  -2  -8  -2   58.54    6.38   0
  -2  -7  -3    2.29    5.91   0
  -2  -6  -4  284.38    7.46   0
  -2  -5  -4  248.00    7.69   0
  -1  -8  -4    3.95    7.44   0
  -1  -7  -5   61.04    6.58   0
  -1  -5  -6   28.69    6.97   0
  -1  -1  -1  136.16   12.24   0
   0   2  14   59.67    9.38   0
   0   2  21  147.81   11.41   0
   1  -8  -7   29.80    7.90   0
   1  -7  -8   90.05    7.97   0
   1   1   2   36.74   12.45   0
   2  -8  -8    2.19    6.30   0
   2  -6 -10   25.90    7.42   0
   2  -5 -10  386.04    9.88   0
   2  -3  -9 2115.88   21.78   0
   2   1   0 1574.15   22.27   0
   3  -6 -11    8.70    7.46   0
   3   2   3    8.25    7.42   0
   3   3  12  246.03    8.92   0
   3   3  23   17.66    7.36   0
   4  -5 -12   99.74    8.41   0
   4  -2 -10 1501.30   29.05   0
   4   1  -3   80.82    8.78   0
   4   3   8  527.37    9.57   0
   5  -5 -13  105.74    9.52   0
   5  -3 -12   19.85   10.42   0
   5   0  -7   -1.37    8.91   0
   5   3   6    2.90    6.94   0
   6  -7 -13    3.00    8.43   0
   6   3   4 1455.38   13.47   0
   7   1  -6 1451.88   17.13   0
   7   4  14   -1.26    7.18   0
   7   4  22   51.23    8.07   0
   7   4  23    8.17    7.48   0
   8  -5 -15    2.57   10.08   0
   8   4  10  222.50    8.54   0
   9   0 -10  522.36   13.46   0
   9   4   8   40.54    5.90   0
  10  -5 -16   24.62   12.42   0
  10   1  -8  644.06   11.84   0
  10   4   7    4.71    7.30   0
  11   3  -1  343.37    8.02   0
  11   4   6   86.68    7.81   0
  12  -1 -13   29.68    9.89   0
  13   1  -9   68.14    7.24   0
  13   2  -6    3.36    7.30   0
  13   3  -2   52.49    6.11   0
  13   4   4   73.51    6.58   0
  14   3  -2   30.12    7.18   0
  14   4   4   79.00    6.54   0
  15   4   4    4.60    7.59   0
  16   4   4    7.72    7.91   0
  17   3  -2   13.13    7.59   0
  18   2  -6    7.34    7.77   0
  18   3  -2   11.85    8.19   0
  -7  -7  13   40.96    7.81   0
  -7  -6  11   30.62    7.37   0
  -7  -5  11  290.67    7.80   0
  -7  -4  12  627.53   10.79   0
  -7  -4  13   99.24    6.83   0
  -7  -4  23    3.35    8.07   0
  -6  -7   7  337.05    8.22   0
  -6  -6   6   52.03    6.56   0
  -6  -3   9  209.04    7.27   0
  -6  -2  13  184.04    9.90   0
  -6  -2  14   36.03    7.43   0
  -6  -2  23  132.34   11.56   0
  -5  -8   5    2.37    7.64   0
  -5  -7   3  106.56    7.88   0
  -5  -5   2   35.00    7.40   0
  -5  -4   3   -0.37    5.67   0
  -5  -1  13   18.24    9.05   0
  -4  -8   2    5.63    6.39   0
  -4  -4   0 1209.29   13.24   0
  -4  -1   7   42.80    9.04   0
  -3  -7  -2   30.64    7.22   0
  -3  -4  -2  115.18    6.82   0
  -3  -3  -1  305.21    8.71   0
  -2  -8  -3   17.37    7.44   0
  -2  -7  -4  106.33    8.00   0
  -2  -4  -4   10.57    5.95   0
  -2  -3  -3   49.98    6.59   0
  -2  -1   1   25.20   11.56   0
  -2   1  21   60.55   14.66   0
  -1  -6  -6   68.72    6.36   0
  -1  -3  -5 1581.95   16.40   0
  -1   1  27  190.07   16.73   0
   0  -8  -6    7.30    6.27   0
   0  -7  -7   -1.59    6.62   0
   0  -2  -5  201.58    9.96   0
   0  -1  -3    1.88   11.76   0
   0   2  15 1009.51   17.04   0
   0   2  16 1085.53   18.06   0
   0   2  19    9.89    9.73   0
   0   2  20   54.16   10.64   0
   1  -6  -9  126.96    8.18   0
   1  -5  -9    9.42    5.80   0
   1  -3  -8  246.96   10.86   0
   1   2  26    9.08   10.47   0
   2  -4 -10   36.19    7.58   0
   3  -4 -11  188.08    9.03   0
   3  -2  -9  371.45   15.38   0
   3   3  13  300.44    8.19   0
   3   3  14   27.31    7.43   0
   3   3  21   22.40    8.61   0
   3   3  22   32.62    7.64   0
   4  -4 -12    8.26    8.90   0
   4   3   9    0.60    5.50   0
   4   3  26   32.42    8.98   0
   5  -6 -13   54.42    7.80   0
   5  -2 -11  286.10   21.02   0
   5   1  -4   81.34    9.37   0
   5   2   0    1.91    6.79   0
   6   1  -5  408.10   10.95   0
   6   2  -1  371.13   10.18   0
   7   3   3   12.94    6.01   0
   7   4  15   73.51    6.41   0
   7   4  16   17.81    6.11   0
   7   4  17    8.38    7.47   0
   7   4  18    9.77    7.51   0
   7   4  19   13.42    7.39   0
   7   4  20  137.75    7.19   0
   7   4  21   33.48    6.45   0
   8  -6 -15   31.64    9.75   0
   8   2  -3  259.29    9.10   0
   8   3   2   44.35    6.18   0
   8   4  11   53.00    6.07   0
   8   4  12  680.32   10.65   0
   9   3   1   16.10    6.02   0
   9   4   9   13.54    5.84   0
   9   4  10  193.37    8.17   0
  10   4   8   58.25    7.61   0
  11  -2 -14   43.61   13.31   0
  11   2  -5    3.00    5.93   0
  12   0 -11    1.66    8.48   0
  12   3  -1  177.29    6.78   0
  12   4   6   32.23    6.44   0
  14   1  -9   21.72    7.14   0
  14   2  -6    9.87    6.02   0
  14   4   5   27.03    6.35   0
  15   1  -9    3.05    7.38   0
  15   2  -6   26.82    7.52   0
  15   3  -2    4.30    6.33   0
  15   4   5    6.18    7.80   0
  16   1  -9   28.84    7.72   0
  16   2  -6   -1.21    6.97   0
  16   3  -2   10.11    6.49   0
  16   4   5   98.56    8.17   0
  17   1  -9    7.67    7.60   0
  18   1  -9    1.88    7.84   0
  18   3  -1   -4.07    8.06   0
  -7  -7  11    0.46    6.39   0
  -7  -7  12    5.25    6.64   0
  -7  -6   9   94.09    7.95   0
  -7  -6  10  157.31    6.95   0
  -7  -5   9   32.26    7.32   0
  -7  -5  10   52.48    6.15   0
  -7  -4  11  129.38    8.27   0
  -7  -3  15  132.59    8.06   0
  -7  -3  16   40.83    7.64   0
  -7  -3  17  114.86    8.12   0
  -7  -3  18   14.31    7.66   0
  -7  -3  19    2.93    7.53   0
  -7  -3  20   51.84    7.88   0
  -7  -3  21  138.42    9.51   0
  -6  -7   6  163.18    7.32   0
  -6  -6   5   54.87    6.71   0
  -6  -5   5   48.83    5.93   0
  -6  -4   6    9.21    6.13   0
  -6  -3   8  269.27    7.72   0
  -6  -2  24    2.38   10.23   0
  -5  -8   4    3.24    6.35   0
  -5  -7   2    1.68    7.32   0
  -5  -3   4   15.20    5.88   0
  -5  -1  12   73.29    9.62   0
  -5  -1  24    8.07   11.94   0
  -4  -8   1   51.85    6.52   0
  -4  -7   0  178.16    7.13   0
  -4  -6  -1  269.01    7.66   0
  -4  -5  -1    4.42    6.01   0
  -4  -3   1    1.47    6.24   0
  -4   0  15   -0.96   13.27   0
  -3  -6  -3    5.27    5.59   0
  -3  -5  -3   10.98    6.08   0
  -2  -6  -5    1.75    5.72   0
  -2  -5  -5  202.25    7.14   0
  -1  -8  -5   30.77    6.46   0
  -1  -7  -6  117.74    6.98   0
  -1   1   8   23.72   12.07   0
   0  -5  -8    8.75    5.55   0
   0   2  17   42.05    9.14   0
   0   2  18  275.31   11.60   0
   1  -8  -8   -5.28    7.59   0
   1  -7  -9   65.19    7.55   0
   1  -4  -9   29.31    7.59   0
   2  -8  -9   -2.57    6.49   0
   2  -7 -10    5.13    7.50   0
   2  -2  -8  418.29   15.00   0
   2   2   6 1583.65   17.19   0
   3  -7 -11   20.68    6.27   0
   3   3  15  236.30    9.01   0
   3   3  16   43.34    7.45   0
   3   3  18  111.27    8.01   0
   3   3  19   49.19    7.48   0
   3   3  20   63.69    7.93   0
   4  -7 -12   47.66    7.89   0
   4   2   2  201.85    8.75   0
   4   3  10  182.68    6.91   0
   4   3  25   10.31    8.08   0
   5  -7 -13   23.22    8.11   0
   5  -4 -13  712.35   16.15   0
   5  -1  -9  657.85   30.93   0
   5   3   7    3.88    5.90   0
   6  -6 -14   24.95    7.82   0
   6  -5 -14   97.35    9.75   0
   6  -3 -13   84.85   13.36   0
   6   3   5   -3.95    6.11   0
   7   2  -2  496.97    9.47   0
   7   3   4   61.39    7.63   0
   8   4  13  148.91    6.80   0
   8   4  14    5.60    7.35   0
   8   4  15  172.08    8.36   0
   8   4  16   15.60    7.48   0
   8   4  19   10.77    7.54   0
   8   4  20   11.08    7.33   0
   8   4  22    6.75    6.29   0
   9   1  -7    4.60    7.61   0
   9   4  11  160.57    6.70   0
  10   2  -4   62.79    7.36   0
  10   3   1   -4.45    7.22   0
  10   4   9   58.75    6.06   0
  11   1  -8   63.95    7.88   0
  11   4   8  165.55    7.27   0
  12   2  -5  210.65    7.34   0
  12   4   7   33.22    6.44   0
  13  -1 -13  191.48   10.74   0
  13   0 -11    8.12    8.92   0
  13   3  -1    7.34    5.60   0
  13   4   6   15.37    6.11   0
  13   4   7   65.31    7.80   0
  14   3  -1  122.91    7.08   0
  14   4   6  134.07    7.13   0
  15   3  -1   85.63    6.96   0
  15   4   6   34.73    6.59   0
  16   3  -1   19.17    6.20   0
  16   4   6    9.39    6.47   0
  17  -1 -13    8.39    9.38   0
  17   0 -11    3.79    9.61   0
  17   3  -1   30.47    6.43   0
  18   0 -11    4.47    8.54   0
  18   2  -5   24.45    7.77   0
  -8  -6  16    2.90    7.84   0
  -8  -6  17   31.49    8.37   0
  -8  -5  17   11.83    7.74   0
  -8  -5  18   -1.41    7.79   0
  -8  -5  19   -2.74    8.18   0
  -7  -7   9   38.94    8.15   0
  -7  -7  10    8.34    6.39   0
  -7  -6   8   83.58    6.82   0
  -7  -5   8   68.89    7.32   0
  -7  -4  10  215.50    7.52   0
  -7  -3  13    9.57    7.28   0
  -7  -3  14  209.53    8.66   0
  -7  -3  22   12.62    7.70   0
  -7  -3  23    2.81    9.50   0
  -6  -7   5   15.88    6.26   0
  -6  -6   4   -1.13    6.15   0
  -6  -5   4   21.07    5.79   0
  -6  -4   5  138.29    7.01   0
  -6  -3   7    4.34    6.81   0
  -6  -2  11  217.13    9.36   0
  -6  -2  25   55.41   10.96   0
  -5  -8   3    0.98    6.47   0
  -5  -6   1   66.73    6.55   0
  -5  -5   1  355.04    8.26   0
  -5  -4   2   40.03    6.31   0
  -5  -2   6  105.82    8.16   0
  -4  -8   0   62.48    8.17   0
  -4  -7  -1    3.05    5.95   0
  -4  -4  -1  157.95    8.25   0
  -4  -2   3  181.09    8.52   0
  -3  -8  -2    4.17    6.39   0
  -3  -7  -3   -2.57    5.92   0
  -3  -4  -3   26.65    6.20   0
  -2  -8  -4    9.93    6.29   0
  -2  -7  -5    7.03    6.24   0
  -2  -2  -2  571.09   13.89   0
  -2   1  20    3.56   12.99   0
  -1  -6  -7   17.43    6.06   0
  -1  -5  -7   50.05    6.23   0
   0  -8  -7   41.61    6.59   0
   0  -7  -8    6.04    6.08   0
   0  -4  -8  688.19   11.57   0
   0  -3  -7   -0.08    7.25   0
   1   2  10  984.38   15.35   0
   1   2  25   10.59    9.17   0
   2  -6 -11   64.12    7.69   0
   3  -6 -12    2.85    7.30   0
   4   3  11  834.91   11.03   0
   4   3  23    7.74    8.48   0
   4   3  24    7.84    7.87   0
   5   3   8  307.63    8.40   0
   6  -7 -14    1.32    9.79   0
   6   3   6   31.23    6.36   0
   7  -6 -15   16.60    9.68   0
   8  -4 -15  165.51   13.57   0
   8   0  -9   -0.83    8.60   0
   8   3   3    9.68    5.93   0
   8   4  17   73.52    6.95   0
   8   4  18   16.36    5.76   0
   9   2  -3   31.00    7.40   0
   9   3   2   26.64    6.03   0
   9   4  12   10.21    6.11   0
   9   4  13  114.62    6.63   0
   9   4  14    4.30    7.64   0
   9   4  21   -1.46    7.81   0
   9   4  22    9.15    8.27   0
  10  -1 -12  201.23   13.02   0
  10   0 -10  281.28   10.08   0
  10   4  10  119.67    6.66   0
  10   4  11   72.84    7.57   0
  11   2  -4   10.76    7.31   0
  11   3   1  360.55    9.08   0
  11   4   9    2.78    6.10   0
  12   1  -8   83.50    7.78   0
  12   3   0   18.86    6.02   0
  12   4   8   22.22    6.26   0
  13   3   0    1.64    5.77   0
  13   4   8    8.31    6.14   0
  14  -1 -13    7.03    8.54   0
  14   0 -11    0.10    7.81   0
  14   3   0   27.19    7.31   0
  14   4   7   26.33    6.23   0
  14   4   8   74.41    8.12   0
  15  -1 -13   28.31    9.38   0
  15   0 -11   -2.18    7.53   0
  15   2  -5    5.02    7.33   0
  15   3   0   -2.33    7.28   0
  15   4   7    9.61    6.51   0
  16  -1 -13   18.47    9.64   0
  16   0 -11   -2.63    7.80   0
  16   2  -5    6.57    6.15   0
  16   3   0   38.29    7.53   0
  16   4   7    2.62    6.56   0
  17   2  -5   37.74    6.89   0
  17   3   0    2.81    7.44   0
  18   1  -8   25.71    7.84   0
  18   3   0   -1.94    6.27   0
  -8  -6  14   60.56    6.76   0
  -8  -6  15   29.29    6.85   0
  -8  -5  14   44.88    7.99   0
  -8  -5  15    6.91    6.22   0
  -8  -5  16   58.45    6.71   0
  -8  -5  20   14.19    6.49   0
  -7  -7   7   17.37    8.11   0
  -7  -7   8   43.86    6.35   0
  -7  -6   7   12.28    6.02   0
  -7  -5   7  146.97    6.57   0
  -7  -4   8    6.28    7.10   0
  -7  -4   9   59.15    6.46   0
  -7  -3  12   13.02    7.07   0
  -7  -3  24   32.46    9.31   0
  -6  -7   4    7.25    6.25   0
  -6  -6   3   80.07    6.95   0
  -6  -5   3  449.05    9.42   0
  -6  -4   4   95.42    7.95   0
  -6  -2  10  268.77   10.00   0
  -5  -8   2   23.15    6.66   0
  -5  -6   0    1.53    6.08   0
  -5  -4   1   94.83    7.66   0
  -5  -3   3  134.88    7.01   0
  -5  -1  11  239.74   11.34   0
  -5  -1  25    2.43   12.67   0
  -4  -7  -2   37.13    7.55   0
  -4  -6  -2    4.06    6.05   0
  -4  -5  -2  402.93    8.38   0
  -4  -3   0   66.69    7.95   0
  -4   0  14 1780.44   36.42   0
  -3  -8  -3    7.74    7.51   0
  -3  -7  -4   79.47    7.65   0
  -3  -6  -4  108.15    6.35   0
  -3  -5  -4   10.30    5.97   0
  -3  -3  -2  147.71    7.61   0
  -3  -2   0    2.53    7.51   0
  -3  -1   3 2586.73   26.70   0
  -3   0   8    3.38   13.43   0
  -2  -8  -5    6.95    7.94   0
  -2  -6  -6   63.79    6.40   0
  -2  -5  -6   92.83    7.75   0
  -2  -3  -4  817.23   11.78   0
  -2   1  15   36.30   13.39   0
  -1  -7  -7    7.44    6.17   0
  -1  -2  -4 1445.14   18.83   0
   0  -8  -8   14.17    7.89   0
   0  -6  -9  206.83    8.81   0
   0   1   5    2.94   11.76   0
   1  -8  -9   34.36    8.24   0
   1  -6 -10  480.52    9.22   0
   1  -5 -10  111.63    8.01   0
   1  -2  -7    4.51    8.93   0
   1   2  24  222.99   12.00   0
   2  -7 -11  124.19    8.42   0
   2   2   7    4.19    7.80   0
   2   2  28   20.10    9.74   0
   3  -7 -12    0.61    7.62   0
   3  -5 -12    4.55    7.39   0
   4  -6 -13   14.59    7.61   0
   4  -5 -13   22.00    8.57   0
   4   3  12   47.90    6.23   0
   4   3  13   16.03    7.08   0
   4   3  22   88.24    8.38   0
   5   2   1   24.80    6.98   0
   5   3   9  106.17    6.47   0
   5   3  26   21.50    9.12   0
   6  -4 -14  641.90   16.40   0
   6   2   0  266.97    9.76   0
   6   3   7   -1.92    7.37   0
   7  -5 -15   13.88    9.23   0
   7   2  -1  573.64   10.92   0
   7   3   5    3.37    6.02   0
   8  -1 -11    5.54   11.58   0
   8   1  -6  113.19    7.66   0
   8   2  -2   34.44    6.32   0
   8   3   4    3.28    5.87   0
   9  -5 -16    0.38   11.25   0
   9   3   3   10.07    7.29   0
   9   4  15   32.39    6.43   0
   9   4  16    2.21    6.21   0
   9   4  17   19.74    6.30   0
   9   4  18   -6.16    6.74   0
   9   4  19   13.34    6.78   0
   9   4  20   37.94    6.79   0
  10   1  -7    3.93    7.54   0
  10   3   2   37.80    6.14   0
  10   4  12   44.76    5.91   0
  10   4  13   26.95    6.15   0
  10   4  14  143.36    8.16   0
  10   4  21   15.23    8.12   0
  11   4  11   17.23    6.27   0
  11   4  12   68.59    7.81   0
  12   2  -4  188.66    8.35   0
  12   4  10  181.97    7.27   0
  12   4  11   69.64    7.85   0
  13   1  -8   10.19    6.87   0
  13   3   1    1.20    7.15   0
  13   4   9   52.35    6.23   0
  13   4  10    3.21    7.40   0
  14   1  -8   99.54    7.90   0
  14   4   9    7.98    6.38   0
  15   1  -8    4.82    7.38   0
  15   4   8   11.18    6.40   0
  15   4   9   23.90    6.39   0
  16   1  -8    4.67    7.25   0
  16   4   9   56.00    7.01   0
  17   1  -8   -0.00    6.28   0
  17   2  -4   38.44    8.00   0
  17   3   1   41.10    7.81   0
  18   2  -4   12.96    7.65   0
  18   3   1   -1.45    6.41   0
  -8  -7  11    3.76    7.83   0
  -8  -6  11  173.09    7.24   0
  -8  -6  12   29.44    6.82   0
  -8  -5  11   54.29    7.53   0
  -8  -5  12    8.74    5.98   0
  -8  -4  14    2.08    7.41   0
  -8  -4  15  169.70    8.36   0
  -8  -4  16    8.59    7.21   0
  -8  -4  17   86.24    8.09   0
  -8  -4  18   11.85    7.53   0
  -8  -4  19    3.12    7.50   0
  -8  -4  20   -2.68    7.71   0
  -8  -4  21    1.11    7.48   0
  -7  -7   6   47.82    8.05   0
  -7  -6   6  146.75    6.92   0
  -7  -5   6   18.57    5.91   0
  -7  -4   7  119.33    7.89   0
  -7  -3  11  115.07    8.04   0
  -7  -3  25    8.10    9.06   0
  -6  -8   4   34.08    6.66   0
  -6  -6   2  194.32    7.26   0
  -6  -3   6   32.57    6.43   0
  -6  -2  26    3.41   10.42   0
  -5  -8   1    2.17    6.28   0
  -5  -7   0    1.94    5.99   0
  -5  -2   5   35.29    7.47   0
  -4  -6  -3  244.71    8.37   0
  -4  -4  -2   22.87    7.37   0
  -4  -1   6   22.72    8.07   0
  -3  -6  -5   49.93    7.20   0
  -2  -7  -6    3.96    6.04   0
  -2   1  16    1.21   12.60   0
  -2   1  19   77.91   13.74   0
  -1  -8  -7   21.59    7.75   0
  -1  -6  -8  106.03    8.18   0
  -1  -4  -7  318.70    8.31   0
  -1  -3  -6 1148.92   14.70   0
  -1   1  26   74.75   14.46   0
   0  -7  -9    4.03    7.08   0
   0  -5  -9   -1.32    5.68   0
   1  -7 -10    7.45    6.15   0
   1   2  11  130.92    8.87   0
   1   2  23    3.60    9.84   0
   2   2  27    2.86   10.29   0
   4  -7 -13    5.99    7.98   0
   4   1  -2 2169.76   22.80   0
   4   2   3  171.65    8.43   0
   4   3  14  294.31    8.18   0
   4   3  16  279.51    9.17   0
   4   3  17  514.91   10.56   0
   4   3  18   20.45    7.15   0
   4   3  19   21.70    7.20   0
   4   3  20   34.96    7.48   0
   4   3  21   -2.54    7.29   0
   5  -6 -14   18.89    7.65   0
   5  -5 -14    4.31    8.74   0
   5   3  10  201.31    7.26   0
   5   3  24    9.67    9.00   0
   5   3  25   46.72    8.76   0
   6   3   8  318.81    9.17   0
   7   1  -5 1095.21   14.74   0
   7   3   6   27.34    6.05   0
  10   3   3    0.41    7.27   0
  10   4  15   27.78    6.89   0
  10   4  16   95.86    6.67   0
  10   4  17   24.37    6.58   0
  10   4  18   16.60    6.53   0
  10   4  19   77.31    6.81   0
  10   4  20    6.85    6.53   0
  11   0 -10  161.15    8.85   0
  11   1  -7   25.04    7.49   0
  11   4  13    8.37    5.88   0
  11   4  14    9.60    5.70   0
  11   4  15   -2.54    7.26   0
  11   4  16   17.14    7.47   0
  11   4  17    0.21    7.89   0
  11   4  18    3.17    7.72   0
  11   4  19    3.04    7.88   0
  11   4  20    2.39    8.43   0
  12  -2 -14  233.28   14.70   0
  12   4  12   68.87    6.34   0
  12   4  13    3.72    7.51   0
  13   2  -4   10.29    5.83   0
  13   4  11   21.26    6.50   0
  13   4  12   19.56    7.60   0
  14   2  -4   81.73    6.79   0
  14   4  10   14.41    6.39   0
  14   4  11   19.20    6.61   0
  14   4  12   18.22    7.83   0
  15   2  -4   15.16    6.05   0
  15   4  10    0.33    6.63   0
  15   4  11   11.57    6.62   0
  15   4  12    1.56    7.87   0
  16   2  -4   17.70    6.52   0
  16   3   1   13.52    6.03   0
  17   3   2    8.45    7.52   0
  18   0 -10    3.95    8.05   0
  18   1  -7   -7.91    8.19   0
  18   3   2   14.18    6.18   0
  -8  -7   9    4.62    7.49   0
  -8  -7  10   17.93    6.37   0
  -8  -6   9  118.04    7.90   0
  -8  -6  10    8.26    5.92   0
  -8  -5  10   31.72    6.09   0
  -8  -4  12  652.82   11.38   0
  -8  -4  13  145.04    8.33   0
  -8  -4  22    5.24    8.31   0
  -8  -4  23   42.93    8.71   0
  -7  -7   5   96.51    6.78   0
  -7  -6   5   33.78    6.06   0
  -7  -5   5    8.56    5.55   0
  -7  -3  10   91.87    6.64   0
  -6  -8   3   10.04    6.37   0
  -6  -7   2  119.48    6.58   0
  -6  -6   1  307.88    8.71   0
  -6  -5   2    4.98    6.15   0
  -6  -4   3   -7.62    5.89   0
  -6  -3   5   10.68    7.07   0
  -6  -2   9   13.82    7.40   0
  -5  -8   0   -0.44    6.30   0
  -5  -7  -1   51.41    6.10   0
  -5  -6  -1   80.43    6.73   0
  -5  -5  -1  431.19    8.77   0
  -5  -4   0    2.45    6.01   0
  -5  -3   2   44.81    6.31   0
  -5  -1  10   19.31    7.61   0
  -4  -8  -2    8.66    6.29   0
  -4  -7  -3   10.15    6.17   0
  -4  -5  -3   17.17    6.14   0
  -3  -8  -4    3.64    6.17   0
  -3  -7  -5   10.68    5.77   0
  -3  -5  -5    2.15    5.88   0
  -2  -8  -6    8.88    8.01   0
  -2  -6  -7    8.61    7.07   0
  -2  -4  -6  240.79    8.81   0
  -2   1  17  370.69   17.43   0
  -2   1  18  302.25   16.76   0
  -1  -7  -8   84.00    7.20   0
  -1  -5  -8   12.08    5.84   0
   0  -8  -9    9.10    7.64   0
   0   1  29    2.75   12.99   0
   1  -8 -10    3.34    8.28   0
   1  -4 -10  211.85    8.94   0
   1   2  12  508.85   11.97   0
   1   2  22   37.33   10.03   0
   2  -6 -12   81.29    8.09   0
   2  -4 -11   35.75    7.44   0
   2  -3 -10  334.07   12.21   0
   2   1   1   25.28    9.65   0
   2   2   8  431.42   11.01   0
   3  -4 -12    2.13    8.26   0
   3  -3 -11  636.25   15.63   0
   5  -7 -14   19.49    8.42   0
   5   1  -3 1352.04   17.68   0
   5   2   2    3.52    6.68   0
   5   3  11    6.52    5.75   0
   5   3  12   20.97    7.02   0
   5   3  23   11.17    7.71   0
   6  -6 -15    7.57    9.02   0
   6   1  -4  290.05    9.18   0
   6   3   9  214.21    8.79   0
   8  -6 -16    5.22    9.58   0
   8   3   5   -2.14    5.79   0
   9   0  -9    8.10    8.45   0
   9   1  -6   52.81    7.82   0
   9   2  -2   31.26    6.28   0
   9   3   4  108.64    6.49   0
  11  -1 -12   70.46   10.31   0
  11   3   3   18.42    5.67   0
  12   0 -10  245.15    9.79   0
  12   1  -7  191.24    8.43   0
  12   2  -3   32.72    7.47   0
  12   4  14    7.70    5.97   0
  12   4  15    6.04    5.79   0
  12   4  16   10.55    6.03   0
  12   4  17   16.84    6.34   0
  12   4  18   -0.05    6.61   0
  13  -2 -14   10.71   11.66   0
  13   0 -10   61.74    9.19   0
  13   3   2   49.52    6.12   0
  13   4  13   -3.05    6.26   0
  13   4  14   33.56    6.48   0
  13   4  15    0.97    5.93   0
  13   4  16   13.02    7.79   0
  13   4  17    0.21    7.73   0
  14   3   2   19.25    6.31   0
  14   4  13   19.69    6.48   0
  14   4  14    1.09    6.47   0
  14   4  15   42.49    8.12   0
  15  -2 -14   16.47   11.07   0
  15   3   2    6.78    5.77   0
  16  -2 -14    7.26   10.20   0
  16   0 -10   26.93    7.73   0
  16   1  -7   58.31    7.45   0
  16   3   2    1.40    6.02   0
  17   0 -10   75.66    8.35   0
  17   1  -7   12.63    7.40   0
  17   2  -3    3.33    7.99   0
  17   3   3    9.56    7.77   0
  18   2  -3   11.51    6.35   0
  -9  -6  15    9.62    7.70   0
  -8  -7   8    9.58    6.41   0
  -8  -5   8   -0.07    6.68   0
  -8  -5   9    5.65    5.92   0
  -8  -4  11   58.26    7.77   0
  -7  -7   4    5.51    6.10   0
  -7  -6   4  151.89    7.09   0
  -7  -5   4  152.47    8.03   0
  -7  -4   6  321.52    8.07   0
  -7  -3   9  133.87    6.64   0
  -7  -2  17   12.20    8.19   0
  -7  -2  18   -2.00    8.67   0
  -6  -8   2    7.97    6.30   0
  -6  -7   1    7.20    6.12   0
  -6  -5   1   10.25    6.31   0
  -6  -4   2    4.20    7.32   0
  -6  -2   8  536.16   11.36   0
  -6  -2  27    1.73   10.98   0
  -5  -8  -1   -1.19    6.25   0
  -5  -7  -2   -0.63    7.26   0
  -5  -6  -2   70.76    6.18   0
  -5  -1  26    0.65   13.78   0
  -4  -8  -3    1.96    6.29   0
  -4  -7  -4  155.86    7.87   0
  -4  -6  -4    4.43    5.73   0
  -4  -3  -1    6.11    6.32   0
  -4   0  13    1.34   13.09   0
  -3  -8  -5   27.73    7.97   0
  -3  -6  -6   17.21    6.96   0
  -3  -3  -3  208.82    7.95   0
  -3  -2  -1   59.63    9.45   0
  -2  -7  -7   20.53    6.34   0
  -2  -5  -7   27.82    5.90   0
  -2  -3  -5   -1.21    7.25   0
   0  -7 -10    5.42    7.13   0
   0  -6 -10   16.84    7.30   0
   1  -7 -11   -1.28    7.27   0
   1  -6 -11   14.44    5.98   0
   1  -5 -11    5.94    7.00   0
   1  -3  -9   22.72    7.75   0
   1  -1  -5 1257.27   28.80   0
   1   1   3 1683.76   24.24   0
   1   2  13    8.46    7.42   0
   1   2  21  103.33    9.78   0
   2  -7 -12   31.21    7.81   0
   2  -5 -12   28.25    8.22   0
   2   2  26   93.71   10.10   0
   3  -7 -13   14.49    7.55   0
   3  -6 -13   19.28    7.61   0
   3   2   6  221.56    9.35   0
   4  -4 -13   85.75    9.53   0
   5   3  13  134.42    7.46   0
   5   3  14    1.18    6.97   0
   5   3  20   75.65    7.65   0
   5   3  21   25.28    7.58   0
   5   3  22   14.75    7.84   0
   6  -5 -15  182.37   11.45   0
   6   3  25   47.53    8.43   0
   7   2   0   -4.86    6.15   0
   7   3   8   14.89    7.54   0
   8  -5 -16   52.01   12.12   0
   8   3   6    8.98    5.78   0
   9  -2 -13   39.98   14.88   0
   9   3   5   87.30    6.36   0
  10   1  -6   32.74    7.20   0
  10   2  -2    3.95    6.14   0
  10   3   4    8.24    5.75   0
  11   3   4   -1.49    7.12   0
  12  -1 -12  132.02   10.98   0
  13   1  -7   72.67    6.22   0
  13   2  -3   10.79    6.02   0
  13   3   3   12.84    5.79   0
  14  -2 -14   21.75   10.43   0
  14   1  -7   20.82    7.27   0
  14   2  -3   15.13    5.83   0
  14   3   3   14.62    5.73   0
  15   0 -10   23.93    7.53   0
  15   1  -7    9.21    7.28   0
  15   2  -3    2.79    5.97   0
  15   3   3   72.52    6.29   0
  16  -1 -12   24.45    9.15   0
  16   2  -3    4.74    6.45   0
  16   3   3   35.10    5.78   0
  17  -1 -12    8.23    7.90   0
  17   3   4    8.82    7.68   0
  18   1  -6   64.50    8.05   0
  18   2  -2    7.16    7.85   0
  -9  -6  12   11.10    7.73   0
  -9  -6  13    9.64    6.25   0
  -9  -6  14    8.38    6.22   0
  -9  -5  14   22.97    7.72   0
  -9  -5  15  109.09    8.53   0
  -9  -5  16   -1.92    7.61   0
  -9  -5  17   29.70    7.74   0
  -9  -5  18    6.54    7.95   0
  -9  -5  19    6.99    8.00   0
  -8  -7   6   30.08    8.04   0
  -8  -7   7    2.49    6.33   0
  -8  -6   7   41.55    5.93   0
  -8  -5   7   -3.22    6.86   0
  -8  -4   9  113.76    7.96   0
  -8  -4  10  214.54    7.35   0
  -8  -3  15   10.81    7.24   0
  -8  -3  16  225.09    9.11   0
  -8  -3  17    7.71    6.94   0
  -8  -3  18    9.62    7.19   0
  -8  -3  19    0.57    8.50   0
  -8  -3  20   12.58    8.66   0
  -7  -7   3   11.01    6.29   0
  -7  -6   3  102.40    6.99   0
  -7  -5   3   31.42    7.05   0
  -7  -4   5  100.33    6.74   0
  -7  -3   8    6.81    5.65   0
  -7  -2  14   88.22    9.20   0
  -7  -2  15  157.23    8.60   0
  -7  -2  16  223.67    9.63   0
  -7  -2  20    0.33    8.54   0
  -7  -2  21   34.13    9.82   0
  -6  -8   1    7.17    6.70   0
  -6  -7   0    0.89    5.91   0
  -6  -6   0  119.61    7.05   0
  -6  -5   0  538.50    9.87   0
  -5  -5  -2   30.27    6.15   0
  -5  -4  -1   96.24    6.43   0
  -5  -3   1    7.97    6.06   0
  -5  -1   9  684.19   14.08   0
  -4  -8  -4   -2.21    7.45   0
  -4  -5  -4    6.52    5.85   0
  -4  -4  -3   54.31    6.43   0
  -4  -2   1   70.44    9.24   0
  -4  -1   5  163.67   10.23   0
  -3  -7  -6  319.45    8.25   0
  -3  -5  -6  106.89    7.68   0
  -3  -4  -5  375.78    9.64   0
  -2  -8  -7   -0.48    6.39   0
  -2  -6  -8   40.11    7.28   0
  -2  -2  -3   29.26    8.08   0
  -2  -1   0 1604.89   22.43   0
  -1  -7  -9   59.52    6.24   0
  -1  -6  -9  125.03    6.69   0
  -1  -5  -9    9.02    6.95   0
  -1  -4  -8 1855.12   16.19   0
  -1  -1  -2   37.54   12.44   0
  -1   1   9    2.95   10.22   0
  -1   1  25  116.75   13.37   0
   0  -8 -10   78.82    8.39   0
   0  -5 -10   10.94    7.18   0
   0  -3  -8    1.16    7.48   0
   1   2  14  232.36    9.51   0
   1   2  15   15.49    8.37   0
   1   2  19    4.70    8.15   0
   1   2  20   71.42    9.40   0
   2   0  -3   -0.61   14.80   0
   2   2   9  336.18   10.18   0
   2   2  25    7.27    9.22   0
   3  -5 -13   62.78    8.10   0
   3   2  28   17.10    9.40   0
   4  -7 -14    8.97    8.12   0
   4  -6 -14   73.98    8.17   0
   4  -3 -12   58.57   10.41   0
   5   3  15   41.34    6.05   0
   5   3  16  178.83    8.63   0
   5   3  17  124.81    8.05   0
   5   3  18   31.64    7.13   0
   5   3  19  103.80    7.77   0
   6   0  -7   12.62    9.55   0
   6   3  11  836.54   10.58   0
   6   3  23    2.67    7.66   0
   6   3  24   14.61    6.28   0
   7  -6 -16   17.63   10.48   0
   7  -4 -15   76.97   12.23   0
   7  -3 -14  221.38   20.70   0
   7   3  25    3.20    7.60   0
   8   1  -5    6.46    6.64   0
   8   3   7    1.44    5.90   0
   9   2  -1  213.74    7.15   0
   9   3   6   34.20    6.19   0
  10   0  -9    1.56    8.05   0
  10   3   5    5.59    6.06   0
  11  -5 -17   18.96   16.84   0
  11   1  -6   72.44    7.63   0
  11   2  -2   55.99    6.09   0
  11   3   5   24.60    6.98   0
  12   3   4   41.73    6.27   0
  13   3   4   82.81    6.64   0
  14  -1 -12   26.10    8.84   0
  14   3   4   25.34    6.31   0
  15  -1 -12   10.85    8.70   0
  15   2  -2   45.25    7.64   0
  15   3   4   78.49    6.36   0
  16   3   4    3.85    6.14   0
  17   1  -6    5.87    7.47   0
  17   2  -2    8.07    6.36   0
  18   0  -9    5.34    7.78   0
  18   2  -1   -7.24    7.69   0
  19   1  -5   38.01    7.81   0
  -9  -7  10   12.90    8.00   0
  -9  -6  10   91.22    7.70   0
  -9  -6  11   12.85    6.15   0
  -9  -5  12   24.61    7.59   0
  -9  -5  13    4.18    6.13   0
  -8  -7   5    4.68    7.79   0
  -8  -6   5  353.65    9.25   0
  -8  -5   6   67.92    7.28   0
  -8  -4   8   17.73    7.41   0
  -8  -3  13  470.20   10.45   0
  -8  -3  14  435.03    9.98   0
  -8  -3  21   87.56    8.37   0
  -8  -3  22   -0.22    8.96   0
  -7  -6   2  152.29    7.20   0
  -7  -4   4   63.67    6.47   0
  -7  -3   7  403.57    9.30   0
  -7  -2  13  291.87    9.66   0
  -7  -2  22   21.98    9.00   0
  -6  -8   0   26.86    6.58   0
  -6  -7  -1   15.38    6.02   0
  -6  -6  -1  289.53    7.64   0
  -6  -4   1  252.42    7.62   0
  -6  -3   3    9.39    7.12   0
  -5  -7  -3  100.55    6.56   0
  -5  -6  -3  109.16    6.98   0
  -4  -7  -5    7.81    6.11   0
  -4  -6  -5  133.68    6.59   0
  -3  -8  -6   40.43    6.64   0
  -3  -7  -7   40.56    7.81   0
  -3  -6  -7   32.52    6.84   0
  -3  -1   2    7.57   10.70   0
  -2  -8  -8   -1.13    8.06   0
  -2  -7  -8    2.63    6.12   0
  -2  -5  -8   65.45    7.44   0
  -2  -4  -7   14.98    7.01   0
  -1  -8  -9   25.58    6.75   0
  -1  -3  -7  112.92    8.24   0
   0   1  28    0.28   11.04   0
   1   2  16   69.21    7.92   0
   1   2  17    0.46    7.04   0
   1   2  18   -0.15    6.96   0
   2   2  24   47.47    9.10   0
   3   1   0    1.57    8.58   0
   3   2   7    7.36    7.42   0
   3   2  27    6.34    9.22   0
   4  -5 -14   16.46    8.83   0
   4   2   5  894.53   13.45   0
   5  -7 -15   20.40    8.47   0
   5  -6 -15    5.95    7.43   0
   5  -4 -14  319.86   13.41   0
   5   2   3 3121.45   20.63   0
   6   3  13   97.54    7.70   0
   6   3  14   65.11    7.65   0
   6   3  20    9.46    7.26   0
   6   3  21   -0.37    7.36   0
   7   1  -4   11.78    7.39   0
   7   2   1  545.56    9.82   0
   7   3  10  104.96    6.60   0
   7   3  24   38.18    8.10   0
   8   0  -8   37.53    9.40   0
   8   2   0  274.02    8.12   0
   8   3   8  237.65    7.48   0
   9  -1 -11    4.08    9.03   0
   9   1  -5   20.16    7.09   0
   9   3   7   20.86    5.97   0
  10   2  -1    4.27    7.34   0
  10   3   6    3.24    6.22   0
  11   0  -9   -2.00    8.48   0
  11   3   6   19.43    7.15   0
  12  -3 -15    0.65   14.70   0
  12   1  -6  222.96    8.68   0
  12   3   5   -3.08    5.80   0
  13   1  -6   14.68    7.14   0
  13   3   5   37.84    6.57   0
  14   1  -6    0.39    7.07   0
  14   2  -2    5.17    6.13   0
  14   3   5  300.25    8.11   0
  15  -3 -15    0.49   12.70   0
  15   1  -6   14.21    7.17   0
  15   3   5   45.31    6.16   0
  16   0  -9    5.85    7.59   0
  16   1  -6   10.83    5.85   0
  16   3   5   20.78    6.34   0
  16   3   6   78.61    8.10   0
  17   0  -9    7.85    7.54   0
  17   2  -1   -0.08    7.38   0
  17   3   6   19.50    6.60   0
  18   1  -5   14.82    8.03   0
  -9  -7   8   18.50    7.89   0
  -9  -7   9   17.38    6.02   0
  -9  -6   8  120.14    8.08   0
  -9  -6   9    3.71    6.03   0
  -9  -5  10   11.01    7.33   0
  -9  -5  11   74.40    6.62   0
  -9  -4  14    7.86    7.31   0
  -9  -4  15   40.24    7.50   0
  -9  -4  16    5.71    7.05   0
  -9  -4  17   15.87    7.62   0
  -9  -4  18    9.50    7.27   0
  -9  -4  19    5.41    7.48   0
  -9  -4  20   46.35    8.31   0
  -9  -4  21    2.66    8.95   0
  -8  -7   4    8.88    6.37   0
  -8  -6   4  184.91    7.21   0
  -8  -5   5  148.18    6.53   0
  -8  -3  12   97.34    7.95   0
  -8  -3  23    1.58    9.11   0
  -7  -7   1   87.76    6.77   0
  -7  -6   1   33.47    6.45   0
  -7  -5   2   50.12    6.18   0
  -7  -3   6   32.22    7.15   0
  -7  -2  12  130.04    8.46   0
  -7  -2  23   17.36   10.55   0
  -6  -8  -1    6.97    6.26   0
  -6  -7  -2  121.55    7.80   0
  -6  -5  -1    9.16    6.03   0
  -6  -1  15  358.91   13.00   0
  -6  -1  16  122.88   10.78   0
  -6  -1  17   47.68    9.97   0
  -6  -1  18    5.32    9.88   0
  -6  -1  20  125.74   13.04   0
  -5  -7  -4   25.18    7.38   0
  -5  -6  -4    5.83    7.03   0
  -5  -5  -3    4.16    5.86   0
  -5  -4  -2   37.34    6.11   0
  -5  -3   0    1.01    5.82   0
  -5  -2   3 3128.98   21.82   0
  -5  -1   8  421.08   12.56   0
  -4  -8  -5   35.18    6.53   0
  -4  -5  -5  168.82    7.05   0
  -4  -4  -4  177.67    7.10   0
  -4  -3  -2  185.46    7.72   0
  -3  -8  -7   19.29    8.08   0
  -3  -3  -4  312.01    8.60   0
  -1  -7 -10    9.60    7.61   0
  -1  -6 -10  545.16   10.53   0
  -1  -2  -5 3731.39   27.06   0
  -1   1  24   17.80   11.61   0
   0  -7 -11    5.89    6.11   0
   0  -6 -11  187.42    7.28   0
   0   1   6    1.20   11.06   0
   1  -6 -12    8.45    5.91   0
   2  -7 -13    3.02    7.32   0
   2  -6 -13   76.49    8.19   0
   2   2  23   49.60    9.11   0
   3  -7 -14   -0.41    7.34   0
   3  -6 -14   39.42    9.00   0
   5  -3 -13  129.57   12.89   0
   5   0  -6 1178.15   20.35   0
   6   3  15  500.63    9.27   0
   6   3  16   25.52    7.19   0
   6   3  17  113.84    7.93   0
   6   3  18  216.48    8.72   0
   6   3  19   32.61    7.45   0
   7  -5 -16  112.71   12.39   0
   7  -1 -10  246.54   15.15   0
   7   3  11  103.33    6.68   0
   7   3  22    8.86    7.51   0
   7   3  23    1.93    7.58   0
   8   3   9   47.01    6.29   0
   8   3  10   -1.53    7.38   0
   8   3  24   52.61    8.44   0
   9   2   0    3.58    5.94   0
   9   3   8   74.31    6.18   0
  10  -5 -17   22.38   15.34   0
  10   3   7    4.46    6.04   0
  11   2  -1   47.77    6.21   0
  11   3   7    7.69    7.14   0
  12   0  -9    7.90    6.86   0
  12   3   6    6.57    5.89   0
  13   0  -9   -2.78    7.71   0
  13   2  -1   -1.29    7.36   0
  13   3   6   30.09    6.05   0
  14  -3 -15    1.79   12.59   0
  14   0  -9    3.04    7.00   0
  14   3   6  120.97    7.10   0
  15   0  -9    4.39    7.30   0
  15   2  -1  129.87    8.33   0
  15   3   6    6.15    6.11   0
  16   2  -1   13.66    6.39   0
  16   3   7   21.82    7.95   0
  17  -1 -11    5.08    9.33   0
  17   1  -5    4.54    6.99   0
  17   2   0    1.02    7.30   0
  17   3   7   87.15    6.96   0
  17   3   8   37.54    7.91   0
  18   0  -8    6.38    7.33   0
  18   2   0   88.13    7.39   0
  19   1  -4   18.14    8.25   0
 -10  -6  14    4.39    7.80   0
  -9  -7   7   14.38    6.28   0
  -9  -6   7    6.15    7.28   0
  -9  -5   9   17.18    5.67   0
  -9  -4  12   11.37    7.37   0
  -9  -4  13  105.20    6.65   0
  -9  -4  22    3.89    8.86   0
  -8  -7   3    5.57    6.31   0
  -8  -6   3   68.34    6.63   0
  -8  -5   4   16.98    6.90   0
  -8  -4   6  141.70    7.78   0
  -8  -3  10    2.32    7.13   0
  -8  -3  24   54.97    9.53   0
  -7  -7   0    0.25    6.11   0
  -7  -6   0    2.49    6.17   0
  -7  -2  11  590.59   11.55   0
  -7  -2  24   12.07   10.19   0
  -6  -8  -2   12.55    6.22   0
  -6  -4   0    9.99    5.85   0
  -6  -3   2 1282.72   13.68   0
  -6  -2   6   67.46    6.51   0
  -6  -1  14   13.38    9.52   0
  -6  -1  21  150.66   13.08   0
  -5  -8  -4    0.75    6.21   0
  -4  -8  -6   18.58    8.11   0
  -4  -7  -6   25.02    6.07   0
  -4  -6  -6   89.05    6.21   0
  -3  -5  -7    8.66    5.86   0
  -3  -4  -6   28.49    6.24   0
  -3  -2  -2   89.82    9.95   0
  -2  -7  -9    6.14    6.26   0
  -2  -6  -9   15.76    5.88   0
  -2  -3  -6 1037.34   13.78   0
  -1  -8 -10    4.58    6.65   0
  -1  -4  -9   30.09    7.18   0
   0  -5 -11    8.94    6.98   0
   0  -4 -10    4.39    7.03   0
   1  -5 -12   48.75    7.36   0
   2  -5 -13   16.25    8.21   0
   2  -4 -12  224.34    9.31   0
   2   2  11    6.32    7.37   0
   2   2  22   -0.04    8.78   0
   3   0  -4 1819.72   32.09   0
   3   2   8   74.74    7.72   0
   3   2  26   -0.61    8.06   0
   4  -7 -15   -4.87   10.08   0
   4  -6 -15    6.29    8.59   0
   4   0  -5    4.77   10.13   0
   4   2   6  161.34    9.39   0
   5  -5 -15   32.14    8.76   0
   6  -6 -16    3.13    9.49   0
   7   3  13    7.75    5.90   0
   7   3  14  224.74    8.64   0
   7   3  16   35.53    7.38   0
   7   3  17  110.28    7.89   0
   7   3  19    9.82    6.94   0
   7   3  20   58.69    7.46   0
   7   3  21  140.88    6.81   0
   8   1  -4   49.63    7.64   0
   8   2   1 1039.91   11.86   0
   8   3  11  159.06    6.93   0
   8   3  22    0.61    7.57   0
   8   3  23   -4.43    7.62   0
   9   3   9  282.14    7.43   0
  10   1  -5   57.12    6.34   0
  10   2   0   46.35    6.03   0
  10   3   8   -2.97    5.58   0
  10   3   9  166.68    7.67   0
  11   3   8   14.23    7.05   0
  12   3   7    3.35    5.83   0
  12   3   8    8.94    7.18   0
  13  -3 -15   22.84   12.88   0
  13   3   7   97.17    6.66   0
  14   3   7   94.27    6.73   0
  14   3   8   53.73    7.46   0
  15   1  -5    2.09    7.38   0
  15   2   0    8.77    7.32   0
  15   3   7   59.17    6.31   0
  15   3   8   29.01    7.56   0
  16  -1 -11   10.85    8.81   0
  16   1  -5    9.13    7.02   0
  16   3   8    4.52    6.39   0
  16   3   9    5.82    7.72   0
  17   0  -8   -4.76    7.57   0
  17   3   9    0.19    6.29   0
  17   3  10    3.59    7.81   0
  18   2   1    5.94    6.28   0
 -10  -6  11    5.77    7.69   0
 -10  -6  12   23.33    6.38   0
 -10  -6  13   12.89    6.37   0
 -10  -5  16   25.97    7.97   0
 -10  -5  17   24.41    7.87   0
 -10  -5  18   40.75    8.28   0
  -9  -7   5   12.03    7.88   0
  -9  -7   6    9.70    6.24   0
  -9  -5   7   11.37    7.01   0
  -9  -5   8  213.98    7.20   0
  -9  -4  11  160.67    7.28   0
  -8  -7   2   16.37    6.48   0
  -8  -6   2   10.67    7.40   0
  -8  -5   3   82.21    7.40   0
  -8  -4   5   34.21    7.20   0
  -8  -3   9   50.69    7.51   0
  -7  -7  -1   94.10    8.13   0
  -7  -6  -1   42.50    7.38   0
  -7  -5   0    1.36    7.32   0
  -7  -4   2    6.03    6.07   0
  -7  -3   5    4.80    6.20   0
  -7  -2  10  196.42    8.88   0
  -7  -2  25   15.73   11.29   0
  -6  -8  -3    7.56    7.63   0
  -6  -7  -3   35.86    6.20   0
  -6  -6  -3   98.58    6.91   0
  -6  -5  -2    4.41    5.78   0
  -6  -1  13   35.69    8.78   0
  -5  -8  -5   14.42    7.44   0
  -5  -7  -5   22.66    5.97   0
  -5  -6  -5  227.39    7.23   0
  -5  -5  -4   50.81    6.06   0
  -5  -4  -3    6.01    7.03   0
  -5  -3  -1   12.18    7.00   0
  -4  -7  -7   59.26    7.69   0
  -4  -5  -6    1.62    5.72   0
  -4  -4  -5   16.10    7.57   0
  -4  -3  -3  244.50    9.16   0
  -4  -1   4 1258.62   18.38   0
  -3  -8  -8   31.15    6.61   0
  -3  -6  -8  214.93    7.24   0
  -3   0   7    1.31   12.91   0
  -2  -5  -9   40.71    7.24   0
  -2  -4  -8   62.02    7.14   0
  -2  -2  -4  566.18   13.00   0
  -2   0  29    4.50   15.05   0
  -1  -7 -11    3.13    7.63   0
  -1   1  10  291.31   14.73   0
   0  -7 -12   -3.98    7.43   0
   0  -6 -12   69.08    7.85   0
   0  -1  -4    0.91   12.35   0
   0   1  27    1.93   10.23   0
   1  -7 -13   43.21    7.99   0
   1  -3 -10   25.40    8.68   0
   1  -2  -8 2197.30   24.78   0
   1   1   4 3195.10   32.08   0
   2  -2  -9  330.47   14.18   0
   2   2  12    4.06    7.34   0
   2   2  13  277.80   10.88   0
   2   2  21   14.82    8.98   0
   3  -5 -14   11.65    8.71   0
   3  -4 -13   88.57    9.33   0
   3   2  25   61.16    8.12   0
   4   2  27    6.74    9.76   0
   6  -4 -15   56.86   12.27   0
   7   0  -7   23.37    9.67   0
   8  -6 -17   17.60   11.12   0
   8   3  12   92.36    6.82   0
   8   3  13  456.27    8.89   0
   8   3  15   13.92    7.25   0
   8   3  19   -2.38    7.16   0
   8   3  20    6.86    6.95   0
   9   2   1  206.21    7.30   0
   9   3  12   40.68    7.24   0
   9   3  22   10.89    7.64   0
   9   3  23   60.05    7.06   0
  10  -1 -11   -0.07    8.43   0
  10   3  10  228.93    7.09   0
  11   2   0   -0.51    5.92   0
  11   3   9  109.23    6.55   0
  11   3  10   21.27    7.66   0
  12   1  -5    2.93    6.87   0
  12   3   9   22.91    5.84   0
  13   2   0    8.45    5.79   0
  13   3   8    2.67    5.94   0
  13   3   9  206.83    7.51   0
  14   1  -5  352.54    8.55   0
  14   2   0 1169.59   11.81   0
  14   3   9  142.27    6.80   0
  15  -1 -11   12.61    8.46   0
  15   3   9   37.46    6.34   0
  15   3  10   -1.54    7.59   0
  16  -2 -13   25.12    9.41   0
  16   0  -8  107.79    8.36   0
  16   2   1   27.02    7.34   0
  16   3  10   10.49    6.40   0
  16   3  11   33.53    7.82   0
  17   2   1    3.43    5.93   0
  18  -1 -10   17.38    9.72   0
  18   2   2    7.41    6.29   0
  19   1  -3   12.45    6.77   0
 -10  -6   9    2.92    7.57   0
 -10  -5  12   30.14    7.71   0
 -10  -5  13   78.01    7.05   0
 -10  -5  14    0.15    5.99   0
  -9  -7   4   14.18    7.85   0
  -9  -5   6  101.63    7.67   0
  -9  -4   9   10.06    7.25   0
  -8  -7   1   32.58    6.61   0
  -8  -6   1   11.51    7.27   0
  -7  -7  -2   57.14    8.05   0
  -7  -4   1   31.43    7.46   0
  -7  -3   4   58.99    7.42   0
  -7  -2   9  203.31    9.01   0
  -6  -7  -4    4.77    7.25   0
  -6  -3   1  387.34    9.50   0
  -6  -2   5  434.98    9.60   0
  -6  -1  12  325.61   11.81   0
  -6  -1  22   12.95   11.08   0
  -5  -7  -6   18.26    7.56   0
  -5  -2   2    5.32    6.39   0
  -5  -1   7  384.36   11.32   0
  -4  -8  -7    8.13    5.98   0
  -4  -6  -7  104.36    6.19   0
  -3  -7  -9    2.72    7.59   0
  -3  -5  -8    3.44    7.00   0
  -3  -3  -5 1353.54   13.89   0
  -2  -7 -10    6.40    5.97   0
  -2  -6 -10   27.69    7.34   0
  -1  -6 -11   13.87    5.98   0
  -1   1  23    2.15   10.02   0
   0  -3  -9   15.61    7.68   0
   1   1  29   20.90   11.45   0
   2  -7 -14   78.74    8.60   0
   2  -6 -14   62.91    7.95   0
   2  -3 -11   40.74    8.97   0
   2   2  14   20.03    7.39   0
   2   2  15  106.07    9.02   0
   2   2  18   53.43    8.81   0
   2   2  19  140.84    9.31   0
   2   2  20   79.99    8.36   0
   3  -7 -15   41.65    9.86   0
   3  -2 -10   31.23   11.84   0
   3   2  24   52.44    7.82   0
   4  -4 -14  659.09   15.67   0
   4   2   7    9.07    7.07   0
   4   2  26   40.06    9.68   0
   5  -6 -16   23.16    9.04   0
   5   2   5   29.28    6.36   0
   6  -5 -16    3.63    9.84   0
   6   2   4   41.04    6.39   0
   7   1  -3  246.05    8.22   0
   7   2   3    5.69    5.93   0
   8   2   2   38.69    6.14   0
   8   3  17    0.72    6.11   0
   8   3  18    3.09    6.05   0
   9  -5 -17   32.89   13.30   0
   9   1  -4  198.67    7.56   0
   9   3  13  304.74    7.63   0
   9   3  16   19.82    7.56   0
   9   3  17  112.39    7.92   0
   9   3  18   29.49    7.36   0
   9   3  19   10.53    7.44   0
   9   3  20   -4.95    7.60   0
   9   3  21    4.35    6.38   0
  10  -2 -13   35.54   11.70   0
  10   0  -8   14.39    7.41   0
  10   2   1    6.87    5.92   0
  10   3  11  285.76    7.39   0
  10   3  12   22.68    5.85   0
  10   3  20    9.71    7.63   0
  10   3  21   -1.63    7.68   0
  10   3  22    5.50    6.32   0
  11  -1 -11   39.56    9.00   0
  11   2   1   40.53    7.51   0
  11   3  11  219.34    7.76   0
  11   3  12   88.74    7.70   0
  12  -1 -11    3.40    8.56   0
  12   2   1  593.26   10.23   0
  12   3  10   25.94    6.15   0
  12   3  11   34.44    6.29   0
  13  -1 -11   84.38    9.47   0
  13   2   1   -1.01    7.09   0
  13   3  10    5.15    6.20   0
  13   3  11   19.75    6.06   0
  14  -1 -11   20.28    8.71   0
  14   0  -8   11.99    8.20   0
  14   3  10   46.22    6.47   0
  14   3  11   22.02    6.05   0
  14   3  12   10.14    7.57   0
  15  -2 -13   -3.76    9.09   0
  15   1  -4   77.05    7.88   0
  15   2   1  125.76    7.11   0
  15   3  11   21.32    6.60   0
  15   3  12    4.34    6.59   0
  15   3  13   42.01    7.89   0
  16   1  -4   51.70    6.76   0
  16   2   2  337.34    9.24   0
  16   3  12   35.44    6.86   0
  16   3  13    6.94    6.29   0
  17   2   2   11.05    5.82   0
  18   0  -7   -2.74    7.51   0
  18   1  -3   93.12    7.14   0
  18   2   3   14.00    6.09   0
  19   1  -2   -2.70    7.56   0
 -10  -7   7   40.79    8.03   0
 -10  -6   8    5.02    5.96   0
 -10  -5  10    3.88    7.46   0
 -10  -5  11  136.85    7.58   0
  -9  -7   3    4.52    6.43   0
  -9  -6   4   11.73    6.03   0
  -9  -5   5    8.73    5.59   0
  -9  -4   8   37.21    6.07   0
  -9  -3  15   31.30    7.48   0
  -9  -3  16   20.15    7.12   0
  -9  -3  17  118.53    8.50   0
  -9  -3  18   24.97    7.83   0
  -9  -3  19   12.86    8.58   0
  -8  -7   0   16.67    6.64   0
  -8  -4   4  119.78    6.49   0
  -8  -3   7    3.46    6.80   0
  -7  -6  -2  152.58    7.10   0
  -7  -5  -1  161.30    6.98   0
  -7  -2   8  123.72    8.29   0
  -7  -2  26    4.67   11.70   0
  -6  -8  -4   28.19    6.51   0
  -6  -6  -4   10.52    6.14   0
  -6  -4  -2    1.08    7.03   0
  -6  -1  23    0.63   13.17   0
  -5  -8  -6   11.97    6.21   0
  -5  -5  -5    2.25    5.79   0
  -4  -8  -8   23.59    8.15   0
  -4  -7  -8  106.25    8.35   0
  -4  -5  -7   12.97    7.10   0
  -3  -6  -9   19.80    5.82   0
  -3  -4  -7   33.18    5.60   0
  -2  -1  -1   24.52    9.74   0
  -2   0   4    9.27   14.04   0
  -1  -5 -11    0.91    7.17   0
  -1  -3  -8  260.78    8.69   0
   0  -5 -12   -0.79    6.98   0
   0   1  26    2.17   10.21   0
   2   2  16   47.52    7.48   0
   2   2  17   48.56    7.77   0
   3  -6 -15   31.73    8.97   0
   3  -3 -12  252.66   12.36   0
   3   1   1 3200.11   26.84   0
   3   2  10   27.44    6.11   0
   3   2  23  181.03    9.15   0
   4  -5 -15   11.13    8.61   0
   4   2  25   21.51    8.89   0
   5   2  27   -3.61    9.75   0
   6   1  -2 1263.34   15.23   0
   7  -6 -17    9.98   10.25   0
   8   2   3  260.47    8.68   0
   9   2   2   37.21    6.08   0
  10   1  -4  278.17    7.89   0
  10   2   2   -2.39    7.13   0
  10   3  14   -0.02    5.88   0
  10   3  15   58.94    6.28   0
  10   3  16   28.04    5.86   0
  10   3  18   83.34    6.84   0
  10   3  19    3.38    6.21   0
  11  -2 -13    0.84   10.47   0
  11   0  -8  313.56    9.83   0
  11   1  -4   26.36    6.95   0
  11   3  13    1.42    5.86   0
  11   3  14   10.28    5.84   0
  11   3  15   23.99    7.53   0
  11   3  17   29.52    8.03   0
  11   3  18   41.37    7.72   0
  11   3  19    3.41    6.13   0
  11   3  20   27.59    6.51   0
  11   3  21   12.99    6.53   0
  12  -4 -16    8.62   18.09   0
  12   0  -8  270.71    9.46   0
  12   1  -4   19.11    7.05   0
  12   3  12   -1.66    6.07   0
  12   3  13   13.01    5.72   0
  12   3  14    0.81    5.75   0
  12   3  15    0.68    7.06   0
  12   3  16   13.26    6.95   0
  12   3  17   11.87    7.29   0
  12   3  18   15.92    7.52   0
  12   3  19    5.37    7.83   0
  12   3  20   13.55    6.56   0
  13  -4 -16   13.85   16.93   0
  13  -2 -13   31.88   10.20   0
  13   0  -8   92.37    7.59   0
  13   1  -4   81.98    7.83   0
  13   3  12    5.29    5.87   0
  13   3  13  162.44    6.80   0
  13   3  14   20.09    6.16   0
  13   3  15   31.81    7.33   0
  13   3  16    4.48    7.42   0
  13   3  17   31.50    7.70   0
  13   3  18   22.00    7.83   0
  13   3  19    7.23    7.48   0
  14  -2 -13    9.59    9.78   0
  14   1  -4  283.99    8.92   0
  14   2   2    9.55    6.82   0
  14   3  13   44.40    6.56   0
  14   3  14   17.22    6.67   0
  14   3  15   -1.89    6.35   0
  14   3  16   13.91    6.51   0
  14   3  17   35.52    6.38   0
  15   2   2   51.30    6.08   0
  15   3  14   16.00    6.51   0
  15   3  15    8.93    6.12   0
  17  -1 -10    2.54    7.94   0
  17   0  -7    2.50    7.77   0
  17   1  -3    7.79    6.10   0
  17   2   3    2.98    5.95   0
  18   1  -2   18.23    7.89   0
  18   2   4    5.23    6.09   0
  19   0  -6   10.96    6.28   0
 -10  -7   6   -5.89    6.27   0
 -10  -6   6    4.84    6.98   0
 -10  -6   7   53.01    6.31   0
 -10  -5   8   68.13    7.64   0
 -10  -5   9   19.79    6.28   0
 -10  -4  14  141.39    8.13   0
 -10  -4  15   19.30    7.55   0
 -10  -4  16   98.20    8.04   0
 -10  -4  17   31.41    7.57   0
 -10  -4  18   25.70    7.77   0
 -10  -4  19   73.62    8.01   0
 -10  -4  20   15.68    7.72   0
  -9  -7   2   -2.12    6.09   0
  -9  -6   3   13.91    5.98   0
  -9  -5   4    7.66    5.56   0
  -9  -4   7   46.41    6.30   0
  -9  -3  13  326.70    9.23   0
  -9  -3  14   51.76    7.54   0
  -9  -3  20    0.64    7.38   0
  -9  -3  21    8.33    8.75   0
  -8  -7  -1   50.79    7.80   0
  -8  -6   0    3.66    6.34   0
  -8  -5   1    2.10    5.75   0
  -8  -4   3   59.67    6.13   0
  -8  -2  15    5.87    8.20   0
  -8  -2  16   30.52    8.59   0
  -8  -2  17   11.66    8.59   0
  -8  -2  18   76.03    9.36   0
  -8  -2  19    9.62    9.82   0
  -7  -7  -3   -0.04    6.15   0
  -7  -6  -3  102.35    7.70   0
  -7  -5  -2   60.98    7.22   0
  -7  -4   0   -2.43    5.63   0
  -7  -3   3   11.86    5.80   0
  -6  -7  -5   22.10    6.20   0
  -6  -5  -4   19.30    6.87   0
  -6  -3   0  166.69    8.18   0
  -6  -2   4   33.29    6.14   0
  -5  -7  -7   23.24    7.12   0
  -5  -3  -2   46.01    6.12   0
  -5  -2   1   20.57    8.16   0
  -5  -1   6    2.86    7.56   0
  -4  -6  -8   11.35    5.78   0
  -4  -4  -6   19.25    6.04   0
  -4  -3  -4   41.24    6.31   0
  -4  -2  -1   59.62    7.62   0
  -4  -1   3   90.75    9.98   0
  -4   0  11    5.60   13.44   0
  -3  -7 -10   25.72    7.80   0
  -3  -2  -3    9.48    7.42   0
  -2  -5 -10  367.55    9.39   0
  -1  -7 -12    7.31    6.14   0
  -1  -6 -12    0.92    7.20   0
  -1  -4 -10  196.67    8.26   0
  -1  -2  -6  833.58   15.03   0
  -1   1  11   20.79   11.08   0
  -1   1  22    9.76    9.62   0
   0  -7 -13    3.30    5.92   0
   0  -6 -13  213.89    8.76   0
   0  -4 -11    9.97    7.12   0
   0   1   7    2.12    8.58   0
   1  -7 -14    0.18    7.37   0
   1  -5 -13  424.13   10.35   0
   1  -4 -12   10.61    7.13   0
   1   1  28   20.53   10.39   0
   2  -5 -14   35.86    8.25   0
   3   2  11  159.76    8.89   0
   3   2  21   84.22    9.40   0
   3   2  22  335.16   10.39   0
   4   1   0  330.14   11.03   0
   4   2  24    5.93    8.57   0
   5   1  -1  234.21    9.39   0
   5   2  26    7.98    8.83   0
   6   2   5  431.55    9.20   0
   7   2   4  114.23    6.65   0
   8  -4 -16   10.14   15.94   0
   8  -1 -10  177.03   12.75   0
   8   0  -7    9.52    7.35   0
   9   2   3   26.36    7.13   0
  11   2   2   49.33    6.18   0
  12  -2 -13   31.56    9.92   0
  12   2   2  102.34    6.47   0
  13   2   2   73.66    6.24   0
  15   1  -3   55.72    7.78   0
  15   2   3    6.27    5.86   0
  16  -1 -10   38.98    7.90   0
  16   0  -7    6.96    7.02   0
  16   1  -3  144.55    6.99   0
  16   2   3    2.79    5.83   0
  16   2   4   25.42    7.42   0
  17  -2 -12    3.07    9.35   0
  17   1  -2   99.29    8.22   0
  17   2   4   31.56    6.24   0
  18  -1  -9    4.09    7.88   0
  18   0  -6   47.12    7.90   0
  18   2   5   21.51    6.35   0
  18   2   6    7.99    7.58   0
  19   0  -5    1.24    8.03   0
  19   1  -1   13.92    6.53   0
 -11  -6  11   20.23    7.79   0
 -11  -6  12   -0.37    6.59   0
 -11  -5  16   19.93    7.85   0
 -11  -5  17   19.11    7.74   0
 -10  -7   4   11.44    7.85   0
 -10  -7   5   28.90    6.44   0
 -10  -6   5    6.49    6.81   0
 -10  -5   7   61.97    7.88   0
 -10  -4  11   73.64    7.72   0
 -10  -4  12   42.72    7.61   0
 -10  -4  13   24.41    5.84   0
 -10  -4  21   12.18    8.36   0
  -9  -7   1   -0.25    6.38   0
  -9  -6   2    6.08    5.92   0
  -9  -5   3   76.47    6.18   0
  -9  -4   6  115.29    6.67   0
  -9  -3  11   51.73    7.42   0
  -9  -3  12   27.33    5.91   0
  -9  -3  22    0.65    7.86   0
  -9  -3  23   50.15    9.41   0
  -8  -7  -2   21.84    7.98   0
  -8  -6  -1   -0.87    5.97   0
  -8  -5   0  143.39    6.93   0
  -8  -4   2  187.79    8.06   0
  -8  -3   6   10.72    5.63   0
  -8  -2  13  194.49    9.78   0
  -8  -2  14  658.22   12.24   0
  -8  -2  20    2.07    8.45   0
  -7  -7  -4    5.23    6.08   0
  -7  -3   2  218.43    8.70   0
  -7  -2   7   22.96    7.04   0
  -6  -7  -6  171.79    8.39   0
  -6  -4  -3    3.47    6.99   0
  -5  -6  -7    7.62    5.77   0
  -4  -7  -9   13.43    7.39   0
  -4  -5  -8   39.14    7.45   0
  -3  -6 -10   51.76    7.55   0
  -3  -5  -9    9.43    5.82   0
  -3  -3  -6   69.06    7.88   0
  -2  -6 -11   60.51    6.45   0
  -2  -4  -9   15.12    5.37   0
  -1   1  21   95.78   11.99   0
   0   1  25    0.63    9.61   0
   1  -6 -14    2.50    7.63   0
   2  -7 -15   -1.19    7.56   0
   2  -4 -13   12.20    6.98   0
   3   2  12  121.52    6.93   0
   3   2  13    0.72    6.83   0
   3   2  19   78.79    8.51   0
   3   2  20    4.50    6.82   0
   4  -6 -16   13.51    8.65   0
   4   2   9  687.94   10.84   0
   4   2  23   45.94    8.03   0
   5  -5 -16    4.03    9.53   0
   5   2  25   42.21    9.06   0
   6  -6 -17    0.99    9.93   0
   6   2  27   -3.37    7.78   0
   7  -2 -12  119.13   18.70   0
   7   1  -2  125.44    8.16   0
   8  -5 -17    6.12   11.95   0
   8   2   4  211.21    7.47   0
   9   0  -7    7.64    8.50   0
   9   1  -3  261.91    7.76   0
  10   1  -3   39.40    6.84   0
  10   2   3  153.40    6.92   0
  11   2   3  179.33    7.18   0
  13   2   3   11.13    5.66   0
  14   0  -7   21.44    7.19   0
  14   2   3    5.08    5.86   0
  15  -1 -10    1.28    7.38   0
  15   0  -7    2.02    7.04   0
  15   2   4   11.82    5.87   0
  16  -2 -12   19.05    9.31   0
  16   1  -2   45.04    7.92   0
  16   2   5   -0.29    7.08   0
  17   0  -6   -2.62    7.38   0
  17   2   5   40.30    6.27   0
  18   1  -1   35.09    6.26   0
  18   2   7   22.13    6.34   0
  19   1   0   -5.83    6.54   0
 -11  -6   9    7.66    6.31   0
 -11  -6  10    6.33    6.24   0
 -11  -5  12    1.06    7.93   0
 -11  -5  13   -7.32    7.45   0
 -11  -5  14   14.35    6.48   0
 -11  -5  15   17.12    6.40   0
 -10  -7   3    9.11    7.63   0
 -10  -6   4    5.05    5.77   0
 -10  -5   6    6.48    5.86   0
 -10  -4  10  126.24    7.96   0
  -9  -7   0   -1.94    6.39   0
  -9  -6   1    0.93    5.84   0
  -9  -5   2  162.15    7.92   0
  -9  -4   5   83.90    6.40   0
  -9  -3  10  294.15    8.95   0
  -8  -6  -2    8.49    6.16   0
  -8  -3   5   -1.74    5.56   0
  -8  -2  12   31.59    7.44   0
  -8  -2  21   67.22    9.28   0
  -8  -2  22   74.35   11.12   0
  -7  -5  -3   41.85    5.89   0
  -7  -4  -1   25.68    6.13   0
  -7  -2   6  733.78   11.98   0
  -6  -6  -6   49.11    6.18   0
  -6  -5  -5   52.69    6.01   0
  -6  -1  24   17.54   15.02   0
  -5  -7  -8   16.32    5.83   0
  -5  -4  -5  405.97    8.57   0
  -5  -3  -3  143.86    8.04   0
  -2  -7 -12   21.94    7.35   0
  -1  -7 -13   52.14    7.94   0
  -1  -1  -3 1706.63   24.41   0
  -1   1  12   72.49   11.33   0
  -1   1  20   51.81   11.00   0
   0  -7 -14   10.11    7.75   0
   1   1  27  179.91   11.99   0
   2  -6 -15   44.72    7.91   0
   3  -7 -16   10.59    8.71   0
   3  -5 -15   36.67    9.14   0
   3  -4 -14   40.45    9.63   0
   3   2  14   14.94    7.21   0
   3   2  15    7.91    6.99   0
   3   2  16  112.10    7.91   0
   3   2  17   89.10    8.22   0
   3   2  18   19.17    7.28   0
   4  -3 -13   16.21   10.03   0
   4   2  10 1529.14   14.66   0
   4   2  22  394.87   10.38   0
   5  -4 -15  191.01   12.29   0
   5   2   8  988.91   12.09   0
   5   2  24    2.24    7.81   0
   6  -3 -14   58.03   16.04   0
   6   1  -1   99.65    9.16   0
   6   2  26    9.41    7.89   0
   9  -1 -10   28.22    9.69   0
  10   0  -7   11.15    7.53   0
  10   2   4   60.97    7.43   0
  11   0  -7    7.45    8.49   0
  11   1  -3   35.23    5.58   0
  11   2   4   14.99    7.24   0
  12   0  -7   -1.44    7.48   0
  12   1  -3  376.76    8.56   0
  12   2   4  200.81    8.16   0
  13   0  -7    6.42    6.81   0
  14  -1 -10    2.98    7.23   0
  14   2   4   67.18    6.20   0
  15   2   5    4.17    6.14   0
  16   0  -6   66.89    8.08   0
  16   2   6   -0.26    5.97   0
  17  -1  -9   10.06    7.45   0
  17   1  -1   92.69    7.11   0
  17   2   7    6.52    6.35   0
  18   0  -5   -3.58    7.68   0
  18   1   0   15.25    6.43   0
  18   2   8    7.24    6.41   0
  18   2   9    7.56    7.81   0
  19   0  -4    1.66    7.99   0
  19   1   1   -3.67    6.43   0
 -11  -6   7   70.01    7.87   0
 -11  -6   8   28.78    6.26   0
 -11  -5  10   42.41    7.79   0
 -11  -5  11   10.12    6.07   0
 -10  -7   2  130.06    7.17   0
 -10  -6   3   28.71    5.97   0
 -10  -5   5   -0.05    5.74   0
 -10  -4   8   60.01    7.41   0
 -10  -4   9   55.54    6.43   0
  -9  -7  -1   13.70    7.84   0
  -9  -6   0   -3.13    5.95   0
  -9  -4   4    5.48    5.95   0
  -9  -3   9  293.58    7.84   0
  -8  -7  -3   -9.41    6.54   0
  -8  -5  -1    9.45    5.96   0
  -8  -4   1  662.93    9.61   0
  -8  -3   4    1.74    7.24   0
  -8  -2  11   -0.69    7.15   0
  -7  -3   1  742.43   11.30   0
  -6  -7  -7  315.94    7.95   0
  -5  -6  -8    6.23    5.78   0
  -5  -5  -7    7.07    5.84   0
  -5  -2   0   -1.21    6.72   0
  -5  -1   5  956.31   15.37   0
  -4  -7 -10   -2.43    7.57   0
  -4  -4  -7  497.77    9.33   0
  -4  -3  -5   13.35    5.98   0
  -3  -6 -11    1.34    7.34   0
  -3  -5 -10   75.42    7.71   0
  -3   0  25    1.78   15.33   0
  -2  -6 -12   91.00    7.86   0
  -2  -5 -11  451.43    9.10   0
  -2   0  28   19.49   14.40   0
  -1  -6 -13    3.60    7.20   0
  -1  -5 -12   41.52    6.13   0
  -1  -3  -9   23.12    7.56   0
   0  -5 -13    6.12    6.90   0
   0  -3 -10    1.15    7.20   0
   0   1   8    1.56    8.73   0
   0   1  24    1.70    9.48   0
   1  -7 -15   31.13    8.01   0
   1  -3 -11   61.70    9.03   0
   3  -6 -16  108.43    9.41   0
   3   1   2   -3.35    8.67   0
   4  -2 -11  454.38   22.29   0
   4   2  12  297.47    9.42   0
   4   2  20  206.17    8.55   0
   4   2  21   63.47    7.80   0
   5  -6 -17    8.64    9.20   0
   5   0  -5   17.54    9.50   0
   5   1   0    9.46    9.32   0
   5   2   9  431.95   10.19   0
   5   2  23   24.59    7.73   0
   6  -1  -9 1050.10   24.75   0
   6   2   7  440.79    9.02   0
   6   2  25   53.14    8.06   0
   7  -5 -17   80.75   12.45   0
   7   2  26   -4.90    7.44   0
   9   1  -2   37.42    7.40   0
   9   2   5  336.57    8.12   0
  10  -1 -10  118.89   10.28   0
  10   2   5   92.18    7.69   0
  11   2   5    2.92    7.35   0
  12  -1 -10    1.84    8.53   0
  13  -1 -10    9.21    7.19   0
  13   1  -2   19.20    7.50   0
  13   2   5  266.77    7.38   0
  14   1  -2   17.14    6.04   0
  14   2   5   94.15    6.47   0
  14   2   6   15.21    7.54   0
  15  -3 -14   12.15   10.35   0
  15  -2 -12    8.18    8.72   0
  15   0  -6  170.64    8.37   0
  15   2   6   21.34    6.05   0
  16  -1  -9   24.98    7.65   0
  16   1  -1  112.40    6.80   0
  16   2   7    1.91    6.03   0
  17   0  -5    2.83    7.12   0
  17   1   0    4.68    7.24   0
  17   2   8   22.94    6.64   0
  18  -1  -8   21.56    7.95   0
  19   1   2    1.76    6.61   0
 -11  -6   6    9.04    5.99   0
 -11  -5   8    9.03    7.68   0
 -11  -5   9  202.81    7.76   0
 -10  -7   1   11.38    6.27   0
 -10  -6   2   23.68    6.08   0
 -10  -5   4   55.34    5.71   0
 -10  -4   7    4.37    7.00   0
  -9  -7  -2   -1.65    7.71   0
  -9  -6  -1   -3.28    5.56   0
  -9  -4   3  176.45    7.91   0
  -9  -3   8   66.04    5.96   0
  -8  -7  -4    7.25    6.09   0
  -8  -6  -3   72.08    6.34   0
  -8  -5  -2  187.11    7.11   0
  -8  -4   0  404.73    9.44   0
  -8  -2  10    8.34    7.22   0
  -8  -2  23   13.49   10.35   0
  -7  -7  -6   39.62    5.60   0
  -7  -5  -4  139.57    6.32   0
  -7  -4  -2   14.14    6.00   0
  -7  -2   5  239.61    8.81   0
  -6  -6  -7   -2.11    5.83   0
  -6  -5  -6  265.97    7.20   0
  -6  -2   2  504.76    9.78   0
  -5  -7  -9   88.10    7.00   0
  -4  -6 -10  134.08    7.95   0
  -4  -5  -9   35.62    6.27   0
  -4  -1   2 2163.71   22.57   0
  -3  -4  -9  506.88    9.79   0
  -3  -1   0    1.21    8.54   0
  -2  -4 -10   30.40    6.95   0
  -2  -3  -8   31.75    6.17   0
  -1   1  13   19.32    9.71   0
  -1   1  18   73.36   10.84   0
  -1   1  19   20.87    9.89   0
   0  -6 -14   49.27    7.42   0
   0  -4 -12  137.32    8.52   0
   1  -6 -15   54.09    7.83   0
   1  -5 -14  175.42    8.40   0
   1   1  26   79.34   10.83   0
   2  -7 -16    5.97    8.23   0
   2   1  28   -0.74    8.90   0
   4  -5 -16  138.15   10.01   0
   4   2  13  187.34    8.38   0
   4   2  14   29.84    6.88   0
   4   2  15  107.02    7.70   0
   4   2  16   73.70    7.79   0
   4   2  17  123.24    8.07   0
   4   2  18  128.99    8.00   0
   4   2  19  296.35    9.43   0
   5   2  10 1249.75   13.11   0
   5   2  21   -1.41    7.11   0
   5   2  22   69.11    7.99   0
   6   2  23  116.53    8.46   0
   6   2  24   -2.35    7.52   0
   7  -4 -16   13.35   13.26   0
   7   2   7   19.90    6.05   0
   7   2  25   28.03    7.60   0
   9   2   6   26.12    5.96   0
  10   1  -2    6.60    5.27   0
  10   2   6    8.44    7.10   0
  11  -1 -10   48.03    8.90   0
  11   1  -2  163.68    6.58   0
  11   2   6   43.33    7.43   0
  12   1  -2   15.77    5.99   0
  12   2   6  107.83    7.56   0
  13   2   6    2.64    6.31   0
  14  -2 -12   26.03    9.81   0
  14   1  -1  961.66   12.09   0
  14   2   7   97.16    7.93   0
  15  -1  -9    6.64    8.62   0
  15   1  -1   25.67    6.15   0
  15   2   7    0.25    5.98   0
  15   2   8    8.91    6.01   0
  16   0  -5    4.02    7.11   0
  16   2   9   -0.60    6.20   0
  16   2  10   45.75    7.81   0
  17  -2 -11   55.86    8.54   0
  17   1   1  105.68    8.25   0
  17   2  10    2.41    6.04   0
  17   2  11   56.55    6.65   0
  17   2  12   10.75    7.85   0
  18   0  -4    5.19    6.10   0
  18   1   2   13.13    7.74   0
  19   0  -3   -2.41    6.28   0
  19   1   3    2.10    6.33   0
 -12  -6  10   11.49    7.88   0
 -11  -7   3   -0.08    7.86   0
 -11  -6   4    6.12    7.65   0
 -11  -6   5   21.58    6.18   0
 -11  -5   7   26.31    6.24   0
 -11  -4  12   69.10    7.47   0
 -11  -4  13    9.36    7.14   0
 -11  -4  14   -1.21    7.21   0
 -11  -4  15    4.16    6.25   0
 -11  -4  16    9.34    6.50   0
 -11  -4  17    3.19    7.53   0
 -11  -4  18    2.85    7.66   0
 -11  -4  19    6.11    8.03   0
 -11  -4  20    2.26    7.98   0
 -10  -7   0  211.79    7.75   0
 -10  -6   1   37.04    6.05   0
 -10  -5   3   21.97    5.98   0
 -10  -4   6    8.38    6.93   0
 -10  -3  13  131.52    8.13   0
 -10  -3  14    4.27    7.14   0
 -10  -3  15   61.24    7.68   0
 -10  -3  16   27.56    7.44   0
 -10  -3  17   24.60    7.65   0
 -10  -3  18   83.27    8.04   0
 -10  -3  19   -3.48    8.73   0
  -9  -6  -2    6.89    7.35   0
  -9  -5   0    1.19    5.93   0
  -9  -4   2   60.49    7.36   0
  -9  -3   7   15.39    5.79   0
  -8  -7  -5    3.57    7.69   0
  -8  -6  -4  178.89    7.34   0
  -8  -3   3    4.52    5.99   0
  -8  -2   9   99.00    8.09   0
  -8  -2  24    7.27    9.90   0
  -7  -6  -6  142.24    7.07   0
  -7  -5  -5   -0.28    6.94   0
  -7  -3   0    0.34    5.88   0
  -6  -7  -8   86.64    6.78   0
  -6  -3  -2 1317.89   12.87   0
  -6  -1   8  223.40   10.05   0
  -5  -6  -9  169.40    7.29   0
  -5  -5  -8   37.75    6.17   0
  -5  -3  -4    7.15    5.85   0
  -4  -7 -11   -1.81    7.83   0
  -4  -4  -8   23.92    6.81   0
  -4   0  10   56.10   13.26   0
  -3  -7 -12   12.14    6.44   0
  -3  -3  -7 2015.58   16.56   0
  -2  -7 -13    1.41    6.30   0
  -2  -1  -2  226.22   13.53   0
  -1  -7 -14   -3.82    7.54   0
  -1  -2  -7    1.29    8.06   0
  -1   1  14   36.62    9.94   0
  -1   1  15   39.57   11.42   0
  -1   1  16   17.59   10.88   0
  -1   1  17   39.19   10.47   0
   0  -7 -15    4.28    7.10   0
   0  -2  -8 1193.91   17.56   0
   0   1  23    0.92    9.27   0
   1  -4 -13   19.68    7.43   0
   1  -2  -9  562.49   14.94   0
   2  -5 -15    4.59    7.50   0
   2  -3 -12  515.92   13.63   0
   4  -6 -17    6.03    9.11   0
   4  -4 -15  715.38   16.42   0
   5   2  12  648.70   10.68   0
   5   2  19   52.06    7.65   0
   6   2   9    7.54    5.96   0
   6   2  10  276.72    9.06   0
   6   2  22    6.50    7.20   0
   7   2   8  123.53    7.02   0
   7   2  23   20.74    7.47   0
   7   2  24    0.37    6.27   0
   8   0  -6 1078.03   15.53   0
   9   2   7  305.68    7.76   0
   9   2  25    4.84    7.85   0
  10   2   7   27.53    7.38   0
  11   2   7   66.65    7.89   0
  12   2   7   21.33    5.75   0
  13   0  -6   21.73    7.37   0
  13   1  -1   20.16    7.23   0
  13   2   8   92.30    7.52   0
  14  -3 -14   18.97   10.37   0
  14   2   8    9.16    5.99   0
  14   2   9    8.40    6.95   0
  15   0  -5   -3.80    7.39   0
  15   1   0   -2.31    7.00   0
  15   2   9    5.20    5.75   0
  15   2  10    7.28    5.89   0
  16  -2 -11    5.24    9.22   0
  16   1   1  118.30    8.04   0
  16   2  12   21.50    6.43   0
  16   2  13   34.31    7.82   0
  16   2  14    1.63    7.75   0
  17   0  -4    0.60    6.75   0
  17   1   2   86.40    7.95   0
  18  -1  -7    1.84    7.16   0
  18   0  -3   -0.34    7.16   0
  18   1   3  107.27    8.10   0
  19   0  -2   45.87    8.07   0
  19   1   4   11.93    6.49   0
 -12  -6   8    7.54    6.31   0
 -12  -6   9   28.27    6.65   0
 -12  -5  12    7.35    7.61   0
 -12  -5  13   -1.80    7.58   0
 -12  -5  14   36.21    6.47   0
 -12  -5  15   12.64    6.61   0
 -11  -6   3    3.73    7.37   0
 -11  -5   6   12.14    6.14   0
 -11  -4  10  130.48    7.93   0
 -11  -4  11   13.47    6.11   0
 -10  -7  -1    2.48    6.46   0
 -10  -6   0    3.82    5.97   0
 -10  -5   2   25.09    6.11   0
 -10  -4   5  342.16    8.13   0
 -10  -3  12   20.70    7.07   0
 -10  -3  20    9.23    7.76   0
 -10  -3  21   -2.32    9.51   0
  -9  -7  -3    5.77    6.52   0
  -9  -5  -1  159.55    6.89   0
  -9  -3   6   33.28    5.85   0
  -8  -5  -3   82.32    6.43   0
  -8  -4  -1  649.36    9.48   0
  -8  -3   2   52.83    7.56   0
  -7  -7  -7   12.58    6.31   0
  -7  -2   4  111.31    6.97   0
  -7  -1  14   24.07    9.18   0
  -7  -1  15   17.06    9.30   0
  -7  -1  16  769.51   16.66   0
  -7  -1  17   10.36    9.66   0
  -7  -1  18    9.71   10.70   0
  -6  -7  -9   63.57    8.00   0
  -6  -6  -8   14.42    5.83   0
  -6  -5  -7  115.27    6.98   0
  -6  -2   1  369.84   10.02   0
  -5  -7 -10    1.53    6.44   0
  -5  -4  -7   21.24    7.52   0
  -5  -2  -1   19.65    7.01   0
  -5  -1   4   86.84    9.16   0
  -4  -6 -11  130.92    8.19   0
  -4  -5 -10   31.11    7.29   0
  -4  -3  -6  181.13    7.32   0
  -4  -2  -3  174.73    8.23   0
  -3  -6 -12    3.05    7.18   0
  -3  -5 -11  166.96    8.23   0
  -3   0   6   40.62   13.05   0
  -2  -6 -13   78.66    7.46   0
  -2  -5 -12   20.33    5.88   0
  -2  -2  -6 1647.24   18.21   0
  -1  -6 -14    2.97    7.30   0
  -1  -5 -13  436.03    9.88   0
   0  -5 -14    0.76    7.93   0
   0   1   9    3.96    9.64   0
   0   1  22   -1.25    9.51   0
   1  -7 -16   31.51    8.83   0
   1   1   6 1388.65   21.20   0
   1   1  25  111.40    9.89   0
   2  -6 -16   10.98    7.76   0
   2  -4 -14  162.18    9.86   0
   2   1  27    4.13    9.22   0
   4   0  -4  232.28   13.86   0
   5   2  14  265.09    8.51   0
   5   2  15  157.12    8.05   0
   5   2  17  229.13    8.55   0
   5   2  18   42.63    7.30   0
   6  -5 -17    3.41   10.12   0
   6   2  11  219.02    8.32   0
   6   2  20  152.97    8.32   0
   6   2  21    3.44    7.01   0
   7   2  10  201.36    8.50   0
   7   2  22   25.96    6.97   0
   8   2  23   15.62    7.82   0
   9   1  -1  248.76    7.80   0
   9   2   8   51.59    6.48   0
   9   2  23   17.21    7.80   0
   9   2  24   52.55    6.97   0
  10   0  -6  154.93    8.54   0
  10   1  -1   25.83    6.20   0
  10   2   8   35.60    5.91   0
  10   2  23   17.40    7.67   0
  10   2  24    7.64    6.76   0
  11   0  -6  606.88   11.39   0
  11   1  -1   86.89    6.34   0
  11   2   8   40.39    6.21   0
  11   2  23   17.21    8.01   0
  12   1  -1  144.36    6.77   0
  12   2   8   14.32    5.90   0
  12   2   9    9.15    7.43   0
  13  -3 -14   22.77   12.55   0
  13  -2 -12   20.98    8.70   0
  13   2   9   32.90    6.10   0
  13   2  10   59.42    7.64   0
  14  -1  -9   22.03    7.39   0
  14   0  -5    1.18    7.32   0
  14   1   0   10.07    6.36   0
  14   2  10    6.24    6.00   0
  14   2  11   -2.14    7.29   0
  15   1   1   26.60    7.25   0
  15   2  11   -1.03    6.07   0
  15   2  12   11.26    6.26   0
  15   2  13    4.38    6.33   0
  15   2  15   14.70    7.83   0
  15   2  16   56.68    8.02   0
  15   2  17   20.69    7.91   0
  16  -3 -13    8.46   10.29   0
  16  -1  -8    8.43    7.53   0
  16   0  -4   45.49    7.25   0
  16   1   2   46.47    7.54   0
  16   2  15   44.29    6.55   0
  17   1   3   16.60    7.56   0
  18   1   4   20.21    6.34   0
  19   1   5   25.24    6.27   0
 -12  -6   6   73.19    7.98   0
 -12  -6   7   21.13    6.15   0
 -12  -5  10   41.21    8.32   0
 -12  -5  11   98.02    6.51   0
 -11  -7   1  102.46    7.25   0
 -11  -6   2   86.87    8.01   0
 -11  -5   4   20.60    7.15   0
 -11  -5   5    0.97    5.60   0
 -11  -4   9    1.20    6.05   0
 -10  -6  -1   31.30    7.56   0
 -10  -5   1    9.03    6.15   0
 -10  -4   4    6.40    5.98   0
 -10  -3  10  227.99    8.62   0
 -10  -3  22    6.23    9.24   0
  -9  -7  -4   15.91    6.57   0
  -9  -6  -3   12.93    6.10   0
  -9  -4   1   28.95    5.84   0
  -9  -3   5   77.68    6.03   0
  -9  -2  14    0.63    8.02   0
  -9  -2  15  452.17   11.98   0
  -9  -2  16   66.32    9.40   0
  -9  -2  17   27.56    9.04   0
  -9  -2  18  207.41   10.81   0
  -8  -7  -6   24.19    6.44   0
  -8  -5  -4   18.62    6.01   0
  -8  -4  -2  193.11    8.48   0
  -8  -2   7  250.19    8.82   0
  -8  -2  25    2.36   11.70   0
  -7  -7  -8   53.54    7.72   0
  -7  -6  -7   10.02    5.89   0
  -7  -5  -6   19.20    6.85   0
  -7  -4  -4   74.19    7.67   0
  -7  -1  13   14.87    8.41   0
  -7  -1  19    1.66   10.62   0
  -6  -3  -3    6.73    5.89   0
  -6  -1   7  108.17    8.63   0
  -5  -7 -11   18.13    7.66   0
  -5  -6 -10   37.15    6.09   0
  -5  -5  -9  290.29    8.78   0
  -5  -3  -5    3.11    6.99   0
  -4  -7 -12   47.45    8.12   0
  -3  -7 -13    5.12    7.72   0
  -3  -4 -10   63.08    7.09   0
  -2  -7 -14   78.04    8.26   0
  -2  -4 -11   34.75    7.24   0
  -2  -3  -9 2138.22   18.26   0
  -1  -7 -15   31.75    7.80   0
  -1  -4 -12   15.49    7.08   0
  -1  -3 -10   26.44    7.55   0
   0  -6 -15   95.45    8.36   0
   2  -2 -10  332.25   14.75   0
   3  -6 -17    4.83    8.99   0
   3  -5 -16   84.05    9.63   0
   3  -3 -13  315.58   13.04   0
   3   1  28   -0.72    9.10   0
   4   1   2 2053.37   20.00   0
   5   1   1  244.87    9.63   0
   6  -6 -18    6.17   10.79   0
   6   0  -5    4.57    7.36   0
   6   2  12  351.36    7.72   0
   6   2  13  200.64    6.93   0
   6   2  14   39.06    7.26   0
   6   2  15   26.74    7.12   0
   6   2  16   33.46    7.33   0
   6   2  17  342.85    9.29   0
   6   2  18  287.68    9.19   0
   6   2  19   23.34    5.98   0
   7  -1  -9   11.02   10.37   0
   7   1   0    3.78    6.06   0
   7   2  11  589.63    9.55   0
   7   2  12  130.28    7.87   0
   7   2  19   34.74    7.53   0
   7   2  20    2.40    7.01   0
   7   2  21   30.11    5.93   0
   8   2  10   12.26    6.08   0
   8   2  21   74.46    7.68   0
   8   2  22   62.60    6.59   0
   9   2  21   -1.60    7.05   0
   9   2  22   88.12    6.77   0
  10   2   9    9.17    5.87   0
  10   2  21   46.06    8.38   0
  10   2  22    9.76    6.31   0
  11   2  21    5.29    8.17   0
  11   2  22   16.33    6.25   0
  12  -2 -12  310.84   12.69   0
  12   1   0  146.78    7.92   0
  12   2  10   44.40    6.46   0
  12   2  11   44.46    7.86   0
  12   2  20    1.06    7.64   0
  12   2  21    2.30    6.41   0
  12   2  22    8.03    6.26   0
  13  -1  -9   60.49    7.91   0
  13   0  -5   -1.88    7.43   0
  13   1   0    2.48    6.08   0
  13   2  11   60.47    6.56   0
  13   2  12   20.16    6.29   0
  13   2  13   42.13    7.71   0
  13   2  18   22.30    7.30   0
  13   2  19   -3.22    7.44   0
  13   2  20   44.67    6.41   0
  14   1   1  998.74   11.91   0
  14   2  12   20.08    6.17   0
  14   2  13    6.86    5.88   0
  14   2  14   14.20    6.35   0
  14   2  15    8.14    6.07   0
  14   2  16   -7.53    6.14   0
  14   2  17   16.00    6.14   0
  14   2  18   20.77    6.55   0
  14   2  19    0.64    6.47   0
  15  -2 -11    1.56    8.70   0
  15  -1  -8   12.54    8.17   0
  15   0  -4   17.07    7.43   0
  17  -2 -10    7.29    8.65   0
  17  -1  -7    7.97    7.72   0
  17   0  -3    9.04    6.52   0
  17   1   4   17.40    7.31   0
  18  -1  -6   68.01    7.95   0
  18   0  -2    0.17    6.34   0
  18   1   5   14.43    6.20   0
  19  -1  -5   43.18    8.50   0
  19   0  -1    4.98    6.11   0
 -12  -6   5    5.77    6.02   0
 -12  -5   9   63.04    6.67   0
 -11  -7   0    8.31    6.35   0
 -11  -6   1   22.56    7.58   0
 -11  -5   3   31.53    7.35   0
 -11  -4   7   67.38    7.42   0
 -11  -4   8  172.01    6.99   0
 -10  -7  -3   -8.77    7.87   0
 -10  -6  -2   35.15    7.44   0
 -10  -5   0    3.54    7.27   0
 -10  -4   3   44.98    5.86   0
 -10  -3   8   -0.33    7.22   0
 -10  -3  23   33.13    9.79   0
  -9  -7  -5   25.76    6.37   0
  -9  -6  -4    8.27    5.94   0
  -9  -4   0    0.36    5.54   0
  -9  -3   4  104.10    6.31   0
  -9  -2  12   12.60    7.32   0
  -9  -2  13   43.23    7.21   0
  -9  -2  19    2.15    8.48   0
  -9  -2  20    7.62    9.48   0
  -8  -7  -7    5.93    7.65   0
  -8  -6  -6    5.29    6.00   0
  -8  -3   1   20.84    6.10   0
  -8  -2   6  155.87    8.16   0
  -7  -2   3    2.01    5.62   0
  -7  -1  12   22.46    8.25   0
  -7  -1  20   37.99   11.45   0
  -6  -7 -10   39.51    7.60   0
  -6  -6  -9   55.68    6.06   0
  -6  -5  -8  525.19    8.64   0
  -6  -4  -6    1.99    5.96   0
  -4  -4  -9    6.29    7.03   0
  -4  -1   1  565.08   12.92   0
  -3  -6 -13   17.72    6.97   0
  -3  -3  -8  444.62   10.36   0
  -3  -2  -5   54.27    7.34   0
  -2   0  27    8.82   12.29   0
  -1   0  29    3.17   11.74   0
   0  -7 -16   -4.00    7.31   0
   0  -3 -11   -2.43    7.27   0
   0  -1  -5   -0.02   11.60   0
   0   1  21    5.16    8.59   0
   1  -6 -16    1.55    7.44   0
   1  -5 -15   62.05    7.86   0
   1  -1  -6 1294.43   29.40   0
   1   1  24   13.56    8.87   0
   2   1  26   94.14    9.91   0
   3   1  27   39.47    9.95   0
   5  -6 -18   19.67   10.15   0
   5  -5 -17   10.33   10.16   0
   5  -3 -14    2.89   12.47   0
   6  -4 -16    1.17   10.95   0
   6   1   1  103.31    9.21   0
   7   2  13  264.72    7.38   0
   7   2  14   85.51    6.41   0
   7   2  15  157.93    7.95   0
   7   2  16  239.20    8.51   0
   7   2  17   20.52    7.32   0
   7   2  18   -0.37    5.97   0
   8  -2 -12   23.47   12.70   0
   8   2  11    7.29    5.91   0
   8   2  12   27.12    5.97   0
   8   2  13  218.50    8.34   0
   8   2  14  651.97   10.60   0
   8   2  15   13.31    6.99   0
   8   2  17   14.51    7.40   0
   8   2  19   11.26    5.67   0
   8   2  20    8.59    5.79   0
   9   1   0   -3.58    5.52   0
   9   2  11   17.15    5.97   0
   9   2  12   12.21    7.14   0
   9   2  13   36.91    7.43   0
   9   2  19    2.38    7.05   0
   9   2  20    2.91    6.20   0
  10   1   0   87.43    6.41   0
  10   2  11   74.99    6.04   0
  10   2  13   25.73    7.15   0
  10   2  18    2.32    7.47   0
  10   2  19   14.49    7.59   0
  10   2  20   15.70    6.42   0
  11  -2 -12   47.37   10.21   0
  11   1   0    2.31    5.74   0
  11   2  11   20.27    5.75   0
  11   2  12   44.82    5.92   0
  11   2  13   -4.16    6.75   0
  11   2  14   50.38    7.25   0
  11   2  15    2.80    7.20   0
  11   2  16  343.29    9.02   0
  11   2  17   21.81    7.53   0
  11   2  18   22.68    7.18   0
  11   2  19   95.83    6.56   0
  11   2  20   41.44    6.88   0
  12  -1  -9   10.23    7.02   0
  12   0  -5   10.29    6.97   0
  12   2  13   34.32    6.33   0
  12   2  14  237.17    7.55   0
  12   2  15  115.50    6.66   0
  12   2  16  182.76    7.14   0
  12   2  17   19.23    6.08   0
  12   2  18    8.65    6.05   0
  12   2  19    4.01    5.99   0
  13   1   1   12.06    5.99   0
  13   2  14   13.08    5.85   0
  13   2  15   13.43    5.99   0
  13   2  16    4.09    5.92   0
  13   2  17   26.07    6.21   0
  16   0  -3   -1.74    7.14   0
  16   1   3  148.89    6.93   0
  16   1   4   38.11    7.30   0
  17   0  -2   13.05    7.80   0
  17   1   5   -1.76    5.97   0
  18  -2  -9    9.88    8.47   0
  18   0  -1    0.90    7.80   0
  18   1   6   64.54    6.72   0
  18   1   7    7.35    6.24   0
  19   0   0    2.35    6.51   0
 -12  -6   4   11.88    6.08   0
 -12  -5   6   13.06    7.40   0
 -12  -4  13    4.76    7.21   0
 -12  -4  14   10.60    6.88   0
 -12  -4  15   15.11    7.57   0
 -12  -4  16   14.26    7.30   0
 -12  -4  17   13.20    7.76   0
 -12  -4  18   -5.56    7.52   0
 -11  -7  -1  116.78    7.22   0
 -11  -6   0    5.86    7.40   0
 -11  -5   2   13.93    7.27   0
 -11  -4   6   83.93    7.40   0
 -10  -5  -1   16.67    7.10   0
 -10  -4   2   11.89    6.76   0
 -10  -3   7    7.71    6.86   0
  -9  -7  -6    3.89    7.57   0
  -9  -5  -3   71.05    6.25   0
  -9  -4  -1   34.76    7.00   0
  -9  -3   3   10.54    7.31   0
  -9  -2  11   21.57    7.47   0
  -9  -2  21    9.96   10.00   0
  -8  -4  -3   62.99    6.36   0
  -8  -3   0  397.93    9.36   0
  -7  -7  -9   36.78    6.29   0
  -7  -6  -8   77.39    6.38   0
  -7  -5  -7  147.66    7.62   0
  -7  -4  -5  109.27    7.70   0
  -7  -1  11   69.75    9.25   0
  -7  -1  21    4.80   11.68   0
  -6  -3  -4 1412.53   13.07   0
  -6  -2   0  250.80    8.13   0
  -6  -1   6  589.06   12.31   0
  -5  -5 -10  188.70    8.16   0
  -5  -4  -8   17.54    5.76   0
  -5  -2  -2    5.20    6.66   0
  -5  -1   3 1327.58   17.48   0
  -4  -7 -13    4.59    7.60   0
  -4  -6 -12  107.44    6.88   0
  -4  -3  -7   97.21    6.75   0
  -4  -2  -4 1680.42   16.93   0
  -4   0   9    1.01   12.27   0
  -3  -7 -14   -0.68    7.70   0
  -3  -5 -12    3.80    5.69   0
  -3  -1  -1 3327.80   27.59   0
  -3   0  24    5.54   14.00   0
  -2  -6 -14   60.66    6.35   0
  -1  -6 -15   56.37    7.49   0
  -1  -5 -14  194.85    8.35   0
  -1  -1  -4 2973.77   31.07   0
   0   1  10    1.51    8.24   0
   0   1  20    1.55    9.39   0
   1  -4 -14  118.29    9.16   0
   1  -3 -12   25.00    8.50   0
   1   1   7  352.14   12.53   0
   1   1  23    0.93    8.70   0
   2  -6 -17   25.05    9.07   0
   2   1   5  657.91   14.37   0
   2   1  25   14.25    8.71   0
   3  -4 -15  172.24   10.69   0
   3   0  -3   18.22   12.62   0
   4   1  28    0.19    8.41   0
   5   1   2  382.09   11.65   0
   7   0  -5   14.57    7.48   0
   8  -1  -9  102.45   10.68   0
   8   0  -5   14.94    7.79   0
   9  -2 -12   12.26   11.24   0
   9  -1  -9  323.06   12.46   0
   9   2  14   -5.54    6.24   0
   9   2  15  406.98    8.41   0
   9   2  17   20.32    5.72   0
  10  -2 -12   11.28   10.60   0
  10  -1  -9  138.44    9.32   0
  10   0  -5   25.78    8.00   0
  10   2  14  157.67    6.69   0
  10   2  15  171.42    7.00   0
  10   2  17   42.27    6.27   0
  11  -1  -9    1.68    6.94   0
  11   0  -5   -1.65    6.88   0
  11   1   1   90.68    7.75   0
  12  -3 -14    5.12   10.80   0
  13   1   2   16.37    7.37   0
  14  -2 -11   -3.41    8.38   0
  14  -1  -8  102.75    7.95   0
  14   0  -4   -2.92    6.02   0
  15  -3 -13   31.29    9.29   0
  15   0  -3   -0.06    7.14   0
  16  -2 -10   30.46    9.17   0
  16  -1  -7   52.43    7.73   0
  16   1   5    2.94    7.05   0
  17  -1  -6    0.98    7.70   0
  17   1   6   11.69    6.22   0
  17   1   7    2.82    7.34   0
  18  -1  -5   15.98    7.67   0
  18   0   0   19.58    7.78   0
  18   1   8   19.01    6.47   0
  18   1   9    1.01    6.36   0
  18   1  10   14.79    7.67   0
  19  -1  -4    4.42    7.97   0
  19   0   1    2.50    6.30   0
 -13  -6   7   17.33    6.42   0
 -13  -5  11    9.74    7.62   0
 -13  -5  12   17.04    7.91   0
 -13  -5  13   15.78    8.10   0
 -12  -6   2   -3.09    7.79   0
 -12  -6   3   58.26    6.51   0
 -12  -5   5   34.85    7.27   0
 -12  -4  11   74.14    7.70   0
 -12  -4  12   59.81    6.59   0
 -11  -7  -2   24.65    6.53   0
 -11  -5   1   92.63    7.78   0
 -11  -4   5  122.91    6.38   0
 -11  -3  13    0.65    7.07   0
 -11  -3  14   11.06    7.32   0
 -11  -3  15   16.65    7.51   0
 -11  -3  16  116.97    8.30   0
 -11  -3  17   24.39    7.44   0
 -11  -3  18   39.52    9.21   0
 -10  -7  -4   10.04    6.19   0
 -10  -6  -3   35.51    6.08   0
 -10  -4   1   58.09    7.03   0
 -10  -3   6    8.05    6.89   0
  -9  -5  -4    8.08    7.06   0
  -9  -2  10  100.11    7.83   0
  -9  -2  22   88.27   11.35   0
  -8  -7  -8    8.57    6.08   0
  -8  -6  -7   33.61    6.03   0
  -7  -6  -9   87.80    7.75   0
  -7  -2   2  564.35    9.80   0
  -7  -1  10  253.78   10.74   0
  -6  -7 -11    7.78    6.15   0
  -6  -6 -10   29.21    6.11   0
  -6  -5  -9  221.68    8.39   0
  -5  -7 -12    6.56    6.07   0
  -5  -3  -6   -2.02    5.66   0
  -2  -7 -15    6.69    6.48   0
  -1  -7 -16   32.34    7.81   0
   0  -6 -16    3.94    7.68   0
   0  -5 -15    8.97    7.14   0
   0   1  11    1.10    8.28   0
   0   1  19   -0.67    9.32   0
   3   1   4 1967.92   20.41   0
   3   1  26   39.13    9.13   0
   4  -6 -18   20.61    9.47   0
   4  -5 -17   52.17   10.26   0
   4   1   3   73.62    8.16   0
   4   1  27   -1.33    8.31   0
   5   0  -4 1223.97   19.89   0
   5   1  28   13.41    8.78   0
   8   1   1  184.25    7.47   0
   9   0  -5   -1.76    7.35   0
   9   1   1  255.11    7.56   0
  10   1   1   23.47    6.02   0
  11  -3 -14   12.18   12.23   0
  12   1   2   21.37    7.36   0
  13  -1  -8    9.49    7.80   0
  13   0  -4 1185.65   12.74   0
  14  -4 -15   35.84   13.65   0
  14   1   3   63.39    6.28   0
  15  -1  -7    4.11    7.01   0
  15   1   4   83.64    6.49   0
  15   1   5   12.14    7.11   0
  16   0  -2  209.46    7.40   0
  16   1   6   12.97    5.76   0
  17  -2  -9   44.35    8.62   0
  17   0  -1    1.79    6.35   0
  17   1   8   13.96    6.20   0
  17   1   9   -1.38    7.74   0
  18  -2  -8   18.37    9.29   0
  18   0   1    1.00    7.70   0
  18   1  11    3.01    6.45   0
  19   0   2   31.34    6.72   0
 -13  -6   5   -4.84    7.53   0
 -13  -6   6   29.32    6.75   0
 -13  -5   9   28.59    7.59   0
 -13  -5  10   -0.85    6.25   0
 -12  -6   1   16.26    7.75   0
 -12  -5   4    2.93    5.78   0
 -12  -4   9   48.18    7.32   0
 -12  -4  10  163.93    7.38   0
 -11  -7  -3   -0.38    6.31   0
 -11  -6  -2  102.41    8.10   0
 -11  -4   4   33.31    5.72   0
 -11  -3  11  219.29    8.76   0
 -11  -3  12   70.80    7.71   0
 -11  -3  19    5.76    7.81   0
 -11  -3  20   35.31    9.81   0
 -10  -7  -5   26.85    6.50   0
 -10  -6  -4   -6.09    5.71   0
 -10  -5  -2   31.13    5.93   0
 -10  -3   5    4.35    6.81   0
  -9  -7  -7   29.17    6.41   0
  -9  -6  -6    8.31    5.86   0
  -9  -4  -2   51.83    6.06   0
  -9  -3   2   35.55    6.34   0
  -9  -2   8   51.58    7.22   0
  -8  -7  -9   14.97    7.58   0
  -8  -6  -8  136.35    7.84   0
  -8  -4  -4  111.47    6.46   0
  -8  -3  -1   19.87    7.22   0
  -8  -2   4  224.65    8.89   0
  -7  -7 -10    4.50    6.47   0
  -7  -5  -8   60.49    6.04   0
  -7  -4  -6  331.16    8.94   0
  -7  -3  -3   13.54    5.67   0
  -7  -2   1  552.28   10.72   0
  -7  -1   9    8.64    8.25   0
  -6  -3  -5    0.41    7.36   0
  -6  -2  -1  323.46    8.85   0
  -6  -1   5  419.63   11.05   0
  -5  -6 -12  102.17    8.66   0
  -5  -2  -3 3297.71   21.91   0
  -4  -6 -13   11.41    7.32   0
  -4  -5 -12   98.23    7.62   0
  -4  -4 -10   31.38    6.07   0
  -3  -6 -14   36.55    7.43   0
  -3  -4 -11  183.90    7.11   0
  -2  -6 -15   53.14    7.56   0
  -2  -4 -12  203.52    7.62   0
  -2  -3 -10  355.84    9.65   0
  -2  -2  -7    1.14    7.69   0
  -1  -4 -13   24.50    7.67   0
  -1  -2  -8 2236.14   21.25   0
  -1   0  28   18.06   11.38   0
   0   1  12    0.95    9.38   0
   0   1  18    2.64    8.03   0
   1  -6 -17   12.84    8.67   0
   1   1   8   18.16    7.96   0
   1   1  22   11.01    8.65   0
   2   1  24   22.23    7.85   0
   3   1  25   60.46    9.06   0
   4   1  26  103.96    9.38   0
   5   1  27    8.00    7.79   0
   7   1   2  117.68    8.42   0
  10   1   2    4.26    7.05   0
  12   0  -4   13.75    5.70   0
  12   1   3  417.60    9.28   0
  13  -2 -11   52.51    9.05   0
  14  -3 -13   38.45   10.86   0
  14   0  -3    1.00    5.85   0
  14   1   5  341.38    9.38   0
  15  -2 -10   11.56    8.24   0
  15   0  -2    8.81    7.25   0
  15   1   6   10.39    7.38   0
  16  -3 -12   44.53    9.77   0
  16  -1  -6   16.11    7.33   0
  16   0  -1    0.05    7.39   0
  16   1   7   57.46    6.16   0
  16   1   8   13.13    7.21   0
  17  -1  -5    3.31    7.31   0
  17   0   0    0.55    6.40   0
  17   1  10    3.47    6.15   0
  17   1  11    5.72    6.38   0
  17   1  12   -3.74    7.59   0
  17   1  13    8.68    7.72   0
  18  -1  -4   15.30    7.87   0
  18   0   2    5.68    7.20   0
  19  -1  -3    1.03    6.50   0
  19   0   3    4.43    6.28   0
 -13  -6   4   10.62    6.40   0
 -13  -5   8    1.88    6.40   0
 -12  -6   0  105.04    8.63   0
 -12  -4   7   30.78    7.67   0
 -12  -4   8   28.36    6.39   0
 -11  -5   0    4.81    6.13   0
 -11  -4   3   20.25    5.80   0
 -11  -3   9  105.62    7.82   0
 -11  -3  10   13.36    5.80   0
 -11  -3  21   15.86    9.53   0
 -10  -7  -6    7.51    6.68   0
 -10  -6  -5    9.58    7.56   0
 -10  -4   0   40.34    5.71   0
 -10  -3   4   15.58    6.80   0
  -9  -7  -8   18.00    7.94   0
  -9  -6  -7    5.77    7.13   0
  -9  -5  -5    6.36    5.73   0
  -9  -3   1    9.75    5.99   0
  -9  -2   7  302.60    8.85   0
  -9  -2  23   14.46   10.54   0
  -8  -5  -7   -4.52    6.91   0
  -7  -7 -11    9.26    7.97   0
  -7  -6 -10  157.24    8.40   0
  -7  -1  22  163.66   16.73   0
  -6  -7 -12    0.10    6.30   0
  -6  -6 -11    4.89    5.68   0
  -6  -5 -10   33.67    7.02   0
  -6  -4  -8  155.45    8.12   0
  -5  -7 -13   23.20    6.73   0
  -5  -5 -11    2.39    5.72   0
  -5  -1   2  353.14   11.63   0
  -4  -7 -14    5.87    6.41   0
  -4  -3  -8  562.06    9.78   0
  -4  -1   0  346.05   11.03   0
  -3  -7 -15   30.30    6.46   0
  -3  -5 -13   56.52    6.32   0
  -2  -7 -16    4.05    8.13   0
  -2  -5 -14   34.87    7.23   0
  -2   0  26  579.77   19.38   0
  -1  -6 -16    7.09    7.51   0
  -1  -3 -11   67.27    8.02   0
   0  -4 -14   14.48    8.29   0
   0  -2  -9 2503.40   24.24   0
   0   1  13    0.45    8.24   0
   0   1  14   -0.34    9.39   0
   0   1  15    2.09    9.19   0
   0   1  16    0.31    8.31   0
   0   1  17    2.38    7.99   0
   1  -5 -16    5.21    7.58   0
   1   1  21   90.62    9.26   0
   2  -4 -15   24.47    8.76   0
   2  -3 -13   41.60    8.92   0
   2   1  23   13.97    9.22   0
   3  -6 -18    6.93    8.92   0
   3  -5 -17    9.82    8.57   0
   3  -2 -11  142.23   14.41   0
   3   1   5 2831.41   24.33   0
   4   1   4 1351.53   17.44   0
   5   1  26   -5.69    8.82   0
   6   0  -4 2341.56   23.01   0
   6   1  27   -5.47    7.42   0
   7   1  27   10.00    7.94   0
   8  -5 -18    4.73   15.18   0
   9   1   2   33.55    6.01   0
  11   0  -4  132.60    7.05   0
  11   1   3   38.91    7.81   0
  12  -1  -8   94.79    7.82   0
  12   1   4   21.40    7.20   0
  13   0  -3    7.76    6.08   0
  13   1   4   75.61    6.31   0
  13   1   5   47.19    7.31   0
  14  -1  -7    8.53    6.90   0
  14   0  -2    4.00    7.36   0
  14   1   6    8.57    7.25   0
  15   1   7    2.40    6.08   0
  15   1   8    8.47    7.17   0
  16  -2  -9    2.64    8.75   0
  16   0   0   61.96    7.75   0
  16   1   9   24.85    6.14   0
  16   1  10   45.15    6.35   0
  16   1  11   15.57    7.76   0
  17   0   1    3.51    7.75   0
  17   1  14    5.05    6.28   0
  18   0   3    0.39    7.50   0
  19  -1  -2   -1.05    7.88   0
  19   0   4    2.47    6.27   0
  19   0   5   -3.66    7.68   0
 -13  -6   2   10.87    7.47   0
 -13  -6   3   -1.39    6.36   0
 -13  -5   6   16.86    6.14   0
 -13  -4  15    7.46    7.67   0
 -12  -6  -1   16.95    7.67   0
 -12  -5   2   10.32    6.06   0
 -12  -4   6   24.44    5.88   0
 -11  -6  -3    1.62    6.47   0
 -11  -5  -1   80.06    6.56   0
 -11  -4   2    3.31    5.63   0
 -11  -3   8    8.81    5.99   0
 -10  -7  -7   46.60    7.97   0
 -10  -5  -4   58.57    8.01   0
 -10  -4  -1   48.04    5.77   0
 -10  -3   3    5.56    6.92   0
 -10  -2  14  156.53    9.63   0
 -10  -2  15  192.39   10.19   0
 -10  -2  16  125.18    9.75   0
  -9  -4  -3  168.92    7.15   0
  -9  -3   0    3.63    7.04   0
  -8  -7 -10   21.56    6.61   0
  -8  -6  -9  121.87    7.06   0
  -8  -4  -5   28.60    6.46   0
  -8  -3  -2   44.44    6.25   0
  -8  -2   3  217.40    7.75   0
  -7  -5  -9   34.15    5.83   0
  -7  -4  -7  113.66    7.55   0
  -7  -3  -4   52.82    6.21   0
  -7  -2   0   -4.70    7.43   0
  -7  -1   8   80.22    8.21   0
  -6  -1   4  307.28   10.28   0
  -5  -6 -13   48.51    7.92   0
  -5  -3  -7    8.32    5.76   0
  -4  -6 -14   71.49    7.67   0
  -3  -1  -2   -1.86   10.38   0
  -2   0   3   -2.09   13.18   0
  -1  -5 -15   67.25    7.39   0
   0  -6 -17    1.44    8.84   0
   0  -3 -12    2.92    7.38   0
   0   0  29    5.09   10.94   0
   1   1   9   -0.91    7.24   0
   1   1  20   50.94    8.57   0
   2  -1  -7 2097.83   48.80   0
   2   1  22  181.78   10.36   0
   3   1  24    4.44    7.50   0
   4  -4 -16    9.92    9.97   0
   4  -3 -14  286.73   14.93   0
   4   1  25   53.78    7.79   0
   6   1   3  402.21    9.85   0
   6   1  26   45.31    7.68   0
   7  -5 -18    2.28   12.79   0
   7   0  -4  194.04    9.18   0
   7   1  26   -2.75    7.64   0
   8   0  -4  859.05   13.82   0
   8   1   3  747.58   11.77   0
   8   1  26   24.98    8.01   0
   9   0  -4   90.80    8.49   0
  10  -3 -14    8.42   12.07   0
  10   1   3   31.54    6.21   0
  11  -1  -8   62.84    7.77   0
  11   1   4   31.77    7.70   0
  12  -2 -11   27.15    9.19   0
  12   0  -3   -0.32    7.02   0
  12   1   5   12.75    7.12   0
  13  -1  -7   80.52    8.60   0
  13   1   6   19.78    6.86   0
  14  -2 -10    4.01    8.63   0
  14   1   7   17.17    6.20   0
  14   1   8  102.14    7.93   0
  15  -1  -6   12.98    7.11   0
  15   0  -1    2.51    6.00   0
  15   1   9    6.37    5.93   0
  16  -1  -5   10.48    7.60   0
  16   1  12   20.94    6.59   0
  16   1  13   17.53    6.39   0
  16   1  14    5.45    6.49   0
  16   1  15    0.35    6.44   0
  16   1  16   -0.98    6.40   0
  17  -2  -8   20.11    8.02   0
  17  -1  -4   17.48    7.31   0
  17   0   2    4.59    7.89   0
  18  -2  -7   22.32    7.97   0
  18  -1  -3  104.28    7.45   0
  18   0   4    3.57    7.34   0
  19  -1  -1    8.07    7.54   0
  19   0   6    2.96    6.19   0
 -14  -5  10   52.83    8.10   0
 -14  -5  11   19.26    8.18   0
 -13  -6   1   -0.11    7.85   0
 -13  -5   4   11.21    6.86   0
 -13  -5   5   11.74    6.14   0
 -13  -4  10    6.57    6.92   0
 -13  -4  11   24.16    7.51   0
 -13  -4  12   21.52    7.83   0
 -13  -4  13    9.12    5.94   0
 -13  -4  14   31.43    6.56   0
 -13  -4  16   11.47    6.81   0
 -12  -6  -2    8.06    7.78   0
 -12  -5   1    6.47    5.86   0
 -12  -4   5   46.93    6.14   0
 -11  -6  -4    7.60    6.10   0
 -11  -5  -2   10.88    6.41   0
 -11  -4   1   15.78    5.70   0
 -11  -3   6   15.17    6.99   0
 -11  -3   7    8.27    5.85   0
 -10  -6  -6   10.08    5.92   0
 -10  -4  -2    9.33    7.00   0
 -10  -2  11   76.23    7.63   0
 -10  -2  12   12.76    7.02   0
 -10  -2  13   31.88    7.28   0
 -10  -2  17   41.65    7.91   0
 -10  -2  18   -1.74    8.78   0
  -9  -7  -9    5.15    6.41   0
  -9  -6  -8  109.29    6.57   0
  -9  -4  -4    1.41    5.80   0
  -9  -2   6   27.13    5.75   0
  -9  -2  24   52.12   12.19   0
  -8  -5  -8   -2.13    5.76   0
  -8  -2   2   38.55    7.42   0
  -7  -7 -12   13.19    7.99   0
  -7  -6 -11   25.75    7.90   0
  -7  -1   7 1305.80   16.37   0
  -6  -7 -13    0.20    6.61   0
  -6  -6 -12  171.74    7.76   0
  -6  -5 -11  177.98    8.23   0
  -6  -4  -9   99.41    7.55   0
  -6  -3  -6   23.70    6.09   0
  -5  -7 -14   15.72    6.44   0
  -5  -5 -12    9.92    7.44   0
  -5  -4 -10  232.12    7.14   0
  -4  -7 -15    4.23    6.53   0
  -4  -5 -13   22.21    7.23   0
  -4  -4 -11    0.03    5.66   0
  -3  -7 -16    2.30    8.48   0
  -3  -6 -15   34.42    6.21   0
  -3  -5 -14   14.21    7.18   0
  -3  -4 -12    3.86    5.55   0
  -3   0   5    2.13   12.52   0
  -3   0  23    3.09   12.54   0
  -2  -6 -16   11.67    7.64   0
  -2  -4 -13    7.11    7.17   0
  -1   0  27    2.57   11.22   0
   0  -5 -16    1.86    7.04   0
   1  -4 -15    5.71    8.13   0
   1  -2 -10 1134.96   19.46   0
   1   1  19   23.49    8.49   0
   2  -6 -18    2.10    8.24   0
   2  -5 -17    5.91    8.46   0
   2   1   7 1956.71   20.96   0
   2   1  21   58.60    9.05   0
   3   1  23   84.33    8.30   0
   4   0  -3    5.33    9.78   0
   4   1  24    8.63    7.61   0
   5  -6 -19    5.26    9.98   0
   5  -1  -8  433.63   19.69   0
   5   1   4   87.37    7.85   0
   5   1  25   13.02    7.67   0
   6  -5 -18   34.68   11.68   0
   7   1  25    8.39    7.68   0
   8   1  25   35.41    7.83   0
   9   1   4  192.09    8.43   0
   9   1  25    5.89    8.16   0
  10  -1  -8  627.75   13.29   0
  10   1   4  296.26    7.82   0
  11   0  -3   11.70    6.41   0
  11   1   5  752.36   11.01   0
  11   1  24   11.85    7.80   0
  12   1   6  224.72    8.74   0
  13  -4 -15    0.84   12.39   0
  13  -3 -13  165.94   12.20   0
  13   0  -2  163.98    7.01   0
  13   1   7   73.55    6.10   0
  13   1  21   37.35    7.98   0
  14  -1  -6    6.80    6.75   0
  14   0  -1   -2.60    7.31   0
  14   1   9   20.33    6.16   0
  14   1  10    8.79    7.05   0
  14   1  20   -0.86    6.39   0
  15  -3 -12    2.76    9.20   0
  15  -2  -9    8.19    8.36   0
  15   0   0   16.39    5.86   0
  15   1  12    9.35    5.90   0
  15   1  13   33.21    6.34   0
  15   1  14   60.31    6.49   0
  15   1  15   -0.38    6.36   0
  15   1  16   10.84    6.42   0
  15   1  17   12.05    6.35   0
  15   1  18   15.25    6.52   0
  16   0   1   -2.30    6.29   0
  17   0   3   -5.03    5.80   0
  18  -1  -2   18.22    7.88   0
 -14  -5   9   30.47    6.59   0
 -13  -6   0   -4.18    7.68   0
 -13  -5   3   25.70    6.02   0
 -13  -4   8    6.77    7.52   0
 -13  -4   9   51.26    6.41   0
 -12  -6  -3   57.81    8.37   0
 -12  -5   0   45.58    5.99   0
 -12  -4   3   67.06    7.21   0
 -12  -4   4   93.00    6.32   0
 -12  -3  12    6.69    7.02   0
 -12  -3  13   15.31    7.30   0
 -12  -3  14    5.48    7.24   0
 -12  -3  15   -2.86    7.43   0
 -12  -3  16    3.29    7.63   0
 -12  -3  17    9.50    7.88   0
 -11  -6  -5   11.08    6.49   0
 -11  -5  -3   35.01    6.44   0
 -11  -4   0   -4.53    6.74   0
 -11  -3   5   24.07    7.20   0
 -10  -5  -5    3.08    5.87   0
 -10  -3   2   32.33    5.93   0
 -10  -2  19    4.84    8.55   0
 -10  -2  20   18.81   10.36   0
  -9  -5  -7    3.34    5.89   0
  -9  -3  -1   14.32    5.71   0
  -9  -2   5  294.10    8.04   0
  -8  -7 -11   -6.62    6.20   0
  -8  -6 -10    3.50    5.53   0
  -8  -3  -3    3.18    5.76   0
  -8  -1  13   22.80    8.19   0
  -8  -1  14    4.49    8.21   0
  -8  -1  15  152.22   11.33   0
  -8  -1  16    2.28    9.55   0
  -7  -5 -10   47.70    5.77   0
  -7  -4  -8    9.57    6.97   0
  -7  -3  -5    4.11    5.71   0
  -7  -1  23    1.50   17.91   0
  -5  -3  -8  301.52    8.98   0
  -5  -1   1  248.48    9.78   0
  -4  -3  -9    2.43    5.16   0
  -3  -3 -10   35.77    6.85   0
  -2  -5 -15    0.74    7.00   0
  -2  -3 -11   41.09    7.31   0
  -2   0  25    2.61   12.18   0
  -1  -6 -17    7.40    7.51   0
  -1  -4 -14  122.32    8.09   0
   0   0  28  111.67   11.51   0
   1  -6 -18   20.05    8.99   0
   1  -3 -13    9.20    8.27   0
   1   1  10  302.13   10.81   0
   1   1  17   43.24    8.43   0
   1   1  18   73.73    8.82   0
   2   1   8  438.32   12.28   0
   2   1  20    2.45    8.06   0
   3  -4 -16  630.87   15.88   0
   3   1  22   75.29    7.97   0
   4  -6 -19    8.22   10.23   0
   4   1   5  147.34    8.61   0
   4   1  23  235.42    9.31   0
   5  -5 -18   14.95   11.33   0
   5   1  24    5.69    7.76   0
   6   1   4  264.20    8.73   0
   6   1  24   17.44    7.23   0
   7   1   4   16.82    6.30   0
   7   1  24    2.85    7.43   0
   8   1   4   43.11    6.29   0
   8   1  24   39.53    7.91   0
   9  -3 -14   64.07   15.65   0
   9  -1  -8    3.23    8.26   0
  10   0  -3    7.28    6.96   0
  10   1   5   52.90    6.19   0
  10   1  23   56.10    8.21   0
  10   1  24   -4.93    6.04   0
  11  -2 -11   20.11    9.24   0
  11   1   6   84.85    6.52   0
  11   1  22   16.27    7.90   0
  11   1  23    7.90    6.05   0
  12  -1  -7  174.43    8.69   0
  12   0  -2  442.49    9.60   0
  12   1   7  198.63    7.08   0
  12   1  21   32.56    8.02   0
  12   1  22   11.54    6.47   0
  13  -2 -10   55.59    9.20   0
  13   0  -1    8.65    6.99   0
  13   1   8    9.99    5.70   0
  13   1   9   74.48    6.24   0
  13   1  10   12.26    7.32   0
  13   1  19   11.64    7.34   0
  13   1  20   20.19    6.49   0
  14   0   0  501.40   10.17   0
  14   1  11   11.48    6.00   0
  14   1  12   29.96    5.95   0
  14   1  13    5.11    5.87   0
  14   1  14   16.58    5.92   0
  14   1  15    3.76    5.98   0
  14   1  16    2.06    5.95   0
  14   1  17   11.95    6.45   0
  14   1  18   77.38    6.69   0
  15  -1  -5    7.67    7.19   0
  15   0   1   -3.95    7.02   0
  16  -3 -11   29.21    9.67   0
  16  -2  -8   16.85    7.46   0
  16  -1  -4   45.69    7.67   0
  16   0   2  205.10    7.24   0
  17  -3 -10    1.68    9.12   0
  17  -2  -7   -1.48    7.54   0
  17  -1  -3    8.74    6.14   0
  17   0   4   12.31    5.97   0
  18  -2  -6    5.47    7.86   0
  18  -1  -1   24.79    7.88   0
  18   0   6   47.84    6.40   0
  18   0   7   -1.42    6.41   0
  19  -1   0    5.58    6.45   0
 -14  -5   6   80.36    8.56   0
 -14  -5   7    9.70    6.58   0
 -13  -5   2    4.38    5.40   0
 -13  -4   7   63.58    6.22   0
 -12  -5  -1   10.72    5.95   0
 -12  -4   2   24.33    7.13   0
 -12  -3   9   17.68    7.34   0
 -12  -3  10   25.30    7.08   0
 -12  -3  11   24.28    6.11   0
 -12  -3  18   20.79    7.85   0
 -12  -3  19    5.85    9.54   0
 -11  -6  -6    0.63    7.90   0
 -11  -5  -4   11.86    7.39   0
 -11  -4  -1   16.85    6.92   0
 -11  -3   4   -1.14    7.16   0
 -10  -5  -6    6.21    7.55   0
 -10  -4  -3   38.24    5.85   0
 -10  -3   1   -2.91    5.71   0
 -10  -2   8   41.53    7.37   0
 -10  -2   9    0.48    6.88   0
  -9  -6  -9    3.13    5.97   0
  -9  -4  -5   85.23    6.31   0
  -9  -2   4  704.88   11.16   0
  -9  -2  25    8.72   13.03   0
  -8  -5  -9    8.55    5.71   0
  -8  -4  -7  211.52    8.16   0
  -8  -2   1 1102.43   12.41   0
  -8  -1  11   18.62    8.40   0
  -8  -1  12   37.49    8.62   0
  -8  -1  17  206.68   12.24   0
  -8  -1  18   35.84   11.34   0
  -7  -7 -13   36.68    8.12   0
  -7  -6 -12   20.03    8.04   0
  -7  -2  -1  539.71    9.72   0
  -7  -1   6 1512.96   17.38   0
  -6  -7 -14   -0.80    6.44   0
  -6  -6 -13    1.83    6.34   0
  -6  -3  -7   -0.05    7.25   0
  -6  -2  -3  119.18    7.12   0
  -5  -7 -15   19.70    6.85   0
  -5  -6 -14   17.81    6.44   0
  -5  -4 -11  269.52    8.69   0
  -4  -6 -15    2.41    7.13   0
  -4  -4 -12    7.87    6.98   0
  -4  -2  -6  153.93    9.53   0
  -4  -1  -1  591.82   12.86   0
  -3  -2  -7    6.47    5.89   0
  -2  -2  -8  377.12    9.79   0
  -1  -5 -16    5.27    7.09   0
  -1  -3 -12   15.73    7.39   0
  -1  -2  -9  554.89   12.32   0
   1  -5 -17   21.07    9.11   0
   1   0  29    2.08    9.67   0
   1   1  11   26.05    7.59   0
   1   1  12   65.97    9.17   0
   1   1  13   18.31    8.48   0
   1   1  15   36.67    8.74   0
   1   1  16   18.14    8.27   0
   2   1  19   61.53    8.68   0
   3  -6 -19   11.14   10.40   0
   3  -3 -14   23.86   10.12   0
   3   1   7   35.45    8.77   0
   3   1  21   74.15    7.85   0
   4  -5 -18   23.50   10.50   0
   4   1   6   22.81    8.75   0
   4   1  22   80.28    7.85   0
   5   0  -3   10.13    9.17   0
   5   1  23   18.96    7.57   0
   6  -1  -8  236.90   14.23   0
   6   1   5  437.73   10.77   0
   6   1  23   -0.60    7.34   0
   7  -1  -8   83.13   10.53   0
   7   1   5 1144.64   13.74   0
   7   1  23   13.47    7.34   0
   8  -1  -8    8.17    8.66   0
   8   1   5    2.40    5.93   0
   8   1  23   14.16    7.47   0
   9   0  -3    3.00    7.20   0
   9   1   5   16.95    5.98   0
   9   1  23   24.29    6.64   0
  10   1   6   29.86    5.99   0
  10   1  22   33.48    8.06   0
  11   0  -2  254.10    8.41   0
  11   1   7   26.46    6.16   0
  11   1  20    9.04    7.87   0
  11   1  21    8.81    6.54   0
  12   1   8   66.63    6.09   0
  12   1   9   17.23    5.84   0
  12   1  10    4.66    6.92   0
  12   1  18   15.89    6.92   0
  12   1  19   20.25    7.67   0
  12   1  20    9.18    6.35   0
  13  -1  -6   20.47    6.94   0
  13   1  12  106.66    6.54   0
  13   1  13  184.46    7.35   0
  13   1  14    4.61    5.88   0
  13   1  15   10.54    5.81   0
  13   1  16    8.32    5.66   0
  13   1  17   -4.43    6.00   0
  13   1  18    6.48    6.09   0
  14  -3 -12   16.97   10.25   0
  15   0   2   10.36    6.99   0
  16   0   3    7.63    6.07   0
  17  -1  -2   91.06    8.03   0
  17   0   5    0.64    5.74   0
  17   0   6    0.47    7.36   0
  18   0   8    3.54    6.41   0
  18   0   9   -2.05    6.44   0
  18   0  10    3.40    7.80   0
  18   0  11   10.09    7.87   0
  19  -1   1    4.58    6.66   0
 -14  -5   5   83.32    7.04   0
 -13  -6  -2   -1.55    6.62   0
 -13  -5   1   25.15    5.96   0
 -13  -4   5  267.52    9.24   0
 -13  -4   6   20.36    6.55   0
 -12  -6  -4   20.42    6.39   0
 -12  -5  -2    7.31    5.88   0
 -12  -4   1   14.42    7.21   0
 -12  -3   8    5.62    7.35   0
 -12  -3  20   19.48    8.28   0
 -11  -3   3   17.15    7.13   0
 -10  -6  -8    9.17    6.21   0
 -10  -4  -4    7.67    7.09   0
 -10  -3   0  157.50    8.21   0
 -10  -2   7   21.81    6.96   0
 -10  -2  21   52.92    9.97   0
  -9  -6 -10   88.81    7.75   0
  -9  -4  -6  134.55    7.82   0
  -9  -3  -2   35.24    6.06   0
  -9  -2   3   27.47    7.02   0
  -8  -6 -11  171.10    7.16   0
  -8  -3  -4    4.01    5.73   0
  -8  -1  10  156.70    9.84   0
  -8  -1  19   38.22   11.75   0
  -7  -5 -11  281.47    8.88   0
  -7  -4  -9   56.62    7.60   0
  -7  -3  -6   27.97    7.23   0
  -7  -1   5 1005.35   14.43   0
  -6  -4 -10    4.39    5.83   0
  -5  -5 -13  107.65    6.52   0
  -5  -2  -5   33.68    6.48   0
  -5   0  13   -0.25   14.28   0
  -5   0  14    4.49   15.38   0
  -4  -5 -14   20.34    6.16   0
  -4   0  19    0.51   16.35   0
  -3  -5 -15   39.78    7.35   0
  -3  -4 -13   84.62    7.67   0
  -2  -6 -17   26.33    7.94   0
  -1  -1  -5 1194.94   21.05   0
  -1   0  26   28.60   11.69   0
   0  -6 -18   31.34    7.99   0
   0  -4 -15  509.16   11.36   0
   1   1  14   38.00    7.80   0
   2  -4 -16   12.91    9.99   0
   2   0  29    2.46    9.45   0
   2   1   9  412.98   11.48   0
   2   1  18  273.70    9.93   0
   3   1  20   46.53    7.57   0
   4   1  21  246.18    9.08   0
   5   1   6    5.05    8.16   0
   5   1  22   19.09    7.38   0
   6   0  -3   12.21    8.63   0
   6   1  22   15.94    7.35   0
   7   0  -3    0.26    7.59   0
   7   1   6 1532.89   15.13   0
   7   1  22  177.59    8.16   0
   8   0  -3    3.73    5.99   0
   8   1   6  120.92    6.72   0
   8   1  22    5.06    5.67   0
   9   1   6   46.72    6.16   0
   9   1   7    4.79    7.22   0
   9   1  21  355.18   10.01   0
  10  -2 -11   86.70   10.74   0
  10   0  -2   30.60    6.88   0
  10   1   7    6.30    5.81   0
  10   1   8  687.22   10.74   0
  10   1  20   87.74    8.51   0
  10   1  21   69.17    6.84   0
  11  -1  -7   22.49    7.35   0
  11   1   8   54.62    6.28   0
  11   1   9    6.46    6.08   0
  11   1  10   49.57    7.50   0
  11   1  18   57.70    7.69   0
  11   1  19   13.26    6.28   0
  12  -3 -13    6.27    9.84   0
  12   0  -1    2.83    5.61   0
  12   1  11   -3.15    6.05   0
  12   1  12  140.48    6.78   0
  12   1  13   38.31    6.28   0
  12   1  14   12.54    6.07   0
  12   1  15   35.77    6.03   0
  12   1  16   13.06    5.82   0
  12   1  17    0.90    5.96   0
  13   0   0   20.04    6.18   0
  14  -2  -9   10.72    7.50   0
  14  -1  -5  331.24    9.35   0
  14   0   1    3.44    5.81   0
  15  -2  -8    8.43    8.63   0
  15  -1  -4   86.33    8.05   0
  15   0   3   -2.71    7.25   0
  16  -2  -7    5.27    7.55   0
  16  -1  -3  155.29    7.07   0
  16   0   5    9.73    7.12   0
  17  -2  -6   38.05    8.01   0
  17  -1  -1   93.83    8.16   0
  17   0   7    0.67    5.83   0
  17   0   8    6.52    7.53   0
  18  -2  -5   17.69    7.95   0
  18  -1   0   12.65    6.17   0
  19  -1   2    6.90    6.37   0
  19  -1   3    2.75    8.12   0
 -14  -5   4    4.52    6.18   0
 -14  -4  10   14.65    7.47   0
 -14  -4  11   15.31    7.81   0
 -14  -4  12   10.41    6.30   0
 -14  -4  13   13.53    6.50   0
 -14  -4  14   -0.91    6.59   0
 -14  -4  15   41.37    6.92   0
 -13  -6  -3   -6.47    7.76   0
 -13  -5   0    0.24    5.95   0
 -13  -4   4   68.68    6.51   0
 -12  -6  -5   -1.20    6.25   0
 -12  -5  -3   75.54    6.54   0
 -12  -4   0    3.91    6.94   0
 -12  -3   6   10.51    6.98   0
 -12  -3   7    4.63    5.64   0
 -11  -6  -7   58.46    6.91   0
 -11  -5  -5    7.74    6.14   0
 -11  -4  -2    6.95    5.93   0
 -11  -3   2  180.10    8.23   0
 -10  -5  -7   59.50    6.75   0
 -10  -2   6   10.11    6.44   0
 -10  -2  22   -1.06   10.29   0
  -9  -3  -3    2.44    7.25   0
  -8  -6 -12   35.32    7.91   0
  -8  -5 -10   30.18    6.03   0
  -8  -4  -8   24.52    7.02   0
  -8  -3  -5   -5.77    7.12   0
  -8  -2   0  279.88    8.17   0
  -8  -1   9  107.69    8.49   0
  -7  -6 -13   -1.65    7.83   0
  -7  -2  -2  516.47    9.60   0
  -6  -6 -14   23.06    6.15   0
  -6  -2  -4   42.01    7.80   0
  -6  -1   2 1252.85   15.88   0
  -5  -6 -15   12.10    7.55   0
  -5  -3  -9  114.52    8.05   0
  -5  -1   0    0.63    7.38   0
  -4  -6 -16    5.22    7.59   0
  -4  -3 -10  176.55    8.10   0
  -4   0   7    1.46   10.73   0
  -3  -3 -11  654.36   11.43   0
  -3   0  22  133.97   14.80   0
  -2  -5 -16  171.94    8.58   0
  -2  -4 -14  156.09    8.30   0
   0  -5 -17    2.40    7.49   0
   0  -3 -13    2.31    8.27   0
   0  -2 -10 5615.63   35.83   0
   0  -1  -6   -0.26   10.92   0
   0   0  27    1.87   10.36   0
   1   0  28   18.17    9.72   0
   2  -6 -19    2.27    9.17   0
   2  -2 -11    1.19    9.53   0
   2   1  10  255.83    9.83   0
   2   1  11  984.21   15.00   0
   2   1  16    5.00    8.15   0
   2   1  17  389.27   10.44   0
   3  -5 -18    1.80    8.80   0
   3   1  18   64.59    9.23   0
   3   1  19  138.07    8.31   0
   4   1  20    3.14    6.90   0
   5   1   7  383.56   10.43   0
   5   1  20   26.65    7.35   0
   5   1  21    7.19    5.78   0
   6   1  20  105.97    8.11   0
   6   1  21  146.92    8.28   0
   7   1   7 1243.33   13.86   0
   7   1  20   26.91    7.71   0
   7   1  21    7.47    5.90   0
   8   1   7  932.54   11.24   0
   8   1  20   36.63    7.48   0
   8   1  21    7.32    6.21   0
   9   1   8    3.80    6.02   0
   9   1  19  279.56    9.19   0
   9   1  20    6.60    6.27   0
  10  -1  -7    0.32    8.33   0
  10   1   9  120.36    6.78   0
  10   1  10  120.25    7.96   0
  10   1  17   38.60    7.35   0
  10   1  18   19.72    6.07   0
  10   1  19   78.68    6.68   0
  11   0  -1    1.91    6.61   0
  11   1  11   38.41    5.79   0
  11   1  12   79.47    6.13   0
  11   1  13    4.51    5.58   0
  11   1  14  128.02    6.57   0
  11   1  15  108.41    6.47   0
  11   1  16   23.43    6.05   0
  11   1  17    5.16    5.93   0
  12  -2 -10   34.37    7.91   0
  12  -1  -6  224.75    9.31   0
  12   0   0   57.33    7.22   0
  13   0   1    1.66    7.41   0
  14  -4 -14    5.11   10.63   0
  14   0   2    5.40    5.92   0
  15  -3 -11   18.09    8.19   0
  15   0   4   24.27    5.85   0
  16  -3 -10   15.50    9.70   0
  16  -1  -2   43.31    7.81   0
  16   0   6   71.55    6.35   0
  17  -3  -9    0.60    8.74   0
  17   0   9   -3.57    6.30   0
  17   0  11    6.87    6.41   0
  17   0  12   26.75    7.90   0
  17   0  13    8.95    7.69   0
  17   0  14    1.20    7.97   0
  18  -2  -4    9.03    8.21   0
  18  -1   1   37.23    6.74   0
  19  -1   4   10.05    8.28   0
 -15  -5   7   45.07    8.25   0
 -14  -5   2   14.06    6.47   0
 -14  -4   8   60.30    8.04   0
 -14  -4   9    7.55    6.52   0
 -13  -6  -4    7.86    8.07   0
 -13  -4   3   11.00    6.23   0
 -13  -3  13  153.45    8.54   0
 -13  -3  14   15.09    7.82   0
[truncated: 555,718 more chars]
