# Supplementary material for: Crystal structure of 1,3-bis­[(E)-benzyl­idene­amino]­propan-2-ol
Source: Acta Crystallogr E Crystallogr Commun. 2017 Mar 31;73(Pt 4):627–9. doi: 10.1107/S2056989017004741 (PMC5382637; doi:10.1107/S2056989017004741)
Supplement: Supplementary file 2 [file e-73-00627-Isup2.hkl]

data_I                                                                          
_shelx_title ' ri25 in Pbca'                                                    
_shelx_refln_list_code          4                                               
_shelx_F_calc_maximum      150.87                                               
_exptl_crystal_F_000      1136.00                                               
_reflns_d_resolution_high  0.8400                                               
                                                                                
loop_                                                                           
 _space_group_symop_operation_xyz                                               
 'x, y, z'                                                                      
 '-x+1/2, -y, z+1/2'                                                            
 '-x, y+1/2, -z+1/2'                                                            
 'x+1/2, -y+1/2, -z'                                                            
 '-x, -y, -z'                                                                   
 'x-1/2, y, -z-1/2'                                                             
 'x, -y-1/2, z-1/2'                                                             
 '-x-1/2, y-1/2, z'                                                             
                                                                                
_cell_length_a    16.4313                                                       
_cell_length_b     7.1909                                                       
_cell_length_c    24.7345                                                       
_cell_angle_alpha  90.000                                                       
_cell_angle_beta   90.000                                                       
_cell_angle_gamma  90.000                                                       
                                                                                
_shelx_F_squared_multiplier     1.000                                           
                                                                                
loop_                                                                           
 _refln_index_h                                                                 
 _refln_index_k                                                                 
 _refln_index_l                                                                 
 _refln_F_squared_calc                                                          
 _refln_F_squared_meas                                                          
 _refln_F_squared_sigma                                                         
 _refln_observed_status                                                         
   2   0   0       4442.49       3753.50       115.85 o                         
   6   0   0        290.98        281.71        13.41 o                         
   8   0   0        420.04        469.95        14.23 o                         
  10   0   0       2196.52       2095.57        55.73 o                         
  12   0   0        112.19        117.29        11.36 o                         
  14   0   0        974.49       1001.35        14.84 o                         
  16   0   0        101.73        118.70        10.62 o                         
  18   0   0         26.21         39.50        11.14 o                         
   2   1   0       3354.41       3087.06        23.01 o                         
   4   1   0        879.32        676.63        15.47 o                         
   6   1   0       1813.50       1856.65        33.96 o                         
   8   1   0        429.08        468.69        11.86 o                         
  10   1   0        169.01        175.66         9.58 o                         
  12   1   0        265.70        263.49        10.15 o                         
  14   1   0          0.51         24.06         6.88 o                         
  16   1   0        176.31        172.02        10.94 o                         
  18   1   0         21.76         23.64         7.29 o                         
   0   2   0       8591.32       7173.72       611.44 o                         
   2   2   0        737.82        743.97        35.47 o                         
   4   2   0       8999.86       8828.71       117.38 o                         
   6   2   0        508.09        513.46         8.45 o                         
   8   2   0        546.30        543.59         9.40 o                         
  10   2   0         95.47         98.74         7.52 o                         
  12   2   0        266.89        240.05        11.49 o                         
  14   2   0       2457.27       2298.97        17.91 o                         
  16   2   0        449.05        446.65        10.96 o                         
  18   2   0        155.87        167.24         7.42 o                         
   2   3   0       2983.68       3093.85        72.37 o                         
   4   3   0        172.22        121.20         6.65 o                         
   6   3   0        305.93        328.63         8.80 o                         
   8   3   0        682.38        772.42        11.93 o                         
  10   3   0        304.29        314.08         9.17 o                         
  12   3   0         40.22         43.37         5.48 o                         
  14   3   0         54.43         57.72         7.82 o                         
  16   3   0         76.16         73.89        10.69 o                         
  18   3   0          0.67         -2.40         7.61 o                         
   0   4   0       4881.38       4811.87       101.43 o                         
   2   4   0          3.32          3.71         4.56 o                         
   4   4   0       2442.56       2368.01        52.63 o                         
   6   4   0         12.31         11.30         4.79 o                         
   8   4   0        781.72        805.52         9.32 o                         
  10   4   0         91.90         80.53         5.39 o                         
  12   4   0          0.58          9.53         5.95 o                         
  14   4   0        129.21        121.36         8.60 o                         
  16   4   0          6.15         11.71         9.20 o                         
   2   5   0        184.90        180.28         5.51 o                         
   4   5   0       1336.59       1338.64         9.58 o                         
   6   5   0        905.42        990.12        19.44 o                         
   8   5   0        288.68        278.40         7.05 o                         
  10   5   0          7.25         20.86         5.88 o                         
  12   5   0         88.42         89.48         5.76 o                         
  14   5   0          0.16          5.27         6.17 o                         
   0   6   0       1115.00       1103.76        58.55 o                         
   2   6   0         14.21         19.81         4.70 o                         
   4   6   0        256.30        245.16         6.76 o                         
   6   6   0        239.08        220.68         6.33 o                         
   8   6   0          9.94         15.31         5.20 o                         
  10   6   0          0.03          5.52         5.45 o                         
  12   6   0        185.40        197.25         7.48 o                         
   2   7   0          8.07         17.31         4.91 o                         
   4   7   0        313.16        335.55         6.49 o                         
   6   7   0          1.78          5.33         4.75 o                         
   8   7   0         42.13         38.86         5.28 o                         
  10   7   0        420.19        426.32         9.12 o                         
   0   8   0         26.76         42.87         7.17 o                         
   2   8   0          0.38          6.36         4.79 o                         
   4   8   0        118.14        112.77         5.28 o                         
   6   8   0         67.65         55.71         6.38 o                         
   1   1   1        297.18        288.62         8.37 o                         
   2   1   1         41.47         49.52         5.79 o                         
   3   1   1       6930.86       6315.74        65.97 o                         
   4   1   1       1338.70       1142.92        14.21 o                         
   5   1   1        486.16        478.96         8.08 o                         
   6   1   1        147.07        200.77         7.73 o                         
   7   1   1        225.02        260.55         7.85 o                         
   8   1   1        319.33        347.70         6.95 o                         
   9   1   1        469.92        502.77         8.33 o                         
  10   1   1         45.45         49.28         5.59 o                         
  11   1   1        161.08        167.03         5.62 o                         
  12   1   1        315.27        289.16         7.53 o                         
  13   1   1         30.29         29.89         5.13 o                         
  14   1   1       1983.36       1920.31        15.71 o                         
  15   1   1         52.40         48.77         5.07 o                         
  16   1   1        223.10        220.55         5.67 o                         
  17   1   1        196.26        197.19         5.96 o                         
  18   1   1         56.01         66.05         6.13 o                         
  19   1   1          4.31          8.79         5.42 o                         
   0   2   1       9387.63       9157.39       117.89 o                         
   1   2   1       7171.46       6657.64       139.95 o                         
   2   2   1       1667.38       1630.02        32.37 o                         
   3   2   1         91.73        110.61         5.29 o                         
   4   2   1        117.75        117.28         4.98 o                         
   5   2   1         49.30         48.15         4.37 o                         
   6   2   1        596.55        673.23        13.11 o                         
   7   2   1       1065.69       1084.33         8.16 o                         
   8   2   1       1985.31       2146.21        21.50 o                         
   9   2   1        397.48        410.21         5.20 o                         
  10   2   1          1.21          5.83         4.07 o                         
  11   2   1         90.71         92.48         4.69 o                         
  12   2   1       1176.62       1178.19         9.58 o                         
  13   2   1          1.23          3.04         6.43 o                         
  14   2   1        167.59        152.47         6.93 o                         
  15   2   1        221.51        253.52         6.64 o                         
  16   2   1         39.79         38.28         5.41 o                         
  17   2   1          2.41          8.51         4.95 o                         
  18   2   1          0.62          4.99         4.76 o                         
   1   3   1        898.49        866.28        18.26 o                         
   2   3   1        337.52        340.03         6.12 o                         
   3   3   1        689.05        684.48        16.67 o                         
   4   3   1          4.85          3.10         3.68 o                         
   5   3   1         12.48         14.65         3.53 o                         
   6   3   1        766.99        768.90        10.23 o                         
   7   3   1       1412.06       1456.96         8.98 o                         
   8   3   1         53.61         44.67         4.26 o                         
   9   3   1         20.80         25.82         3.85 o                         
  10   3   1          4.74          6.00         4.07 o                         
  11   3   1        693.19        679.39         8.65 o                         
  12   3   1        356.10        357.56         6.77 o                         
  13   3   1          6.05         11.34         4.35 o                         
  14   3   1        236.56        234.03         5.94 o                         
  15   3   1        175.83        167.27         5.81 o                         
  16   3   1         36.97         33.71         5.00 o                         
  17   3   1         72.04         69.40         5.57 o                         
  18   3   1          0.08         -0.29         4.76 o                         
   0   4   1       2885.50       2741.31        14.59 o                         
   1   4   1        396.31        399.08         7.23 o                         
   2   4   1        137.53        117.75         4.03 o                         
   3   4   1        584.80        609.23        13.00 o                         
   4   4   1        269.45        299.53         5.10 o                         
   5   4   1        177.82        178.85         4.18 o                         
   6   4   1        504.82        491.15         5.58 o                         
   7   4   1         62.25         61.57         3.93 o                         
   8   4   1       1311.73       1358.26        20.03 o                         
   9   4   1         64.70         57.77         4.07 o                         
  10   4   1         86.89        103.08         4.06 o                         
  11   4   1         36.11         38.76         3.93 o                         
  12   4   1         18.79         29.02         4.47 o                         
  13   4   1         10.84         14.85         4.24 o                         
  14   4   1         23.31         21.94         4.45 o                         
  15   4   1          0.00          4.59         4.38 o                         
  16   4   1         16.85         19.93         4.53 o                         
  17   4   1          1.13          9.83         5.19 o                         
   1   5   1        286.51        283.97         5.12 o                         
   2   5   1          0.48          1.21         3.42 o                         
   3   5   1        137.01        131.55         4.17 o                         
   4   5   1          7.78          7.11         3.27 o                         
   5   5   1        834.01        804.18        16.97 o                         
   6   5   1         10.96         20.96         3.48 o                         
   7   5   1        343.53        338.71         4.42 o                         
   8   5   1          2.74          8.24         3.49 o                         
   9   5   1        321.07        322.48         5.33 o                         
  10   5   1         25.20         23.95         3.60 o                         
  11   5   1        164.30        174.82         4.98 o                         
  12   5   1         13.81         19.94         4.06 o                         
  13   5   1         39.08         39.89         4.68 o                         
  14   5   1          2.10          7.32         4.51 o                         
  15   5   1         68.27         71.37         4.78 o                         
   0   6   1        721.30        714.99         8.26 o                         
   1   6   1         18.60         19.99         3.19 o                         
   2   6   1        122.08        130.29         3.62 o                         
   3   6   1         18.49         25.12         3.31 o                         
   4   6   1        544.15        538.76        11.55 o                         
   5   6   1        130.35        142.72         3.77 o                         
   6   6   1        555.36        561.41         7.13 o                         
   7   6   1         73.39         70.36         3.70 o                         
   8   6   1          0.26          5.26         3.39 o                         
   9   6   1          0.01          8.65         3.68 o                         
  10   6   1         68.30         74.37         4.15 o                         
  11   6   1         27.52         24.67         4.04 o                         
  12   6   1         26.51         26.17         4.27 o                         
  13   6   1          2.48          7.79         4.80 o                         
   1   7   1         40.99         46.57         3.67 o                         
   2   7   1        132.05        128.44         4.04 o                         
   3   7   1          4.48         12.26         3.34 o                         
   4   7   1          0.05          3.56         3.40 o                         
   5   7   1        100.66         89.53         3.55 o                         
   6   7   1         36.47         29.89         3.60 o                         
   7   7   1        178.71        181.48         4.34 o                         
   8   7   1         85.64         81.31         3.85 o                         
   9   7   1         12.21         11.06         4.17 o                         
  10   7   1          3.08          5.30         3.81 o                         
  11   7   1        236.52        219.03         4.56 o                         
   0   8   1        225.04        188.57         6.68 o                         
   1   8   1         14.75         19.63         3.54 o                         
   2   8   1         60.38         62.33         3.73 o                         
   3   8   1        123.68        111.29         3.94 o                         
   4   8   1         76.97         84.49         3.75 o                         
   5   8   1          0.05          5.33         3.46 o                         
   6   8   1          5.37         12.77         3.71 o                         
   1   0   2       2719.56       2807.48        45.57 o                         
   2   0   2       8603.58       8263.39        83.42 o                         
   3   0   2      12048.77      11122.61       252.58 o                         
   5   0   2       6979.96       6198.03        56.63 o                         
   6   0   2       1486.05       1519.58        16.04 o                         
   7   0   2       4809.11       4959.59        25.86 o                         
   8   0   2          3.44          8.42         6.83 o                         
   9   0   2        697.72        735.95        11.21 o                         
  10   0   2         85.49         69.84         6.72 o                         
  11   0   2        522.29        476.40        10.58 o                         
  12   0   2        840.02        838.61        10.56 o                         
  13   0   2        333.05        325.62         8.13 o                         
  14   0   2          3.85          8.89         6.93 o                         
  15   0   2         14.47         19.90         7.24 o                         
  16   0   2        459.46        415.92         8.17 o                         
  17   0   2         15.09         19.72         7.73 o                         
  18   0   2          0.25          7.10         7.15 o                         
  19   0   2         65.15         71.28         8.06 o                         
   1   1   2         59.86         70.12         5.88 o                         
   2   1   2        471.92        474.36         8.80 o                         
   3   1   2          1.49          7.19         5.37 o                         
   4   1   2       4229.05       4130.85        53.07 o                         
   5   1   2        693.51        739.20        11.46 o                         
   6   1   2       2540.48       2466.91        14.03 o                         
   7   1   2        267.55        234.86         5.59 o                         
   8   1   2        385.96        439.80         9.40 o                         
   9   1   2         66.73         71.51         5.20 o                         
  10   1   2          4.27          8.75         4.87 o                         
  11   1   2        354.81        334.62         7.97 o                         
  12   1   2         24.43         32.30         5.43 o                         
  13   1   2         26.07         38.55         6.48 o                         
  14   1   2         22.70         56.07         5.72 o                         
  15   1   2        562.02        536.34         8.22 o                         
  16   1   2         80.26         79.18         5.41 o                         
  17   1   2        161.79        174.76         5.81 o                         
  18   1   2         46.71         44.75         5.93 o                         
  19   1   2          3.30          5.29         5.81 o                         
   0   2   2       7888.52       8098.92        57.15 o                         
   1   2   2       6652.07       5514.78       151.84 o                         
   2   2   2       1037.96       1113.03        15.09 o                         
   3   2   2        153.31        164.65         5.09 o                         
   4   2   2        384.72        366.78         5.88 o                         
   5   2   2          4.06         11.14         4.34 o                         
   6   2   2       1051.49       1014.50         8.46 o                         
   7   2   2       1028.14       1051.03        13.88 o                         
   8   2   2         75.88         77.89         4.40 o                         
   9   2   2         95.92         72.10         4.10 o                         
  10   2   2          0.71          6.17         4.02 o                         
  11   2   2        124.36        116.47         4.85 o                         
  12   2   2        186.63        170.94         8.51 o                         
  13   2   2        156.38        156.91         6.44 o                         
  14   2   2          1.54          8.52         5.41 o                         
  15   2   2         83.29        103.86         5.42 o                         
  16   2   2        694.61        659.70         7.36 o                         
  17   2   2         18.21         22.34         4.62 o                         
  18   2   2         18.64         20.00         4.77 o                         
   1   3   2          7.06         10.08         4.00 o                         
   2   3   2       1023.03       1015.35        15.29 o                         
   3   3   2        360.18        302.23         4.89 o                         
   4   3   2        324.80        353.47         5.50 o                         
   5   3   2        105.13         91.82         3.91 o                         
   6   3   2       2316.06       2440.28        45.83 o                         
   7   3   2        418.14        440.34         7.05 o                         
   8   3   2         89.04         93.40         4.20 o                         
   9   3   2         67.17         64.11         4.25 o                         
  10   3   2         62.15         70.90         4.11 o                         
  11   3   2        344.93        350.71         6.68 o                         
  12   3   2        205.77        192.94         5.66 o                         
  13   3   2         81.03         93.96         5.43 o                         
  14   3   2         49.86         53.38         5.11 o                         
  15   3   2          3.71         14.90         4.77 o                         
  16   3   2          6.68         16.69         4.83 o                         
  17   3   2         10.25         16.13         4.85 o                         
  18   3   2         24.13         22.87         4.92 o                         
   0   4   2        975.62       1096.27        14.62 o                         
   1   4   2         85.60         88.15         4.04 o                         
   2   4   2         54.22         69.66         3.73 o                         
   3   4   2        207.59        211.75         4.94 o                         
   4   4   2         39.03         38.16         3.66 o                         
   5   4   2         74.06         75.55         3.74 o                         
   6   4   2          2.38          6.39         3.47 o                         
   7   4   2         10.88         13.64         3.76 o                         
   8   4   2        345.62        359.49         6.25 o                         
   9   4   2         94.46        108.34         4.82 o                         
  10   4   2         21.26         26.02         4.14 o                         
  11   4   2         12.48         12.75         4.15 o                         
  12   4   2         53.24         51.15         4.36 o                         
  13   4   2        163.76        146.32         4.93 o                         
  14   4   2         72.55         66.49         4.76 o                         
  15   4   2         10.38          9.69         4.65 o                         
  16   4   2         50.86         40.34         5.05 o                         
  17   4   2          2.92         10.49         5.41 o                         
   1   5   2         82.65         76.44         3.63 o                         
   2   5   2          9.67          9.66         3.47 o                         
   3   5   2          1.37          8.89         3.39 o                         
   4   5   2        894.67        854.91        11.81 o                         
   5   5   2         59.53         57.04         3.60 o                         
   6   5   2          0.93          6.85         3.35 o                         
   7   5   2        103.03        113.60         4.09 o                         
   8   5   2        392.17        382.46         5.50 o                         
   9   5   2        326.02        327.41         6.52 o                         
  10   5   2         57.96         53.23         3.85 o                         
  11   5   2         27.85         28.64         4.04 o                         
  12   5   2         16.33         18.30         4.01 o                         
  13   5   2         10.35          8.25         3.90 o                         
  14   5   2          9.34         16.42         4.33 o                         
  15   5   2         72.22         55.40         5.08 o                         
   0   6   2        165.97        166.16         6.90 o                         
   1   6   2         56.00         55.87         3.48 o                         
   2   6   2         23.99         24.27         3.32 o                         
   3   6   2        178.68        174.51         3.90 o                         
   4   6   2          0.01          4.55         3.43 o                         
   5   6   2        145.19        138.89         4.34 o                         
   6   6   2        362.84        375.12         5.64 o                         
   7   6   2        301.46        298.96         4.67 o                         
   8   6   2         11.07         17.58         3.46 o                         
   9   6   2         11.96         13.11         4.04 o                         
  10   6   2         50.69         56.15         3.94 o                         
  11   6   2        174.45        185.72         4.76 o                         
  12   6   2          7.47          5.37         4.19 o                         
  13   6   2          0.01          0.38         4.48 o                         
   1   7   2        178.54        179.68         4.28 o                         
   2   7   2        114.39        112.31         4.17 o                         
   3   7   2         53.13         61.60         4.02 o                         
   4   7   2         74.16         70.08         3.91 o                         
   5   7   2          0.70          8.61         3.63 o                         
   6   7   2        213.05        233.90         4.74 o                         
   7   7   2        111.87        117.60         4.49 o                         
   8   7   2         44.60         46.82         3.79 o                         
   9   7   2          6.88         10.29         4.09 o                         
  10   7   2        271.59        259.60         5.30 o                         
  11   7   2         45.00         44.84         4.61 o                         
   0   8   2        108.18        110.31         5.61 o                         
   1   8   2         18.54         26.46         3.71 o                         
   2   8   2        113.57        117.26         3.80 o                         
   3   8   2          1.11          4.33         3.59 o                         
   4   8   2          2.71          5.99         3.50 o                         
   5   8   2         48.92         48.05         4.00 o                         
   6   8   2          0.34         11.35         3.95 o                         
   1   1   3       3702.03       3477.10        33.63 o                         
   3   1   3       5245.45       4780.96        60.91 o                         
   4   1   3        160.37        160.77         5.41 o                         
   5   1   3       2848.12       2637.23        20.03 o                         
   6   1   3        778.12        811.89         9.21 o                         
   7   1   3        497.89        486.55         7.07 o                         
   8   1   3       1485.31       1438.99        14.10 o                         
   9   1   3        506.37        524.22         7.09 o                         
  10   1   3         63.93         68.94         5.17 o                         
  11   1   3         81.36         72.93         5.26 o                         
  12   1   3        878.08        786.53        12.42 o                         
  13   1   3        693.13        685.74         9.51 o                         
  14   1   3        137.59        125.35         6.57 o                         
  15   1   3         98.11        117.50         7.15 o                         
  16   1   3        308.14        299.71         5.93 o                         
  17   1   3          9.75         17.40         5.29 o                         
  18   1   3        207.28        196.41         5.97 o                         
  19   1   3          6.49         11.27         5.60 o                         
   0   2   3        739.29        688.69        12.00 o                         
   1   2   3       8250.51       7625.81       120.05 o                         
   2   2   3         69.45         64.84         4.25 o                         
   3   2   3          2.41          8.27         3.90 o                         
   4   2   3        365.74        346.98         5.20 o                         
   5   2   3       6067.11       6161.34        65.06 o                         
   6   2   3        256.36        256.20         6.26 o                         
   7   2   3          0.62          5.63         3.80 o                         
   8   2   3        438.53        473.13         8.24 o                         
   9   2   3         46.58         54.93         4.31 o                         
  10   2   3        279.92        315.76         5.94 o                         
  11   2   3        341.29        343.70         6.36 o                         
  12   2   3         55.89         67.15         5.87 o                         
  13   2   3         27.94         22.47         4.65 o                         
  14   2   3         18.74         19.72         4.78 o                         
  15   2   3          2.23          9.91         4.88 o                         
  16   2   3          5.62         12.92         5.01 o                         
  17   2   3          9.98          6.51         5.05 o                         
  18   2   3         25.32         22.62         4.76 o                         
   1   3   3        867.73        903.59         9.47 o                         
   2   3   3         64.95         86.78         3.88 o                         
   3   3   3        414.88        411.92         6.29 o                         
   4   3   3        505.79        502.97         6.72 o                         
   5   3   3        254.21        280.93         6.03 o                         
   6   3   3          0.01         11.29         3.83 o                         
   7   3   3         32.21         32.68         4.05 o                         
   8   3   3         11.61         12.56         3.68 o                         
   9   3   3          2.87         10.49         4.08 o                         
  10   3   3          5.53          5.67         3.94 o                         
  11   3   3         22.14         28.95         4.26 o                         
  12   3   3        729.60        723.77         7.69 o                         
  13   3   3          9.21         15.17         4.19 o                         
  14   3   3         23.25         26.68         4.33 o                         
  15   3   3        134.22        129.73         5.77 o                         
  16   3   3         65.09         72.23         4.90 o                         
  17   3   3          6.76         19.48         5.01 o                         
  18   3   3        125.39        110.16         5.18 o                         
   0   4   3       2495.87       2756.26        36.57 o                         
   1   4   3        637.10        628.19        17.60 o                         
   2   4   3        430.37        429.91         7.24 o                         
   3   4   3         47.76         50.10         3.63 o                         
   4   4   3        106.50        113.56         3.92 o                         
   5   4   3          4.96         11.54         3.45 o                         
   6   4   3          0.56          2.09         3.55 o                         
   7   4   3        735.14        742.67         8.46 o                         
   8   4   3        127.85        123.56         3.91 o                         
   9   4   3        346.13        331.64         5.35 o                         
  10   4   3         94.81         81.98         3.94 o                         
  11   4   3         56.37         57.23         4.68 o                         
  12   4   3        120.23        117.35         4.69 o                         
  13   4   3         23.08         27.04         5.30 o                         
  14   4   3         64.18         68.24         4.74 o                         
  15   4   3         56.75         59.34         4.77 o                         
  16   4   3         23.52         26.03         4.77 o                         
  17   4   3         14.69         20.38         5.70 o                         
   1   5   3          0.44          5.53         3.45 o                         
   2   5   3       2707.00       2857.30        39.32 o                         
   3   5   3         21.32         28.52         3.44 o                         
   4   5   3         41.04         44.39         3.57 o                         
   5   5   3          5.72         10.26         3.44 o                         
   6   5   3        881.88        871.25         6.77 o                         
   7   5   3         70.76         80.47         3.66 o                         
   8   5   3        144.07        140.01         4.14 o                         
   9   5   3        146.17        152.42         4.47 o                         
  10   5   3         44.82         51.30         4.29 o                         
  11   5   3         78.26         79.69         4.28 o                         
  12   5   3        165.64        152.15         6.37 o                         
  13   5   3         58.74         58.43         4.19 o                         
  14   5   3         56.21         66.35         4.55 o                         
  15   5   3         45.64         58.50         4.97 o                         
   0   6   3        203.87        194.45         5.48 o                         
   1   6   3        572.07        604.80         9.66 o                         
   2   6   3        573.77        558.55         5.11 o                         
   3   6   3          4.40         12.81         3.38 o                         
   4   6   3        464.92        469.45         5.87 o                         
   5   6   3        203.27        202.77         4.54 o                         
   6   6   3        174.69        176.62         4.19 o                         
   7   6   3        210.02        201.47         3.97 o                         
   8   6   3        125.29        125.10         3.94 o                         
   9   6   3         22.31         27.62         3.79 o                         
  10   6   3         57.59         60.19         3.87 o                         
  11   6   3          1.17          6.23         3.97 o                         
  12   6   3        124.01        122.73         4.60 o                         
  13   6   3          1.66         -0.61         4.30 o                         
   1   7   3         52.52         58.72         3.35 o                         
   2   7   3          2.83          8.66         3.35 o                         
   3   7   3          1.12          8.09         3.39 o                         
   4   7   3          8.62         17.31         3.25 o                         
   5   7   3        213.61        205.15         5.00 o                         
   6   7   3         59.84         71.30         3.69 o                         
   7   7   3         14.72         14.77         3.48 o                         
   8   7   3          2.30          3.84         3.88 o                         
   9   7   3         10.59         13.23         3.98 o                         
  10   7   3          0.20          4.33         3.95 o                         
  11   7   3          0.88          5.10         5.66 o                         
   0   8   3         60.46         64.69         5.37 o                         
   1   8   3         96.39         97.60         4.04 o                         
   2   8   3         24.44         24.23         3.62 o                         
   3   8   3          1.43          7.28         3.72 o                         
   4   8   3          0.07          5.32         3.53 o                         
   5   8   3          7.82          6.25         3.83 o                         
   6   8   3          2.46         10.27         3.71 o                         
   0   0   4       1358.45       1472.57        92.38 o                         
   1   0   4       2250.28       2194.25        24.98 o                         
   2   0   4          4.03         17.94         8.62 o                         
   3   0   4       3734.19       3529.76        24.35 o                         
   4   0   4        459.87        459.33        11.13 o                         
   5   0   4       2590.49       2461.04        27.64 o                         
   6   0   4       5300.92       4717.80        52.98 o                         
   7   0   4        330.39        373.70        10.33 o                         
   8   0   4       1637.53       1715.02        14.00 o                         
   9   0   4        150.45        187.43         6.77 o                         
  10   0   4       2588.69       2669.22        22.75 o                         
  11   0   4        264.24        254.78         6.92 o                         
  12   0   4         22.44         27.49         5.72 o                         
  13   0   4       2333.20       2338.35        13.80 o                         
  14   0   4          0.91          2.92         6.11 o                         
  15   0   4         29.25         41.21         7.04 o                         
  16   0   4         89.39         84.17         9.28 o                         
  17   0   4         20.09         16.23         7.06 o                         
  18   0   4         11.27          8.18         7.66 o                         
  19   0   4          3.27          5.07         7.98 o                         
   1   1   4       6523.97       6004.92        58.77 o                         
   2   1   4      22760.79      18592.15        90.01 o                         
   3   1   4       4032.36       3856.07        57.00 o                         
   4   1   4       2688.43       2678.82        33.68 o                         
   5   1   4        176.19        171.65         5.83 o                         
   6   1   4        645.12        561.98        11.45 o                         
   7   1   4         16.66         25.55         5.15 o                         
   8   1   4         53.27         94.33         5.96 o                         
   9   1   4        351.21        394.54         6.17 o                         
  10   1   4        632.34        562.33         6.48 o                         
  11   1   4         74.40         66.88         5.09 o                         
  12   1   4         34.30         36.50         5.06 o                         
  13   1   4        154.43        150.38         5.97 o                         
  14   1   4        573.59        565.77         8.95 o                         
  15   1   4        181.38        161.66         5.83 o                         
  16   1   4         85.65         86.42         5.56 o                         
  17   1   4         10.93         22.54         6.10 o                         
  18   1   4         40.21         32.71         6.18 o                         
  19   1   4          9.87         16.61         5.80 o                         
   0   2   4      20778.70      17735.79       539.23 o                         
   1   2   4       2926.73       2847.13        31.34 o                         
   2   2   4       1135.57       1015.11        19.57 o                         
   3   2   4         38.07         34.70         4.61 o                         
   4   2   4       3043.99       3168.90        30.78 o                         
   5   2   4        499.17        486.36         8.63 o                         
   6   2   4         79.40         69.92         4.05 o                         
   7   2   4        228.59        231.04         5.98 o                         
   8   2   4        435.59        437.39         7.66 o                         
   9   2   4       1447.25       1420.74        10.40 o                         
  10   2   4        116.70        122.28         4.25 o                         
  11   2   4         18.94         20.00         4.82 o                         
  12   2   4        346.14        378.57         7.18 o                         
  13   2   4          8.28         12.91         4.55 o                         
  14   2   4        173.72        148.54         5.24 o                         
  15   2   4         18.99         17.91         5.01 o                         
  16   2   4         41.69         44.64         5.04 o                         
  17   2   4         74.69         73.66         5.79 o                         
  18   2   4         22.74         16.37         4.68 o                         
   1   3   4        366.87        418.67         5.37 o                         
   2   3   4       1740.89       1688.10        12.33 o                         
   3   3   4        683.70        674.55        15.80 o                         
   4   3   4        109.11         97.51         3.91 o                         
   5   3   4         15.25         21.40         3.47 o                         
   6   3   4       2667.60       2813.28        12.44 o                         
   7   3   4         98.52        101.55         4.20 o                         
   8   3   4          0.08          1.55         3.92 o                         
   9   3   4        194.38        202.95         4.38 o                         
  10   3   4         21.20         21.41         3.88 o                         
  11   3   4          1.78          0.02         4.27 o                         
  12   3   4         86.76         86.04         4.41 o                         
  13   3   4        149.35        156.38         4.75 o                         
  14   3   4         44.80         52.39         4.51 o                         
  15   3   4        146.20        138.17         5.91 o                         
  16   3   4         18.45         19.91         4.55 o                         
  17   3   4          4.06         10.17         5.10 o                         
  18   3   4        184.25        181.38         6.06 o                         
   0   4   4       2737.42       2874.18        78.06 o                         
   1   4   4        138.34        120.90         4.41 o                         
   2   4   4         11.62         22.29         3.71 o                         
   3   4   4         25.63         28.04         3.64 o                         
   4   4   4        338.38        343.82         4.93 o                         
   5   4   4        452.70        436.47         7.35 o                         
   6   4   4        171.10        176.42         4.57 o                         
   7   4   4        117.35        129.39         4.14 o                         
   8   4   4        258.11        234.26         4.63 o                         
   9   4   4          2.76          8.34         3.69 o                         
  10   4   4         20.86         17.82         4.03 o                         
  11   4   4         78.32         77.89         4.17 o                         
  12   4   4        169.51        174.36         5.48 o                         
  13   4   4        132.99        130.65         4.84 o                         
  14   4   4        136.10        153.84         5.19 o                         
  15   4   4          2.91         13.10         4.82 o                         
  16   4   4         12.78         14.16         4.88 o                         
  17   4   4         12.94         13.94         5.59 o                         
   1   5   4        483.11        468.01         7.68 o                         
   2   5   4        549.50        523.14         8.27 o                         
   3   5   4         23.14         24.30         3.85 o                         
   4   5   4          0.74         -0.04         3.54 o                         
   5   5   4         92.14        100.10         4.10 o                         
   6   5   4         27.36         40.10         4.18 o                         
   7   5   4        287.55        281.12         5.90 o                         
   8   5   4         18.93         22.91         3.97 o                         
   9   5   4          9.33         13.46         3.87 o                         
  10   5   4        128.43        113.63         5.00 o                         
  11   5   4          8.33         20.06         4.18 o                         
  12   5   4          7.56         11.64         4.36 o                         
  13   5   4         13.73         22.94         4.44 o                         
  14   5   4          5.28         15.20         4.71 o                         
  15   5   4         11.22         13.79         4.58 o                         
   0   6   4        331.40        307.23         7.13 o                         
   1   6   4        258.29        249.19         6.28 o                         
   2   6   4        539.26        546.23         5.75 o                         
   3   6   4        197.54        200.30         4.61 o                         
   4   6   4          0.45          5.64         3.54 o                         
   5   6   4          9.73         14.48         3.55 o                         
   6   6   4          4.83         11.16         3.62 o                         
   7   6   4        293.39        280.32         4.86 o                         
   8   6   4        365.79        360.86         5.61 o                         
   9   6   4          8.57         15.50         3.74 o                         
  10   6   4          0.82          3.41         3.73 o                         
  11   6   4          3.24          9.72         4.07 o                         
  12   6   4         14.12         21.79         3.97 o                         
  13   6   4          8.26         10.54         4.29 o                         
   1   7   4        112.89        112.91         3.72 o                         
   2   7   4        209.02        205.16         4.57 o                         
   3   7   4        156.43        163.35         3.94 o                         
   4   7   4        290.87        309.03         4.50 o                         
   5   7   4         39.86         39.08         3.45 o                         
   6   7   4         10.20         13.26         3.54 o                         
   7   7   4         14.18         13.35         3.49 o                         
   8   7   4         18.46         16.72         3.59 o                         
   9   7   4         32.71         32.51         3.86 o                         
  10   7   4          6.25         13.05         3.91 o                         
   0   8   4          1.40         13.10         4.91 o                         
   1   8   4          0.75          6.61         3.67 o                         
   2   8   4         30.51         28.08         3.60 o                         
   3   8   4          1.86          6.97         3.64 o                         
   4   8   4          0.02          9.19         3.48 o                         
   5   8   4          5.36          9.35         3.60 o                         
   6   8   4         62.07         71.83         3.77 o                         
   1   1   5       2548.96       2333.49        34.15 o                         
   2   1   5       1453.60       1346.51        16.23 o                         
   3   1   5       5817.07       5723.53        72.38 o                         
   4   1   5        319.06        297.16         6.49 o                         
   5   1   5       1807.23       1820.35        15.54 o                         
   6   1   5        814.21        772.39        17.11 o                         
   7   1   5       1954.60       2108.33        29.33 o                         
   8   1   5          0.47         11.40         4.36 o                         
   9   1   5         46.65         42.22         4.65 o                         
  10   1   5        101.38        100.45         4.97 o                         
  11   1   5       1462.57       1487.86        10.83 o                         
  12   1   5          6.00         13.12         4.78 o                         
  13   1   5         80.64         85.63         5.37 o                         
  14   1   5        721.93        669.08         7.92 o                         
  15   1   5          2.60         12.96         4.98 o                         
  16   1   5          2.98          9.29         5.16 o                         
  17   1   5          0.69          4.03         5.15 o                         
  18   1   5         25.45         29.55         5.58 o                         
  19   1   5         63.37         70.66         5.89 o                         
   0   2   5        422.59        405.04         9.03 o                         
   1   2   5       7320.83       6938.58        95.65 o                         
   2   2   5       7234.20       7474.38       111.87 o                         
   3   2   5        125.80        116.80         4.36 o                         
   4   2   5       1564.68       1694.76        23.67 o                         
   5   2   5         48.43         56.28         3.80 o                         
   6   2   5        890.86        901.52        12.48 o                         
   7   2   5        417.08        439.88         9.87 o                         
   8   2   5        756.40        813.38         7.52 o                         
   9   2   5        651.49        606.27        14.82 o                         
  10   2   5        173.51        178.85         4.74 o                         
  11   2   5          1.68          7.67         4.28 o                         
  12   2   5        416.11        393.20         6.66 o                         
  13   2   5        504.45        511.47         7.00 o                         
  14   2   5        206.86        193.82         7.33 o                         
  15   2   5          0.10          9.24         5.01 o                         
  16   2   5          1.04          6.27         4.70 o                         
  17   2   5         81.00         72.10         5.24 o                         
  18   2   5         42.95         39.49         5.06 o                         
   1   3   5       3000.91       2988.19        33.00 o                         
   2   3   5          7.19          3.28         3.31 o                         
   3   3   5       2623.30       2719.03        34.38 o                         
   4   3   5         21.92         32.09         3.45 o                         
   5   3   5         12.33         19.31         3.48 o                         
   6   3   5          2.23          5.38         3.84 o                         
   7   3   5          6.74          7.99         3.65 o                         
   8   3   5          2.11          2.99         3.63 o                         
   9   3   5        179.72        170.33         4.71 o                         
  10   3   5          5.12          5.13         4.04 o                         
  11   3   5         39.53         42.10         4.43 o                         
  12   3   5          2.03          7.58         4.08 o                         
  13   3   5         77.21         85.53         4.64 o                         
  14   3   5        602.35        566.25         9.13 o                         
  15   3   5         88.45         99.03         4.98 o                         
  16   3   5         59.95         60.44         4.84 o                         
  17   3   5         24.08         36.14         5.56 o                         
  18   3   5         51.48         48.84        17.04 o                         
   0   4   5       3553.81       3622.99        80.19 o                         
   1   4   5          8.82         14.88         3.47 o                         
   2   4   5        538.63        528.17         6.38 o                         
   3   4   5        732.46        742.26         6.78 o                         
   4   4   5         32.99         35.52         3.66 o                         
   5   4   5        791.57        781.67        10.34 o                         
   6   4   5        258.60        282.57         4.82 o                         
   7   4   5        207.37        203.12         4.18 o                         
   8   4   5         78.52         56.04         4.03 o                         
   9   4   5        173.28        175.40         4.94 o                         
  10   4   5        680.28        687.90         7.02 o                         
  11   4   5        271.63        242.88         5.48 o                         
  12   4   5        110.22        106.28         4.35 o                         
  13   4   5        505.93        523.87         7.00 o                         
  14   4   5         35.08         41.12         5.00 o                         
  15   4   5          3.76         14.61         4.80 o                         
  16   4   5        170.30        172.22         6.76 o                         
   1   5   5          1.44          0.87         3.65 o                         
   2   5   5        411.24        403.17         7.89 o                         
   3   5   5          1.86          3.65         3.65 o                         
   4   5   5        398.14        377.44         8.40 o                         
   5   5   5          1.69          7.62         3.54 o                         
   6   5   5        114.03        109.38         3.99 o                         
   7   5   5         15.14         17.82         3.43 o                         
   8   5   5        307.97        295.00         5.05 o                         
   9   5   5          2.38          9.00         3.69 o                         
  10   5   5          6.70          8.32         3.93 o                         
  11   5   5          3.43          4.09         4.16 o                         
  12   5   5         59.26         59.74         4.39 o                         
  13   5   5          1.70          6.47         4.62 o                         
  14   5   5        193.09        166.41         5.54 o                         
  15   5   5         31.81         32.67         4.74 o                         
   0   6   5         89.29         73.50         5.70 o                         
   1   6   5        219.61        192.91         4.99 o                         
   2   6   5          3.00          7.35         3.45 o                         
   3   6   5         93.33         99.25         4.06 o                         
   4   6   5        286.05        296.01         5.90 o                         
   5   6   5        436.76        417.94         5.26 o                         
   6   6   5        124.98        118.96         4.16 o                         
   7   6   5         46.96         53.88         3.90 o                         
   8   6   5        658.87        679.49         7.28 o                         
   9   6   5        754.00        754.68         9.84 o                         
  10   6   5          5.24         12.71         4.14 o                         
  11   6   5         34.42         32.79         4.12 o                         
  12   6   5          2.49          6.99         4.62 o                         
  13   6   5          0.65          3.35         4.55 o                         
   1   7   5        121.69        122.01         4.08 o                         
   2   7   5         10.14         15.57         3.51 o                         
   3   7   5          7.91         14.23         3.36 o                         
   4   7   5          0.84          2.64         3.52 o                         
   5   7   5         32.27         32.98         3.69 o                         
   6   7   5         34.43         41.04         3.59 o                         
   7   7   5        203.50        185.51         4.64 o                         
   8   7   5          0.44          5.03         3.84 o                         
   9   7   5         35.86         35.63         3.96 o                         
  10   7   5         60.77         52.51         4.28 o                         
   0   8   5         12.36         18.07         5.26 o                         
   1   8   5         81.30         74.12         3.69 o                         
   2   8   5          0.82         13.51         3.76 o                         
   3   8   5         57.87         56.43         3.78 o                         
   4   8   5         55.16         62.15         3.73 o                         
   5   8   5          8.02          9.83         3.57 o                         
   6   8   5        166.69        142.83        10.85 o                         
   0   0   6       3321.69       2595.08       438.32 o                         
   1   0   6       5667.46       4998.27       181.16 o                         
   2   0   6       1654.73       1560.91        22.96 o                         
   3   0   6         66.34         79.79        10.38 o                         
   4   0   6        161.58        190.80         7.82 o                         
   5   0   6       2540.07       2286.17        27.04 o                         
   6   0   6       3863.58       3659.53        61.39 o                         
   7   0   6       7847.47       8311.04        68.81 o                         
   8   0   6       1915.71       2173.20        23.88 o                         
   9   0   6        535.73        578.19        10.95 o                         
  10   0   6        348.69        307.41        10.54 o                         
  11   0   6       1095.50       1188.38        10.15 o                         
  12   0   6        655.31        661.86        11.18 o                         
  13   0   6         44.87         36.53         6.03 o                         
  14   0   6       1248.86       1156.07        18.05 o                         
  15   0   6        340.13        333.01         7.98 o                         
  16   0   6        125.39        136.64         7.07 o                         
  17   0   6          1.23          3.40         7.87 o                         
  18   0   6        105.62         96.43         8.64 o                         
  19   0   6          2.39         13.15         7.72 o                         
   1   1   6       2843.66       2715.60        45.03 o                         
   3   1   6       2256.18       2209.20        15.95 o                         
   4   1   6         36.99         43.70         4.42 o                         
   5   1   6          0.09          7.79         4.43 o                         
   6   1   6       1054.90       1128.36        10.39 o                         
   7   1   6       3262.84       3079.61        40.00 o                         
   8   1   6        216.50        231.24         5.80 o                         
   9   1   6         76.03         91.05         4.76 o                         
  10   1   6         49.50         55.77         4.67 o                         
  11   1   6        150.32        151.08         5.02 o                         
  12   1   6        436.10        434.78         7.34 o                         
  13   1   6         19.85         34.43         4.47 o                         
  14   1   6          0.68          8.88         4.61 o                         
  15   1   6         10.81         14.86         4.84 o                         
  16   1   6         17.21         27.66         4.89 o                         
  17   1   6          5.85          9.10         5.46 o                         
  18   1   6        130.71        127.88         6.43 o                         
  19   1   6         90.18         70.13        21.45 o                         
   0   2   6      20742.29      18228.94      1538.13 o                         
   1   2   6       1724.87       1651.13         9.07 o                         
   2   2   6       3136.42       3088.54        25.11 o                         
   3   2   6        449.10        408.06         5.60 o                         
   4   2   6        227.67        349.20         7.18 o                         
   5   2   6        169.92        185.76         4.68 o                         
   6   2   6        118.81        139.14         4.26 o                         
   7   2   6       1330.71       1448.08        10.41 o                         
   8   2   6        272.23        300.99         5.35 o                         
   9   2   6         47.95         48.44         3.98 o                         
  10   2   6          7.93         10.87         3.93 o                         
  11   2   6         73.52         76.73         4.55 o                         
  12   2   6        222.37        218.15         4.98 o                         
  13   2   6          8.48         12.76         4.31 o                         
  14   2   6         14.74         16.61         4.82 o                         
  15   2   6         39.98         41.65         5.29 o                         
  16   2   6          1.79          1.25         4.78 o                         
  17   2   6         60.25         74.88         6.30 o                         
  18   2   6          8.67         10.42         4.96 o                         
   1   3   6       2170.57       1976.99        42.64 o                         
   2   3   6       2115.87       2105.57        13.85 o                         
   3   3   6        119.73        131.37         3.97 o                         
   4   3   6        406.47        406.24         9.56 o                         
   5   3   6          1.34          0.61         3.27 o                         
   6   3   6         50.95         52.78         3.88 o                         
   7   3   6         40.21         53.52         4.12 o                         
   8   3   6         13.03         16.93         3.75 o                         
   9   3   6         49.63         64.79         4.13 o                         
  10   3   6          1.02          4.49         4.10 o                         
  11   3   6         36.84         35.08         3.84 o                         
  12   3   6         12.62         12.38         4.15 o                         
  13   3   6         54.32         55.60         4.49 o                         
  14   3   6        248.70        267.75         6.36 o                         
  15   3   6          7.57         13.00         4.34 o                         
  16   3   6        144.84        155.08         5.32 o                         
  17   3   6         40.17         46.17         5.61 o                         
   0   4   6       5938.14       6553.00        78.30 o                         
   1   4   6       1515.74       1373.53        27.77 o                         
   2   4   6        432.65        481.82         9.28 o                         
   3   4   6         71.49         61.48         3.64 o                         
   4   4   6         27.25         37.37         3.66 o                         
   5   4   6         55.13         73.32         3.88 o                         
   6   4   6          9.63          8.56         3.69 o                         
   7   4   6        616.96        615.59         8.83 o                         
   8   4   6        252.93        251.44         5.35 o                         
   9   4   6        250.46        240.34         5.03 o                         
  10   4   6         21.36         22.32         4.37 o                         
  11   4   6        147.45        157.17         5.28 o                         
  12   4   6         42.60         58.71         4.30 o                         
  13   4   6         44.63         50.46         4.47 o                         
  14   4   6        280.05        261.76         5.65 o                         
  15   4   6         56.24         57.66         4.94 o                         
  16   4   6          3.75          8.74         4.92 o                         
   1   5   6         45.83         44.36         3.53 o                         
   2   5   6        148.75        177.33         4.21 o                         
   3   5   6        220.04        217.01         5.07 o                         
   4   5   6          0.06          2.44         3.53 o                         
   5   5   6        583.06        587.03         6.19 o                         
   6   5   6        544.74        522.08         5.28 o                         
   7   5   6         27.06         34.19         3.40 o                         
   8   5   6        127.36        133.14         4.86 o                         
   9   5   6        224.80        215.94         5.63 o                         
  10   5   6          0.20          4.19         4.01 o                         
  11   5   6         16.10         24.23         4.12 o                         
  12   5   6         22.67         26.52         4.66 o                         
  13   5   6         29.07         25.09         4.46 o                         
  14   5   6        202.04        177.03         5.47 o                         
  15   5   6          1.46         13.96         4.88 o                         
   0   6   6        437.23        442.32        15.00 o                         
   1   6   6        128.99        130.56         4.39 o                         
   2   6   6        117.13        123.54         4.60 o                         
   3   6   6         36.25         42.12         3.77 o                         
   4   6   6        155.98        176.36         5.46 o                         
   5   6   6         35.27         38.07         3.96 o                         
   6   6   6        101.48         99.32         4.33 o                         
   7   6   6        288.76        287.80         5.59 o                         
   8   6   6          1.16          5.39         3.94 o                         
   9   6   6          2.12         10.32         4.11 o                         
  10   6   6          2.28         10.42         4.03 o                         
  11   6   6          1.22          4.29         4.03 o                         
  12   6   6        148.50        138.11         4.83 o                         
  13   6   6         58.71         60.94         4.66 o                         
   1   7   6        256.72        246.65         4.92 o                         
   2   7   6          2.58          5.25         3.51 o                         
   3   7   6        669.16        618.10         9.95 o                         
   4   7   6         38.04         48.78         3.72 o                         
   5   7   6         18.04         22.36         3.53 o                         
   6   7   6        335.87        330.21         5.51 o                         
   7   7   6         74.92         84.41         3.75 o                         
   8   7   6         53.86         57.56         3.87 o                         
   9   7   6          2.96         12.65         3.99 o                         
  10   7   6          4.29          5.11         4.06 o                         
   0   8   6         14.79         22.42         5.31 o                         
   1   8   6         64.59         57.95         3.92 o                         
   2   8   6          0.73          4.53         3.70 o                         
   3   8   6         86.65         95.11         3.91 o                         
   4   8   6         26.88         30.65         3.85 o                         
   5   8   6          9.71         17.80         3.86 o                         
   1   1   7        674.24        674.00         7.41 o                         
   2   1   7       4187.28       4135.04        37.71 o                         
   3   1   7         53.26         58.62         4.41 o                         
   4   1   7         85.48         93.80         4.92 o                         
   5   1   7        684.05        746.62        11.73 o                         
   6   1   7        198.25        192.23         5.54 o                         
   7   1   7       2314.31       2465.09        33.53 o                         
   8   1   7       1622.54       1816.51        17.82 o                         
   9   1   7          0.77          7.23         4.35 o                         
  10   1   7          4.64          9.05         4.51 o                         
  11   1   7         43.60         45.51         4.99 o                         
  12   1   7        369.44        374.02         6.33 o                         
  13   1   7        142.92        147.29         4.98 o                         
  14   1   7         25.04         27.54         4.54 o                         
  15   1   7          7.18          8.48         4.51 o                         
  16   1   7        117.46        108.83         4.88 o                         
  17   1   7         11.17         11.39         5.31 o                         
  18   1   7          0.62          3.71         5.43 o                         
   0   2   7       5799.94       5925.91        41.82 o                         
   1   2   7          2.35          6.43         3.82 o                         
   2   2   7          2.33          2.50         3.52 o                         
   3   2   7          7.29         10.41         3.44 o                         
   4   2   7         18.93         19.23         3.63 o                         
   5   2   7        430.37        469.50         6.17 o                         
   6   2   7        825.77        888.70        12.70 o                         
   7   2   7         41.83         47.01         3.84 o                         
   8   2   7        492.54        458.52         8.89 o                         
   9   2   7        562.94        573.98         7.13 o                         
  10   2   7         44.39         43.29         4.35 o                         
  11   2   7        121.78        117.43         4.25 o                         
  12   2   7         22.25         34.80         3.97 o                         
  13   2   7        158.31        135.55         4.72 o                         
  14   2   7        199.55        174.68         4.88 o                         
  15   2   7          2.90          3.02         4.70 o                         
  16   2   7          2.19          3.95         4.60 o                         
  17   2   7          1.15          2.51         4.82 o                         
  18   2   7         25.87         44.75         4.88 o                         
   1   3   7        176.35        220.87         4.48 o                         
   2   3   7       7505.73       7472.59        83.52 o                         
   3   3   7       3940.98       4086.81        44.96 o                         
   4   3   7        204.01        212.04         3.80 o                         
   5   3   7         15.79         12.35         3.45 o                         
   6   3   7          3.49          5.99         3.61 o                         
   7   3   7        775.73        801.18        11.07 o                         
   8   3   7          7.36         12.38         3.82 o                         
   9   3   7         28.20         28.79         3.85 o                         
  10   3   7          2.29          7.29         3.97 o                         
  11   3   7         23.76         22.36         4.14 o                         
  12   3   7          3.45          5.01         3.66 o                         
  13   3   7        189.68        181.50         5.30 o                         
  14   3   7        207.01        183.09         5.26 o                         
  15   3   7        107.48        103.09         4.74 o                         
  16   3   7         20.92         28.82         4.64 o                         
  17   3   7        172.07        168.46         6.15 o                         
   0   4   7       1074.80       1118.72        18.44 o                         
   1   4   7        563.10        662.78        10.73 o                         
   2   4   7         25.82         30.61         3.15 o                         
   3   4   7         75.41         70.61         3.61 o                         
   4   4   7       1009.89        983.03        14.89 o                         
   5   4   7         21.88         31.52         3.54 o                         
   6   4   7        388.53        367.03         5.42 o                         
   7   4   7        220.67        214.41         5.09 o                         
   8   4   7        395.92        409.26         6.27 o                         
   9   4   7         82.99         91.93         5.05 o                         
  10   4   7          3.48          8.62         4.20 o                         
  11   4   7        118.28        130.89         5.32 o                         
  12   4   7         76.59         64.83         4.39 o                         
  13   4   7        103.72        129.50         5.50 o                         
  14   4   7         53.25         64.46         4.51 o                         
  15   4   7          9.85         17.04         4.67 o                         
  16   4   7          6.91         10.03         5.07 o                         
   1   5   7        118.38        103.37         3.90 o                         
   2   5   7         59.80         70.83         3.91 o                         
   3   5   7         16.06         16.86         3.48 o                         
   4   5   7         11.32         11.68         3.53 o                         
   5   5   7         12.39         14.88         3.57 o                         
   6   5   7        227.88        214.25         4.66 o                         
   7   5   7        294.04        281.59         4.92 o                         
   8   5   7          0.31          4.76         3.90 o                         
   9   5   7         13.66         17.68         4.06 o                         
  10   5   7         97.30        115.99         4.26 o                         
  11   5   7         50.47         54.23         4.22 o                         
  12   5   7        228.99        245.96         5.46 o                         
  13   5   7        355.58        341.73         7.32 o                         
  14   5   7         31.67         26.30         4.72 o                         
  15   5   7         99.12         98.15         5.13 o                         
   0   6   7       1114.23       1017.88         9.41 o                         
   1   6   7         33.43         37.46         4.01 o                         
   2   6   7          9.01         13.08         3.57 o                         
   3   6   7         38.98         50.77         3.71 o                         
   4   6   7        208.85        208.58         5.13 o                         
   5   6   7          0.00          5.68         3.80 o                         
   6   6   7          1.71          3.90         3.66 o                         
   7   6   7         10.48         13.69         3.77 o                         
   8   6   7         68.85         66.41         4.12 o                         
   9   6   7          3.35          6.07         3.86 o                         
  10   6   7        105.78         92.82         5.26 o                         
  11   6   7        136.15        122.64         4.49 o                         
  12   6   7         28.98         29.86         4.55 o                         
  13   6   7         20.84         23.73         4.49 o                         
   1   7   7          1.12          9.03         3.57 o                         
   2   7   7         30.14         34.95         3.83 o                         
   3   7   7         67.39         70.37         4.44 o                         
   4   7   7        110.36        110.63         4.15 o                         
   5   7   7         45.98         51.72         3.63 o                         
   6   7   7        691.34        662.80        11.91 o                         
   7   7   7         32.62         36.70         3.97 o                         
   8   7   7          7.22         15.89         4.36 o                         
   9   7   7         44.08         41.51         4.21 o                         
  10   7   7        100.28         91.11         4.63 o                         
   0   8   7         80.43         83.20         5.69 o                         
   1   8   7         43.84         44.92         4.24 o                         
   2   8   7          0.25          0.44         3.72 o                         
   3   8   7         44.48         41.85         3.73 o                         
   4   8   7          0.56          6.86         3.69 o                         
   5   8   7         35.83         38.91        10.66 o                         
   0   0   8       1708.84       1484.43        79.73 o                         
   1   0   8         88.53         65.21         7.15 o                         
   2   0   8       1481.15       1442.60        46.46 o                         
   3   0   8          6.90         10.35         6.99 o                         
   4   0   8       6759.89       6697.21       123.95 o                         
   5   0   8       3755.53       4027.50        93.29 o                         
   6   0   8       1082.00       1123.70        24.30 o                         
   7   0   8        476.78        490.59         9.24 o                         
   8   0   8         47.85         57.19         6.83 o                         
   9   0   8        137.88        129.79         7.80 o                         
  10   0   8         19.98         27.06         6.08 o                         
  11   0   8        569.74        588.89        11.76 o                         
  12   0   8        597.70        533.07         9.53 o                         
  13   0   8        174.39        168.87         6.90 o                         
  14   0   8         22.37         24.51         6.28 o                         
  15   0   8        386.25        398.18        11.18 o                         
  16   0   8        260.26        221.67         7.15 o                         
  17   0   8          0.08          4.09         7.22 o                         
  18   0   8          3.54          6.39         8.35 o                         
   1   1   8         46.19         44.57         4.29 o                         
   2   1   8        978.49        936.05        17.70 o                         
   3   1   8        995.00       1063.36        10.83 o                         
   4   1   8        993.36       1047.88        15.75 o                         
   5   1   8        908.00        859.84         9.38 o                         
   6   1   8        386.43        431.63         7.53 o                         
   7   1   8        162.62        162.31         4.58 o                         
   8   1   8         12.64         23.23         4.10 o                         
   9   1   8          0.00          3.32         4.18 o                         
  10   1   8       1321.20       1321.58        16.04 o                         
  11   1   8        122.77        118.76         4.86 o                         
  12   1   8        135.29        159.10         7.59 o                         
  13   1   8          0.00         14.42         4.56 o                         
  14   1   8        207.55        188.52         5.18 o                         
  15   1   8          6.41         15.85         4.73 o                         
  16   1   8          8.77         16.35         4.67 o                         
  17   1   8          3.21         10.59         4.95 o                         
  18   1   8         26.21         42.00         5.40 o                         
   0   2   8       2250.68       2278.60        30.63 o                         
   1   2   8       4435.98       4263.84        63.98 o                         
   2   2   8        744.74        789.20         9.48 o                         
   3   2   8        136.67        136.03         3.89 o                         
   4   2   8       1203.90       1176.20        12.48 o                         
   5   2   8       1836.15       1853.24        36.71 o                         
   6   2   8       1007.19       1051.93         7.30 o                         
   7   2   8        217.16        247.35         5.31 o                         
   8   2   8       1374.62       1336.56        15.50 o                         
   9   2   8        114.29        104.23         4.81 o                         
  10   2   8         68.50         79.63         4.07 o                         
  11   2   8         56.20         67.05         5.30 o                         
  12   2   8         24.41         29.76         4.44 o                         
  13   2   8        178.56        181.50         5.49 o                         
  14   2   8         16.22         18.30         4.20 o                         
  15   2   8         13.53         16.36         4.56 o                         
  16   2   8         44.94         39.05         5.01 o                         
  17   2   8         29.86         48.87         4.71 o                         
  18   2   8         18.17         23.08         5.05 o                         
   1   3   8        607.93        513.82         5.07 o                         
   2   3   8         85.27         65.49         3.53 o                         
   3   3   8        936.72        867.37        13.76 o                         
   4   3   8       1221.21       1122.88        25.08 o                         
   5   3   8        576.05        582.61         6.93 o                         
   6   3   8        628.98        564.31         9.18 o                         
   7   3   8         26.47         25.27         3.70 o                         
   8   3   8        466.45        468.04        10.11 o                         
   9   3   8        139.42        143.43         4.33 o                         
  10   3   8          7.44         11.04         3.93 o                         
  11   3   8         16.02         15.32         3.93 o                         
  12   3   8         10.02         14.15         4.46 o                         
  13   3   8         28.07         19.65         4.22 o                         
  14   3   8        102.60        112.40         4.82 o                         
  15   3   8         44.90         58.77         4.73 o                         
  16   3   8          1.77          2.52         4.51 o                         
  17   3   8         46.37         57.98         5.34 o                         
   0   4   8       1336.56       1341.19        10.93 o                         
   1   4   8       3606.01       3576.72        41.42 o                         
   2   4   8         98.11        114.28         3.61 o                         
   3   4   8        616.64        637.11         5.48 o                         
   4   4   8         40.19         40.83         3.44 o                         
   5   4   8         29.79         31.58         3.34 o                         
   6   4   8        308.95        295.86         4.87 o                         
   7   4   8          8.09          7.23         3.81 o                         
   8   4   8         23.12         36.60         3.81 o                         
   9   4   8         82.83         78.20         3.99 o                         
  10   4   8        103.64        108.59         4.20 o                         
  11   4   8        358.11        318.17         7.48 o                         
  12   4   8         49.79         54.35         4.36 o                         
  13   4   8          6.20         12.09         4.20 o                         
  14   4   8        126.50        139.10         5.79 o                         
  15   4   8          3.75         12.93         4.57 o                         
  16   4   8        211.30        185.17         5.45 o                         
   1   5   8         25.47         24.23         3.44 o                         
   2   5   8        110.92        123.16         4.22 o                         
   3   5   8          4.85         11.98         3.68 o                         
   4   5   8         84.62         84.57         3.68 o                         
   5   5   8         92.73         87.04         4.28 o                         
   6   5   8       1006.27        959.64        12.85 o                         
   7   5   8        137.42        130.49         4.25 o                         
   8   5   8          0.00          5.74         3.88 o                         
   9   5   8        425.88        405.21         6.15 o                         
  10   5   8        141.86        129.61         6.51 o                         
  11   5   8         14.25         19.61         4.11 o                         
  12   5   8         89.02         85.15         5.08 o                         
  13   5   8          6.19          9.95         4.55 o                         
  14   5   8        201.86        188.73         5.89 o                         
   0   6   8        217.46        244.38         8.41 o                         
   1   6   8        201.50        199.90         4.80 o                         
   2   6   8         63.41         76.44         3.93 o                         
   3   6   8        416.51        389.00         7.66 o                         
   4   6   8          7.87         13.53         3.77 o                         
   5   6   8         12.57         14.65         3.58 o                         
   6   6   8         25.66         27.22         3.67 o                         
   7   6   8        149.53        152.57         4.14 o                         
   8   6   8        243.76        251.16         5.02 o                         
   9   6   8        240.13        224.92         5.59 o                         
  10   6   8          8.01         18.38         4.12 o                         
  11   6   8         44.56         44.61         4.45 o                         
  12   6   8         14.70         12.95         5.13 o                         
   1   7   8        178.96        180.02         4.32 o                         
   2   7   8          8.52         13.17         3.64 o                         
   3   7   8         13.37         20.82         4.26 o                         
   4   7   8        180.13        190.97         4.46 o                         
   5   7   8         39.29         39.82         3.85 o                         
   6   7   8        156.58        156.07         4.93 o                         
   7   7   8         92.74        101.80         4.55 o                         
   8   7   8          3.12          7.17         3.91 o                         
   9   7   8         35.46         39.77         5.09 o                         
   0   8   8          7.33         16.06         5.65 o                         
   1   8   8          1.89         -1.12         4.50 o                         
   2   8   8          0.01          5.79         3.88 o                         
   3   8   8         48.31         48.40         3.97 o                         
   4   8   8         29.28         29.66         4.07 o                         
   1   1   9          0.26          4.61         4.04 o                         
   2   1   9        776.07        841.56        18.10 o                         
   3   1   9        267.28        280.78         5.85 o                         
   4   1   9          9.01          5.88         3.58 o                         
   5   1   9       1207.02       1307.02        13.86 o                         
   6   1   9       1900.91       2075.17        10.73 o                         
   7   1   9         10.41         20.48         4.10 o                         
   8   1   9        191.44        203.77         5.18 o                         
   9   1   9        550.35        607.39         7.07 o                         
  10   1   9        246.66        258.52         6.07 o                         
  11   1   9          4.90          3.95         4.56 o                         
  12   1   9         35.75         32.09         4.59 o                         
  13   1   9        129.24        130.71         4.55 o                         
  14   1   9         38.82         37.10         4.68 o                         
  15   1   9          2.34         10.78         4.72 o                         
  16   1   9         70.27         50.98         4.88 o                         
  17   1   9         12.31         14.87         5.04 o                         
  18   1   9          3.79          6.59         5.35 o                         
   0   2   9       5226.33       4736.48        80.95 o                         
   1   2   9       1062.30       1102.24         9.52 o                         
   2   2   9        596.21        618.90         9.88 o                         
   3   2   9        721.05        752.69        11.35 o                         
   4   2   9       1341.80       1431.76        18.55 o                         
   5   2   9        859.36        863.14         7.22 o                         
   6   2   9         28.25         23.66         3.69 o                         
   7   2   9        364.51        383.83         5.26 o                         
   8   2   9        198.85        188.86         5.27 o                         
   9   2   9        301.35        307.45         5.81 o                         
  10   2   9          2.40          9.09         4.14 o                         
  11   2   9        447.83        423.26         6.08 o                         
  12   2   9         41.02         36.57         4.13 o                         
  13   2   9         65.91         66.31         4.25 o                         
  14   2   9         21.07         24.81         4.02 o                         
  15   2   9          2.24         11.14         4.14 o                         
  16   2   9          0.39          4.73         4.20 o                         
  17   2   9         71.45         92.72         5.97 o                         
  18   2   9         17.27         24.19         5.26 o                         
   1   3   9         30.69         35.84         3.22 o                         
   2   3   9       4011.73       4205.37        16.67 o                         
   3   3   9       1224.01       1178.10        15.24 o                         
   4   3   9          4.09          8.30         3.30 o                         
   5   3   9        224.37        211.49         4.89 o                         
   6   3   9        378.24        421.79         4.83 o                         
   7   3   9        274.47        262.74         5.06 o                         
   8   3   9        103.62         96.12         3.96 o                         
   9   3   9        655.78        593.04        11.09 o                         
  10   3   9        323.07        318.13         5.40 o                         
  11   3   9        210.18        211.51         5.37 o                         
  12   3   9         28.94         35.70         4.45 o                         
  13   3   9        408.18        396.26         6.19 o                         
  14   3   9        307.00        279.42         5.41 o                         
  15   3   9         74.96         66.45         4.69 o                         
  16   3   9          3.42         11.27         4.70 o                         
  17   3   9          0.06          2.73         4.94 o                         
   0   4   9       2382.02       2505.82        18.38 o                         
   1   4   9         68.06         57.05         3.38 o                         
   2   4   9         34.70         34.89         3.18 o                         
   3   4   9        945.74        978.28         7.63 o                         
   4   4   9         18.52         21.66         3.15 o                         
   5   4   9         77.36         65.73         3.49 o                         
   6   4   9        199.47        187.07         4.36 o                         
   7   4   9         99.43        102.98         4.50 o                         
   8   4   9        218.91        212.41         4.86 o                         
   9   4   9         11.46         20.89         3.75 o                         
  10   4   9        108.92        113.13         4.23 o                         
  11   4   9          0.01          6.68         3.99 o                         
  12   4   9         91.08         92.99         5.26 o                         
  13   4   9         91.34        103.80         4.50 o                         
  14   4   9          0.00          6.56         4.50 o                         
  15   4   9         32.40         39.90         4.78 o                         
  16   4   9        108.24        116.59         5.36 o                         
   1   5   9         17.57         20.80         3.22 o                         
   2   5   9         75.05         80.17         3.76 o                         
   3   5   9         14.83         18.16         3.35 o                         
   4   5   9         62.81         63.02         3.55 o                         
   5   5   9        575.85        574.76         5.45 o                         
   6   5   9        450.16        454.94         5.62 o                         
   7   5   9         76.76         71.37         4.07 o                         
   8   5   9          0.95          6.58         3.77 o                         
   9   5   9         36.33         36.09         4.30 o                         
  10   5   9         50.63         52.86         4.53 o                         
  11   5   9        419.00        400.04         6.87 o                         
  12   5   9        116.38        104.83         4.83 o                         
  13   5   9         52.22         47.25         4.68 o                         
  14   5   9         48.31         52.21         5.89 o                         
   0   6   9        422.04        422.74         8.07 o                         
   1   6   9        266.00        248.95         4.97 o                         
   2   6   9         39.88         40.27         3.60 o                         
   3   6   9         49.96         54.47         3.63 o                         
   4   6   9        181.18        182.18         5.29 o                         
   5   6   9        419.53        371.97         8.16 o                         
   6   6   9         93.02         96.78         3.99 o                         
   7   6   9        163.78        169.38         5.75 o                         
   8   6   9        232.05        232.14         4.99 o                         
   9   6   9          0.01         10.59         4.06 o                         
  10   6   9          0.04         10.36         4.62 o                         
  11   6   9         12.94         19.76         4.32 o                         
  12   6   9         57.35         53.88         5.34 o                         
   1   7   9        117.97        119.51         4.17 o                         
   2   7   9          0.83          6.85         3.97 o                         
   3   7   9          0.30         -1.13         3.65 o                         
   4   7   9         26.66         26.72         3.89 o                         
   5   7   9        166.82        184.33         4.86 o                         
   6   7   9        109.50        117.30         4.54 o                         
   7   7   9         46.49         60.58         4.09 o                         
   8   7   9          6.99         12.43         4.43 o                         
   9   7   9         23.20         21.38         4.20 o                         
   0   8   9         23.42         19.75         5.97 o                         
   1   8   9         42.84         55.44         4.06 o                         
   2   8   9          6.16          7.07         4.10 o                         
   3   8   9         40.47         52.80         4.13 o                         
   0   0  10        328.91        242.03        12.09 o                         
   1   0  10       3877.21       3704.59        21.42 o                         
   2   0  10        361.63        348.90         8.08 o                         
   3   0  10       1342.53       1332.27        14.95 o                         
   4   0  10        103.31        124.96         7.69 o                         
   5   0  10       6410.40       6665.68        93.67 o                         
   6   0  10        591.60        653.18        10.86 o                         
   7   0  10          0.05          1.91         6.35 o                         
   8   0  10         64.07         58.92         5.68 o                         
   9   0  10       1053.12       1023.75        13.02 o                         
  10   0  10        528.53        550.86         9.92 o                         
  11   0  10        354.17        327.49         8.20 o                         
  12   0  10        524.68        478.12        10.14 o                         
  13   0  10        139.84        125.14         8.18 o                         
  14   0  10        677.67        625.60        11.72 o                         
  15   0  10         52.01         54.94         7.09 o                         
  16   0  10         49.71         53.30         6.88 o                         
  17   0  10        166.83        133.94         8.91 o                         
  18   0  10         15.14          7.37         8.11 o                         
   1   1  10        582.09        580.32         7.46 o                         
   2   1  10        478.03        527.48         9.72 o                         
   3   1  10         26.09         25.63         3.91 o                         
   4   1  10         16.53         17.02         3.72 o                         
   5   1  10         30.99         33.82         3.92 o                         
   6   1  10        970.89       1070.99         9.38 o                         
   7   1  10        431.71        491.53         6.79 o                         
   8   1  10        303.38        328.67         6.71 o                         
   9   1  10         69.58         65.38         4.23 o                         
  10   1  10        180.06        216.38         5.08 o                         
  11   1  10         89.75         95.74         5.16 o                         
  12   1  10         11.08         10.82         4.78 o                         
  13   1  10         13.33         16.37         4.53 o                         
  14   1  10         18.09         16.04         4.62 o                         
  15   1  10         12.82          7.11         4.83 o                         
  16   1  10        105.07         75.83         4.85 o                         
  17   1  10          1.68          5.09         4.67 o                         
  18   1  10         29.32         29.81         5.71 o                         
   0   2  10      10295.99      11114.49        45.58 o                         
   1   2  10       2147.49       2196.97        32.87 o                         
   2   2  10        678.16        659.16         6.79 o                         
   3   2  10         50.08         67.44         3.47 o                         
   4   2  10       2915.17       3011.63        33.65 o                         
   5   2  10       2528.70       2625.86        35.99 o                         
   6   2  10        586.99        555.78         6.70 o                         
   7   2  10        367.70        363.00         6.38 o                         
   8   2  10         11.96         22.32         3.78 o                         
   9   2  10        217.26        196.60         4.46 o                         
  10   2  10        304.20        318.49         6.01 o                         
  11   2  10        530.87        544.53         7.53 o                         
  12   2  10         79.54         79.93         4.55 o                         
  13   2  10        102.82        103.84         4.59 o                         
  14   2  10          1.27          9.78         3.99 o                         
  15   2  10         17.56         15.43         4.22 o                         
  16   2  10         67.00         73.62         4.73 o                         
  17   2  10          1.51         11.70         4.26 o                         
   1   3  10         52.77         59.27         3.36 o                         
   2   3  10        633.68        655.44         8.07 o                         
   3   3  10         71.85         71.89         3.41 o                         
   4   3  10        347.73        345.70         4.71 o                         
   5   3  10        400.78        378.94         6.07 o                         
   6   3  10        474.86        447.25         6.80 o                         
   7   3  10        171.93        195.56         4.76 o                         
   8   3  10          1.24          4.27         3.73 o                         
   9   3  10        551.31        576.57         9.32 o                         
  10   3  10        424.23        448.44         6.23 o                         
  11   3  10         17.60         34.92         4.45 o                         
  12   3  10         24.77         42.64         4.26 o                         
  13   3  10         10.47         18.52         4.26 o                         
  14   3  10         85.48         83.88         4.42 o                         
  15   3  10          1.44          4.87         4.33 o                         
  16   3  10         17.98         25.03         5.03 o                         
  17   3  10          0.56          8.77         6.26 o                         
   0   4  10         12.75         11.02         4.81 o                         
   1   4  10        393.47        397.22         5.69 o                         
   2   4  10         59.94         63.81         3.41 o                         
   3   4  10        115.56        119.07         3.61 o                         
   4   4  10         74.65         75.37         3.41 o                         
   5   4  10        493.97        478.04         7.03 o                         
   6   4  10          7.70          8.70         3.43 o                         
   7   4  10        448.97        425.65         5.67 o                         
   8   4  10        407.81        422.32         6.20 o                         
   9   4  10        385.77        374.46         6.26 o                         
  10   4  10        266.35        233.45         4.92 o                         
  11   4  10        229.53        248.20         6.47 o                         
  12   4  10        357.28        339.77         6.21 o                         
  13   4  10          2.45          3.97         4.28 o                         
  14   4  10         25.28         27.77         4.52 o                         
  15   4  10         26.71         16.02         4.61 o                         
   1   5  10        233.46        213.55         4.31 o                         
   2   5  10        755.97        740.41         7.18 o                         
   3   5  10        133.11        147.48         4.14 o                         
   4   5  10         59.51         65.49         3.50 o                         
   5   5  10        343.12        330.38         6.61 o                         
   6   5  10         46.31         47.83         3.68 o                         
   7   5  10         91.35         94.40         3.73 o                         
   8   5  10         48.84         59.94         3.87 o                         
   9   5  10         10.32         22.19         4.38 o                         
  10   5  10          6.71         14.13         4.17 o                         
  11   5  10         79.15         87.64         4.79 o                         
  12   5  10         84.09         80.75         5.56 o                         
  13   5  10          0.03          0.53         4.40 o                         
  14   5  10        108.20         98.45         4.85 o                         
   0   6  10         20.11         38.78         6.13 o                         
   1   6  10       1169.93       1055.08        25.01 o                         
   2   6  10         43.25         50.01         3.56 o                         
   3   6  10         98.90         87.06         4.28 o                         
   4   6  10        264.12        251.23         4.90 o                         
   5   6  10         68.00         73.46         4.29 o                         
   6   6  10         63.53         57.46         3.74 o                         
   7   6  10        343.82        332.48         5.75 o                         
   8   6  10          8.01          9.94         3.65 o                         
   9   6  10        200.77        179.82         5.01 o                         
  10   6  10        119.57        109.22         5.39 o                         
  11   6  10          3.02         12.71         4.08 o                         
  12   6  10          4.30          8.89         4.50 o                         
   1   7  10         20.05         22.49         4.16 o                         
   2   7  10         12.38         10.75         3.74 o                         
   3   7  10         28.63         38.41         4.14 o                         
   4   7  10          0.29          0.68         3.91 o                         
   5   7  10          0.03          3.85         3.75 o                         
   6   7  10         77.55         76.94         4.23 o                         
   7   7  10          2.50          3.18         3.98 o                         
   8   7  10         31.48         28.54         4.13 o                         
   9   7  10         23.24         24.24         9.88 o                         
   0   8  10        143.90        148.38         7.22 o                         
   1   8  10          1.07          8.90         4.05 o                         
   2   8  10          1.07          1.34        18.60 o                         
   1   1  11         38.78         46.06         3.77 o                         
   2   1  11       2190.26       2088.85        23.62 o                         
   3   1  11       1493.00       1603.82        22.98 o                         
   4   1  11         71.66         62.27         3.71 o                         
   5   1  11        466.20        454.73         7.00 o                         
   6   1  11        318.77        317.44         7.80 o                         
   7   1  11        114.60        120.84         4.09 o                         
   8   1  11         21.79         21.84         3.96 o                         
   9   1  11          6.94          9.35         4.03 o                         
  10   1  11          0.79          4.44         4.07 o                         
  11   1  11         96.51         85.31         4.45 o                         
  12   1  11          3.01          6.16         4.77 o                         
  13   1  11        149.88        158.11         6.10 o                         
  14   1  11         45.62         28.09         4.57 o                         
  15   1  11         18.13         24.10         5.30 o                         
  16   1  11         20.40         29.50         4.76 o                         
  17   1  11          0.19          3.66         4.91 o                         
  18   1  11         12.88          5.93        12.71 o                         
   0   2  11       1248.28       1202.94        34.96 o                         
   1   2  11        191.83        232.27         5.77 o                         
   2   2  11          0.06          1.05         3.34 o                         
   3   2  11        277.04        291.83         5.16 o                         
   4   2  11        924.90        911.11        10.04 o                         
   5   2  11        559.77        571.46         7.80 o                         
   6   2  11        409.83        413.54         7.04 o                         
   7   2  11       1134.89       1169.84        14.58 o                         
   8   2  11          6.21          8.31         3.55 o                         
   9   2  11         49.69         42.05         3.84 o                         
  10   2  11        156.07        168.73         4.43 o                         
  11   2  11         30.52         26.90         4.13 o                         
  12   2  11         57.51         66.83         5.18 o                         
  13   2  11        108.98        113.59         4.51 o                         
  14   2  11          0.29         -2.28         4.50 o                         
  15   2  11          1.25          6.27         4.27 o                         
  16   2  11          8.37         22.62         4.88 o                         
  17   2  11        113.21        108.55         4.94 o                         
   1   3  11        136.30        128.09         3.69 o                         
   2   3  11         79.21         71.56         3.34 o                         
   3   3  11       1213.46       1267.43         8.76 o                         
   4   3  11       1651.22       1633.69         9.74 o                         
   5   3  11          0.68          4.12         3.19 o                         
   6   3  11       1664.51       1564.16        17.10 o                         
   7   3  11        243.81        219.11         5.01 o                         
   8   3  11        317.41        318.04         5.17 o                         
   9   3  11         84.84         82.40         4.18 o                         
  10   3  11        616.76        544.76         9.96 o                         
  11   3  11        397.71        416.11         5.62 o                         
  12   3  11         47.16         51.12         4.43 o                         
  13   3  11         27.80         33.59         4.30 o                         
  14   3  11         38.15         41.90         4.63 o                         
  15   3  11         33.37         34.97         4.19 o                         
  16   3  11         63.93         65.50         4.69 o                         
   0   4  11         18.75         19.56         4.44 o                         
   1   4  11        568.37        589.90         5.48 o                         
   2   4  11         67.02         67.14         3.31 o                         
   3   4  11        367.18        364.28         4.68 o                         
   4   4  11          0.38          4.08         3.24 o                         
   5   4  11        533.04        518.04         5.45 o                         
   6   4  11        152.28        144.60         3.70 o                         
   7   4  11        264.61        261.00         5.51 o                         
   8   4  11        123.07        110.46         4.49 o                         
   9   4  11        347.30        314.51         5.55 o                         
  10   4  11        134.94        138.89         5.56 o                         
  11   4  11         21.19         29.38         5.04 o                         
  12   4  11        144.43        144.94         5.49 o                         
  13   4  11         67.27         57.52         5.02 o                         
  14   4  11         21.62         29.06         4.18 o                         
  15   4  11         22.00         21.97         4.68 o                         
   1   5  11          0.46          8.09         3.07 o                         
   2   5  11       1043.51       1004.16        17.60 o                         
   3   5  11        306.38        334.96         5.26 o                         
   4   5  11        314.51        340.23         6.35 o                         
   5   5  11         17.07         20.09         3.53 o                         
   6   5  11        349.95        349.97         5.59 o                         
   7   5  11        535.45        544.53         6.50 o                         
   8   5  11         87.09         92.39         4.46 o                         
   9   5  11        142.98        140.74         5.16 o                         
  10   5  11        300.76        294.09         5.61 o                         
  11   5  11          0.93          3.32         4.20 o                         
  12   5  11        189.50        190.94         5.45 o                         
  13   5  11          4.87         10.12         4.77 o                         
  14   5  11         27.96         30.41         5.15 o                         
   0   6  11        413.00        376.80         7.06 o                         
   1   6  11         29.40         34.80         3.53 o                         
   2   6  11        106.26        126.85         3.90 o                         
   3   6  11          7.93          6.27         3.72 o                         
   4   6  11        250.91        264.02         5.42 o                         
   5   6  11        173.33        206.81         4.62 o                         
   6   6  11          0.32          4.71         3.71 o                         
   7   6  11         47.49         49.89         4.03 o                         
   8   6  11        354.05        335.70         6.09 o                         
   9   6  11          0.51          9.52         4.09 o                         
  10   6  11          0.16          4.02         4.16 o                         
  11   6  11         49.77         41.66         4.43 o                         
   1   7  11          0.05          2.84         4.22 o                         
   2   7  11        243.11        253.31         5.47 o                         
   3   7  11         33.69         37.73         4.01 o                         
   4   7  11          0.97          8.30         4.30 o                         
   5   7  11         17.03         19.21         3.82 o                         
   6   7  11         13.69         25.06         3.80 o                         
   7   7  11          2.74          5.45         4.08 o                         
   8   7  11          3.63          7.22         4.54 o                         
   0   0  12          7.58         13.58         8.05 o                         
   1   0  12        940.51       1019.17        15.46 o                         
   2   0  12        271.04        244.95         9.24 o                         
   3   0  12        615.07        649.28        20.54 o                         
   4   0  12       2334.00       2565.56        17.49 o                         
   5   0  12        805.53        793.87        14.77 o                         
   6   0  12        133.36        171.40         6.66 o                         
   7   0  12        336.47        387.50        10.67 o                         
   8   0  12         58.90         49.85         5.87 o                         
   9   0  12        522.31        537.77         7.82 o                         
  10   0  12        402.05        380.04         8.49 o                         
  11   0  12          1.85          5.12         5.88 o                         
  12   0  12          0.42          7.74         5.80 o                         
  13   0  12         36.94         41.57         6.54 o                         
  14   0  12          0.93         12.81         6.21 o                         
  15   0  12         13.89         20.81         6.54 o                         
  16   0  12         80.43        102.58         6.93 o                         
  17   0  12         24.48         45.68         7.38 o                         
   1   1  12        110.06        130.01         4.16 o                         
   2   1  12       1474.86       1426.17        22.54 o                         
   3   1  12        412.76        383.15         7.36 o                         
   4   1  12        774.08        771.88         8.37 o                         
   5   1  12        146.94        144.11         5.10 o                         
   6   1  12        669.82        650.38        16.50 o                         
   7   1  12         39.62         35.86         4.09 o                         
   8   1  12         71.23         73.37         3.91 o                         
   9   1  12        326.94        318.31         5.69 o                         
  10   1  12        408.78        385.52         6.07 o                         
  11   1  12        145.86        141.19         4.76 o                         
  12   1  12        254.31        268.68         6.11 o                         
  13   1  12        213.49        202.67         6.34 o                         
  14   1  12         54.33         57.85         4.56 o                         
  15   1  12          4.67         17.60         4.45 o                         
  16   1  12         39.63         47.51         4.79 o                         
  17   1  12          1.97          3.39         4.85 o                         
   0   2  12          8.84         23.06         4.54 o                         
   1   2  12        974.51       1005.60        12.72 o                         
   2   2  12          0.32          7.60         3.43 o                         
   3   2  12        237.93        253.50         4.45 o                         
   4   2  12        563.47        592.51        10.34 o                         
   5   2  12       1273.88       1292.31        10.29 o                         
   6   2  12        734.17        679.03        14.94 o                         
   7   2  12        252.06        238.84         4.64 o                         
   8   2  12         42.85         51.95         3.73 o                         
   9   2  12         18.94         22.66         3.80 o                         
  10   2  12         14.96         19.85         4.07 o                         
  11   2  12         86.98         93.70         3.92 o                         
  12   2  12        618.69        592.73         7.32 o                         
  13   2  12         54.03         45.50         4.56 o                         
  14   2  12         49.73         51.84         4.44 o                         
  15   2  12         13.10         13.53         4.35 o                         
  16   2  12         40.43         41.84         4.60 o                         
  17   2  12          2.22          4.49         4.43 o                         
   1   3  12         34.62         33.67         3.28 o                         
   2   3  12       1047.29        978.98         8.90 o                         
   3   3  12        474.35        487.89         6.62 o                         
   4   3  12        110.66        105.97         3.87 o                         
   5   3  12         35.74         43.60         3.62 o                         
   6   3  12        579.76        566.00         7.85 o                         
   7   3  12         27.59         33.60         3.64 o                         
   8   3  12        205.98        183.99         4.33 o                         
   9   3  12         70.37         67.65         3.93 o                         
  10   3  12         24.99         31.44         3.96 o                         
  11   3  12        152.59        159.56         4.56 o                         
  12   3  12          0.22          8.17         4.17 o                         
  13   3  12          0.08          7.39         4.25 o                         
  14   3  12         16.82         25.76         4.58 o                         
  15   3  12          4.61         17.33         4.77 o                         
  16   3  12         84.50         81.05         4.82 o                         
   0   4  12        268.19        271.17         6.23 o                         
   1   4  12         22.12         23.91         3.20 o                         
   2   4  12        444.50        423.87         5.30 o                         
   3   4  12          1.85          2.65         3.19 o                         
   4   4  12          7.37         16.10         3.25 o                         
   5   4  12         64.66         72.28         3.43 o                         
   6   4  12        276.40        264.07         5.67 o                         
   7   4  12       1198.27       1157.85        15.40 o                         
   8   4  12       1206.04       1285.17        13.69 o                         
   9   4  12         27.95         25.56         4.03 o                         
  10   4  12         94.84         87.41         4.30 o                         
  11   4  12        147.99        125.34         5.08 o                         
  12   4  12        133.61        126.26         4.79 o                         
  13   4  12         48.27         46.62         4.73 o                         
  14   4  12         26.70         22.64         4.45 o                         
  15   4  12          9.40          7.90         4.58 o                         
   1   5  12         97.51         98.27         3.59 o                         
   2   5  12         59.15         52.30         3.20 o                         
   3   5  12          4.09          9.52         3.16 o                         
   4   5  12        199.86        181.39         4.15 o                         
   5   5  12         23.25         24.16         3.58 o                         
   6   5  12        524.79        558.60         7.26 o                         
   7   5  12         16.41         12.88         3.91 o                         
   8   5  12         14.93         20.64         4.17 o                         
   9   5  12         44.33         44.10         4.00 o                         
  10   5  12         37.13         43.58         4.07 o                         
  11   5  12          4.11          1.35         4.15 o                         
  12   5  12         12.13         15.48         4.41 o                         
  13   5  12         21.48         28.84         5.07 o                         
   0   6  12        115.60        129.47         5.65 o                         
   1   6  12         10.48          8.98         3.74 o                         
   2   6  12        185.24        165.18         4.53 o                         
   3   6  12          0.03          2.71         3.67 o                         
   4   6  12        203.59        221.73         5.45 o                         
   5   6  12        176.22        183.15         4.24 o                         
   6   6  12        346.87        351.45         6.53 o                         
   7   6  12         27.62         32.44         4.27 o                         
   8   6  12         57.11         56.75         4.42 o                         
   9   6  12          5.58         12.88         4.27 o                         
  10   6  12         48.14         37.44         4.18 o                         
  11   6  12         11.72         11.62         4.47 o                         
   1   7  12          2.22         11.19         3.94 o                         
   2   7  12         58.63         49.15         3.87 o                         
   3   7  12          9.58         10.38         3.62 o                         
   4   7  12        107.45         91.65         4.62 o                         
   5   7  12          5.04          8.02         3.76 o                         
   6   7  12          1.15          5.05         3.98 o                         
   7   7  12          0.88          6.86         4.38 o                         
   1   1  13         31.83         31.85         3.63 o                         
   2   1  13        224.39        233.38         5.62 o                         
   3   1  13          0.22          2.49         3.59 o                         
   4   1  13          1.29          2.29         3.70 o                         
   5   1  13         42.47         38.15         3.82 o                         
   6   1  13         81.84         75.28         4.12 o                         
   7   1  13         22.08         31.05         4.05 o                         
   8   1  13         36.63         35.72         4.14 o                         
   9   1  13        473.27        425.87         6.35 o                         
  10   1  13         49.04         59.23         4.20 o                         
  11   1  13          0.68          6.09         4.20 o                         
  12   1  13         63.50         67.23         4.48 o                         
  13   1  13        412.09        373.96         6.32 o                         
  14   1  13          7.58          8.95         4.60 o                         
  15   1  13         93.74         71.82         4.96 o                         
  16   1  13         28.75         34.45         4.67 o                         
  17   1  13          2.45         13.95         4.85 o                         
   0   2  13         49.00         55.20         4.98 o                         
   1   2  13         15.65         15.71         3.36 o                         
   2   2  13        565.92        563.94        12.33 o                         
   3   2  13          0.18          4.08         3.44 o                         
   4   2  13        371.13        366.21         5.93 o                         
   5   2  13        513.90        509.44         6.67 o                         
   6   2  13        385.85        379.57         9.99 o                         
   7   2  13        542.23        556.85         6.31 o                         
   8   2  13        429.16        405.73         6.40 o                         
   9   2  13         67.47         79.37         3.92 o                         
  10   2  13         67.85         66.43         4.13 o                         
  11   2  13          1.10          2.54         4.01 o                         
  12   2  13         60.68         68.82         4.38 o                         
  13   2  13         88.41         68.87         4.84 o                         
  14   2  13          8.51         16.78         4.45 o                         
  15   2  13          3.19          5.86         4.72 o                         
  16   2  13         57.93         53.31         4.88 o                         
   1   3  13         15.04         18.55         3.09 o                         
   2   3  13         74.38         81.34         3.35 o                         
   3   3  13        606.50        629.10         5.84 o                         
   4   3  13         23.91         28.48         3.41 o                         
   5   3  13        252.41        259.99         4.49 o                         
   6   3  13        186.25        178.20         4.54 o                         
   7   3  13         15.76         19.00         3.80 o                         
   8   3  13        909.87        884.58         8.83 o                         
   9   3  13        592.47        594.41        10.47 o                         
  10   3  13        253.87        250.21         5.06 o                         
  11   3  13          0.31          1.79         4.04 o                         
  12   3  13         21.59         11.51         4.32 o                         
  13   3  13        328.11        315.25         5.75 o                         
  14   3  13         82.45         75.85         4.85 o                         
  15   3  13         63.41         66.70         4.78 o                         
  16   3  13          0.47          5.17         4.43 o                         
   0   4  13        839.42        797.27        17.79 o                         
   1   4  13         44.38         43.63         3.20 o                         
   2   4  13         10.78         15.69         3.15 o                         
   3   4  13        152.01        155.88         3.87 o                         
   4   4  13        155.42        157.09         3.91 o                         
   5   4  13       1415.60       1352.35        20.14 o                         
   6   4  13        299.73        275.10         6.72 o                         
   7   4  13        220.48        211.28         5.12 o                         
   8   4  13        329.37        295.33         5.14 o                         
   9   4  13        209.39        225.81         4.41 o                         
  10   4  13         48.38         48.50         3.96 o                         
  11   4  13         16.58         13.17         4.18 o                         
  12   4  13          5.25          6.01         4.51 o                         
  13   4  13          7.70          6.73         4.25 o                         
  14   4  13         27.96         31.86         4.43 o                         
   1   5  13        894.75        802.03         9.51 o                         
   2   5  13         19.24         25.45         3.47 o                         
   3   5  13        120.20        124.95         3.50 o                         
   4   5  13         44.76         48.45         3.32 o                         
   5   5  13        241.37        220.70         4.19 o                         
   6   5  13         58.86         68.16         3.75 o                         
   7   5  13         30.87         38.69         3.87 o                         
   8   5  13        197.98        195.60         5.10 o                         
   9   5  13         19.80         17.46         4.11 o                         
  10   5  13        162.72        164.62         4.78 o                         
  11   5  13          1.79          3.89         4.39 o                         
  12   5  13          1.34          6.42         4.35 o                         
  13   5  13         36.87         34.81         5.16 o                         
   0   6  13        469.11        421.78        10.25 o                         
   1   6  13          7.16         13.08         3.43 o                         
   2   6  13        170.72        148.73         4.01 o                         
   3   6  13         40.62         40.10         3.72 o                         
   4   6  13         14.78         22.45         3.58 o                         
   5   6  13         89.01         97.43         3.95 o                         
   6   6  13          1.55          1.39         3.88 o                         
   7   6  13          0.65          6.27         4.06 o                         
   8   6  13          3.55          3.84         4.52 o                         
   9   6  13         13.47         17.42         4.41 o                         
  10   6  13         15.28         19.42         4.32 o                         
   1   7  13        110.78         85.22         4.09 o                         
   2   7  13          4.26          4.65         4.00 o                         
   3   7  13          5.90         17.12         3.89 o                         
   4   7  13          3.97          9.67         3.97 o                         
   5   7  13         41.82         46.79         3.82 o                         
   6   7  13          3.24          3.49         4.24 o                         
   7   7  13         76.43         75.43         4.41 o                         
   0   0  14       3647.19       3981.46        24.57 o                         
   1   0  14       1481.31       1642.26        17.29 o                         
   2   0  14        157.64        177.81         8.11 o                         
   3   0  14        724.67        744.65         7.84 o                         
   4   0  14       3309.41       3519.15       146.76 o                         
   5   0  14         19.31         11.70         5.77 o                         
   6   0  14         32.64         29.98         5.78 o                         
   7   0  14        244.11        275.06         8.39 o                         
   8   0  14        275.63        291.08         7.20 o                         
   9   0  14         15.19         20.87         5.90 o                         
  10   0  14         27.12         37.36         5.42 o                         
  11   0  14          4.50          0.54         5.86 o                         
  12   0  14        108.27         82.51         6.66 o                         
  13   0  14          0.08          5.15         6.29 o                         
  14   0  14          4.42          4.24         6.22 o                         
  15   0  14         28.79         35.75         7.35 o                         
  16   0  14         36.25         40.44         6.69 o                         
  17   0  14         10.08         14.09         7.42 o                         
   1   1  14         65.24         69.92         3.73 o                         
   2   1  14        285.05        275.83         5.06 o                         
   3   1  14        460.31        478.99         8.31 o                         
   4   1  14        176.26        157.04         4.35 o                         
   5   1  14         74.10         88.27         4.12 o                         
   6   1  14         23.24         25.74         3.64 o                         
   7   1  14         34.00         41.21         3.89 o                         
   8   1  14          2.87         10.10         4.09 o                         
   9   1  14        211.28        198.72         5.65 o                         
  10   1  14         42.58         46.82         4.06 o                         
  11   1  14        240.71        241.12         5.10 o                         
  12   1  14          6.71         18.24         4.37 o                         
  13   1  14         20.97         18.19         4.34 o                         
  14   1  14          9.34         17.31         4.22 o                         
  15   1  14        124.58        121.96         5.03 o                         
  16   1  14          8.18         14.96         4.74 o                         
  17   1  14          0.23          2.38         5.49 o                         
   0   2  14         89.10        119.47         6.43 o                         
   1   2  14        395.33        409.50        10.49 o                         
   2   2  14         31.54         34.57         3.52 o                         
   3   2  14         17.54         18.26         3.38 o                         
   4   2  14         36.69         59.42         3.77 o                         
   5   2  14        505.77        522.73         6.39 o                         
   6   2  14         73.86         74.82         4.13 o                         
   7   2  14        206.89        186.40         4.89 o                         
   8   2  14       1255.66       1299.15         7.80 o                         
   9   2  14          0.93          3.63         3.94 o                         
  10   2  14        357.96        337.62         8.68 o                         
  11   2  14         84.67         89.52         4.60 o                         
  12   2  14        401.76        448.55         5.89 o                         
  13   2  14         14.66         19.39         4.41 o                         
  14   2  14         22.04         34.80         4.76 o                         
  15   2  14         27.91         36.79         5.84 o                         
  16   2  14          6.17         10.57         4.58 o                         
   1   3  14        106.98        100.86         3.44 o                         
   2   3  14        202.71        215.15         4.35 o                         
   3   3  14         37.13         46.49         3.51 o                         
   4   3  14        575.55        575.96         6.53 o                         
   5   3  14          1.17          6.25         3.69 o                         
   6   3  14        119.45        131.96         4.71 o                         
   7   3  14        438.71        428.05         6.40 o                         
   8   3  14        891.51        888.60         7.41 o                         
   9   3  14        100.08        117.33         4.59 o                         
  10   3  14          8.27         13.37         3.83 o                         
  11   3  14         23.37         19.02         4.10 o                         
  12   3  14          0.87          1.76         4.24 o                         
  13   3  14         46.97         38.76         4.48 o                         
  14   3  14         26.93         38.90         4.56 o                         
  15   3  14         11.80         23.31         4.50 o                         
   0   4  14         26.54         34.14         4.80 o                         
   1   4  14        229.29        251.68         4.14 o                         
   2   4  14        356.35        332.91         3.87 o                         
   3   4  14         65.58         76.18         3.47 o                         
   4   4  14       1278.24       1268.76        12.70 o                         
   5   4  14        677.56        628.05         6.48 o                         
   6   4  14       1319.96       1275.67         7.68 o                         
   7   4  14          3.37          9.47         3.51 o                         
   8   4  14          2.44          8.73         3.94 o                         
   9   4  14          7.47         11.44         3.70 o                         
  10   4  14        224.15        248.26         7.46 o                         
  11   4  14          0.79          5.88         4.14 o                         
  12   4  14          8.20          8.29         4.17 o                         
  13   4  14         67.87         69.59         4.45 o                         
  14   4  14          0.00          3.51         4.55 o                         
   1   5  14        394.31        372.12         4.57 o                         
   2   5  14         66.47         71.13         3.32 o                         
   3   5  14         26.78         30.04         3.25 o                         
   4   5  14         31.45         42.19         3.49 o                         
   5   5  14          0.69          8.66         3.47 o                         
   6   5  14        187.23        202.77         4.03 o                         
   7   5  14          9.26         14.83         3.74 o                         
   8   5  14        102.38         94.32         4.82 o                         
   9   5  14         36.98         29.52         4.09 o                         
  10   5  14          2.70          2.82         4.26 o                         
  11   5  14         17.97         27.17         4.14 o                         
  12   5  14         64.40         65.15         4.57 o                         
   0   6  14         88.20         93.27         4.83 o                         
   1   6  14          6.17          5.65         3.30 o                         
   2   6  14        125.57        117.17         3.94 o                         
   3   6  14         85.97         77.77         3.55 o                         
   4   6  14        170.69        160.77         4.00 o                         
   5   6  14         37.65         44.64         3.60 o                         
   6   6  14         45.52         51.76         3.91 o                         
   7   6  14         34.12         39.27         4.04 o                         
   8   6  14        111.48        125.56         4.62 o                         
   9   6  14         30.25         24.89         4.65 o                         
  10   6  14          0.00          6.83         5.16 o                         
   1   7  14          1.88         -1.37         4.28 o                         
   2   7  14        192.65        166.93         4.81 o                         
   3   7  14          0.08          3.12         3.99 o                         
   4   7  14         17.96         16.09         4.34 o                         
   5   7  14         24.42         26.23         4.21 o                         
   6   7  14          1.27          3.93         4.52 o                         
   1   1  15         69.27         74.78         3.72 o                         
   2   1  15         50.61         69.64         4.03 o                         
   3   1  15        587.48        604.52        11.86 o                         
   4   1  15        455.11        469.98         6.39 o                         
   5   1  15        110.07        119.80         4.09 o                         
   6   1  15        707.78        701.36         6.36 o                         
   7   1  15         22.83         31.35         4.03 o                         
   8   1  15        310.17        290.50         5.63 o                         
   9   1  15         64.69         69.68         4.00 o                         
  10   1  15          0.50          5.08         4.23 o                         
  11   1  15        220.39        216.73         5.12 o                         
  12   1  15         86.84         76.72         4.57 o                         
  13   1  15          8.33          6.20         4.16 o                         
  14   1  15          0.94          9.25         4.59 o                         
  15   1  15          0.10         -0.41         4.57 o                         
  16   1  15          0.02          1.83         5.10 o                         
   0   2  15       1943.15       1965.47        55.74 o                         
   1   2  15         27.63         33.16         3.68 o                         
   2   2  15        238.26        224.65         5.06 o                         
   3   2  15          6.69         15.34         3.61 o                         
   4   2  15        208.01        228.45         5.13 o                         
   5   2  15        299.96        290.72         4.96 o                         
   6   2  15         51.06         43.63         3.81 o                         
   7   2  15        290.01        298.36         5.47 o                         
   8   2  15          6.67         12.55         3.71 o                         
   9   2  15        944.98        894.22        14.32 o                         
  10   2  15        383.07        355.08         5.98 o                         
  11   2  15         22.44         22.39         4.04 o                         
  12   2  15        206.50        226.59         5.21 o                         
  13   2  15         28.45         32.28         4.43 o                         
  14   2  15         12.60         18.25         4.74 o                         
  15   2  15         27.70         32.57         5.18 o                         
  16   2  15         88.61         95.14         5.45 o                         
   1   3  15          2.44          4.20         3.22 o                         
   2   3  15         71.87         87.89         3.68 o                         
   3   3  15        465.50        468.96         5.13 o                         
   4   3  15        179.61        172.59         4.82 o                         
   5   3  15         94.69         85.90         3.93 o                         
   6   3  15        963.26       1023.45         7.88 o                         
   7   3  15        251.46        257.10         5.26 o                         
   8   3  15          9.42         17.63         3.98 o                         
   9   3  15         59.04         59.21         4.06 o                         
  10   3  15        110.25        107.44         4.32 o                         
  11   3  15         53.77         38.13         3.98 o                         
  12   3  15          1.70          3.28         4.32 o                         
  13   3  15         48.32         51.42         4.73 o                         
  14   3  15          0.08          6.47         4.59 o                         
  15   3  15          3.36         10.61         4.73 o                         
   0   4  15        990.74        916.80        21.24 o                         
   1   4  15          8.93         14.65         3.24 o                         
   2   4  15         49.23         55.70         3.41 o                         
   3   4  15        310.46        321.42         5.98 o                         
   4   4  15       1380.78       1425.67        16.93 o                         
   5   4  15        377.21        358.88         4.53 o                         
   6   4  15        126.69        109.79         4.39 o                         
   7   4  15        165.62        146.35         3.95 o                         
   8   4  15        304.78        324.41         4.96 o                         
   9   4  15         58.87         66.57         4.05 o                         
  10   4  15         47.99         54.81         4.06 o                         
  11   4  15         12.89          9.08         4.50 o                         
  12   4  15          6.88         13.36         4.28 o                         
  13   4  15          1.43          8.15         4.81 o                         
  14   4  15         77.23         81.91         5.17 o                         
   1   5  15        142.94        130.47         3.75 o                         
   2   5  15          0.99          5.12         3.32 o                         
   3   5  15         89.92         72.85         3.40 o                         
   4   5  15          6.05         14.26         3.34 o                         
   5   5  15         68.16         72.08         3.56 o                         
   6   5  15        415.70        390.60         5.90 o                         
   7   5  15         18.31         26.58         3.85 o                         
   8   5  15          3.20         10.55         3.76 o                         
   9   5  15        211.60        210.25         4.78 o                         
  10   5  15          5.32         11.48         4.17 o                         
  11   5  15         25.06         26.65         4.35 o                         
  12   5  15         27.50         28.55         4.78 o                         
   0   6  15        243.03        209.13         5.94 o                         
   1   6  15        130.34        114.21         3.49 o                         
   2   6  15        114.03        103.64         3.86 o                         
   3   6  15         84.16         83.83         3.46 o                         
   4   6  15          7.26         10.44         3.48 o                         
   5   6  15          1.69          7.13         3.53 o                         
   6   6  15         14.88         19.53         3.88 o                         
   7   6  15         31.19         40.43         3.92 o                         
   8   6  15         54.70         70.60         4.56 o                         
   9   6  15          1.53          9.33         4.16 o                         
   1   7  15         64.95         61.40         3.90 o                         
   2   7  15         12.01         14.06         3.84 o                         
   3   7  15         54.58         62.74         4.31 o                         
   4   7  15          0.39          0.55         4.35 o                         
   5   7  15         29.36         41.86         4.42 o                         
   0   0  16        199.06        185.40        10.49 o                         
   1   0  16        194.39        178.71         6.54 o                         
   2   0  16        743.49        728.32        27.63 o                         
   3   0  16        832.75        933.68        11.90 o                         
   4   0  16          0.45          7.98         5.63 o                         
   5   0  16        251.71        280.87        10.80 o                         
   6   0  16          4.43          9.57         5.89 o                         
   7   0  16        134.75        121.43         6.41 o                         
   8   0  16        979.05       1175.34        11.80 o                         
   9   0  16        146.04        128.80         6.64 o                         
  10   0  16         72.08         60.14         6.37 o                         
  11   0  16        288.74        279.14         6.82 o                         
  12   0  16        264.47        221.36         7.99 o                         
  13   0  16         66.79         54.68         6.20 o                         
  14   0  16         48.82         43.25         6.24 o                         
  15   0  16          8.67          9.95         6.72 o                         
  16   0  16        212.61        185.57         8.95 o                         
   1   1  16         38.09         38.08         3.80 o                         
   2   1  16          2.21          6.45         3.87 o                         
   3   1  16        828.60        833.84         7.84 o                         
   4   1  16        335.99        330.73         5.91 o                         
   5   1  16         84.30         79.70         3.87 o                         
   6   1  16        256.06        243.20         5.87 o                         
   7   1  16       1512.13       1527.63        10.94 o                         
   8   1  16          0.06          6.79         3.82 o                         
   9   1  16         40.33         32.71         4.46 o                         
  10   1  16        200.30        222.22         5.64 o                         
  11   1  16         38.98         52.53         4.47 o                         
  12   1  16         34.39         29.81         4.44 o                         
  13   1  16         28.00         24.30         4.89 o                         
  14   1  16          0.17          2.46         4.69 o                         
  15   1  16          8.60         17.21         5.10 o                         
  16   1  16          5.91          2.07         4.81 o                         
   0   2  16       2085.51       2059.07        60.63 o                         
   1   2  16        137.56        124.77         4.36 o                         
   2   2  16         89.12         93.35         3.98 o                         
   3   2  16        197.00        214.22         5.22 o                         
   4   2  16        172.92        154.29         5.14 o                         
   5   2  16        110.29        109.97         4.09 o                         
   6   2  16         79.18         73.07         4.28 o                         
   7   2  16        445.82        440.79         5.88 o                         
   8   2  16         70.68         63.74         4.09 o                         
   9   2  16        150.94        139.19         4.33 o                         
  10   2  16        263.84        250.37         5.77 o                         
  11   2  16        678.25        666.26         7.35 o                         
  12   2  16        323.36        346.36         6.61 o                         
  13   2  16          4.51         15.54         4.02 o                         
  14   2  16          0.76          4.82         4.72 o                         
  15   2  16        112.37        103.73         5.29 o                         
   1   3  16          0.68          3.27         3.38 o                         
   2   3  16        113.18        113.25         4.73 o                         
   3   3  16         73.16         71.56         3.59 o                         
   4   3  16        546.31        530.45         9.04 o                         
   5   3  16        370.53        369.32         6.16 o                         
   6   3  16         41.69         45.24         3.95 o                         
   7   3  16         70.07         73.91         4.02 o                         
   8   3  16        426.70        444.27         5.97 o                         
   9   3  16         41.61         44.23         4.33 o                         
  10   3  16         30.72         45.27         4.04 o                         
  11   3  16        207.63        234.09         5.30 o                         
  12   3  16         10.01         18.22         4.60 o                         
  13   3  16          2.80          5.20         4.67 o                         
  14   3  16         21.23         11.90         4.93 o                         
   0   4  16         81.27         71.19         5.07 o                         
   1   4  16         16.59         20.97         3.31 o                         
   2   4  16         21.80         19.90         3.18 o                         
   3   4  16       1290.25       1239.92        18.33 o                         
   4   4  16          8.06         17.91         3.54 o                         
   5   4  16         99.94        102.79         4.25 o                         
   6   4  16         12.46         13.41         3.45 o                         
   7   4  16         27.64         34.82         3.89 o                         
   8   4  16          3.73         17.23         3.93 o                         
   9   4  16          2.08          3.55         4.18 o                         
  10   4  16        203.24        192.46         5.06 o                         
  11   4  16         24.93         34.01         4.77 o                         
  12   4  16         11.57         25.18         4.33 o                         
  13   4  16         28.84         34.17         4.79 o                         
   1   5  16          5.54         10.34         3.31 o                         
   2   5  16        318.40        338.04         4.37 o                         
   3   5  16        169.96        180.71         4.37 o                         
   4   5  16        296.14        267.85         4.50 o                         
   5   5  16          7.73          3.80         3.51 o                         
   6   5  16          4.78          3.39         3.63 o                         
   7   5  16        265.55        233.54         4.65 o                         
   8   5  16        114.06        111.18         4.87 o                         
   9   5  16          4.06          1.57         4.27 o                         
  10   5  16         50.75         55.77         5.04 o                         
  11   5  16         19.28         27.18         4.89 o                         
   0   6  16          1.20          7.56         5.76 o                         
   1   6  16          2.28          8.84         3.41 o                         
   2   6  16         16.27         17.17         3.33 o                         
   3   6  16        245.23        236.57         4.14 o                         
   4   6  16         13.96         15.14         3.59 o                         
   5   6  16         28.07         33.48         3.92 o                         
   6   6  16          0.87          8.04         3.86 o                         
   7   6  16         26.21         32.23         4.16 o                         
   8   6  16          6.79         12.52         4.37 o                         
   1   7  16         56.86         60.25         4.05 o                         
   2   7  16          4.53          6.25         3.86 o                         
   3   7  16         15.28         17.56         4.10 o                         
   1   1  17         83.58         85.04         4.18 o                         
   2   1  17        695.51        743.29         6.93 o                         
   3   1  17        294.41        307.19         5.34 o                         
   4   1  17          8.21          6.80         4.08 o                         
   5   1  17        100.99        110.44         4.74 o                         
   6   1  17         88.68         91.88         4.11 o                         
   7   1  17         16.83         22.40         4.14 o                         
   8   1  17        415.85        406.61         5.70 o                         
   9   1  17         32.26         36.54         4.21 o                         
  10   1  17         62.54         68.20         4.36 o                         
  11   1  17         21.36         14.80         4.49 o                         
  12   1  17          0.51          9.03         4.44 o                         
  13   1  17          2.40          5.92         4.28 o                         
  14   1  17         34.37         35.42         5.18 o                         
  15   1  17          5.60          9.45         4.87 o                         
   0   2  17         83.45         88.70         6.06 o                         
   1   2  17          1.69          7.77         3.54 o                         
   2   2  17        100.53        100.84         4.12 o                         
   3   2  17        159.17        168.02         4.98 o                         
   4   2  17        271.07        252.52         5.01 o                         
   5   2  17        438.93        434.87         6.50 o                         
   6   2  17        601.06        637.76         7.49 o                         
   7   2  17         27.01         26.34         3.90 o                         
   8   2  17         31.39         27.26         3.85 o                         
   9   2  17         60.64         51.11         4.21 o                         
  10   2  17         63.47         75.23         4.12 o                         
  11   2  17         44.92         47.23         4.24 o                         
  12   2  17         38.47         32.73         4.35 o                         
  13   2  17         28.44         44.82         4.86 o                         
  14   2  17          3.87         12.26         4.67 o                         
  15   2  17         42.67         53.34         5.33 o                         
   1   3  17         50.62         52.93         3.62 o                         
   2   3  17        750.95        740.18         9.42 o                         
   3   3  17        100.76        110.06         4.32 o                         
   4   3  17       1205.05       1049.76        17.99 o                         
   5   3  17        231.29        229.55         7.98 o                         
   6   3  17        238.37        214.31         4.96 o                         
   7   3  17        220.50        217.53         5.24 o                         
   8   3  17          5.00         13.51         3.86 o                         
   9   3  17        219.40        218.92         5.81 o                         
  10   3  17         34.26         44.06         4.52 o                         
  11   3  17         46.09         44.37         4.15 o                         
  12   3  17         18.65         23.22         4.97 o                         
  13   3  17         51.33         63.79         5.22 o                         
  14   3  17         59.18         62.96         5.59 o                         
   0   4  17        303.95        297.64         7.18 o                         
   1   4  17        120.54        122.81         3.93 o                         
   2   4  17         44.40         48.82         3.41 o                         
   3   4  17         60.18         53.94         3.43 o                         
   4   4  17         32.90         40.82         3.82 o                         
   5   4  17         32.17         39.48         3.76 o                         
   6   4  17        382.29        393.70         5.84 o                         
   7   4  17         34.60         35.04         3.82 o                         
   8   4  17        161.83        151.64         4.37 o                         
   9   4  17         23.03         27.17         3.91 o                         
  10   4  17         52.08         51.82         4.41 o                         
  11   4  17          1.33          4.93         4.38 o                         
  12   4  17         12.52         22.26         4.69 o                         
  13   4  17          0.04          5.68         6.91 o                         
   1   5  17         40.62         49.43         3.24 o                         
   2   5  17          1.01          7.64         3.39 o                         
   3   5  17          7.36         14.62         3.31 o                         
   4   5  17        134.75        113.46         4.02 o                         
   5   5  17         14.68         17.22         3.60 o                         
   6   5  17          3.22          9.88         3.76 o                         
   7   5  17        167.21        161.97         4.96 o                         
   8   5  17         11.41         15.33         4.04 o                         
   9   5  17         59.55         61.55         4.23 o                         
  10   5  17         40.40         51.71         4.51 o                         
  11   5  17         49.73         37.83         4.70 o                         
   0   6  17          0.12          7.95         4.94 o                         
   1   6  17         19.59         21.32         3.57 o                         
   2   6  17         54.72         57.43         3.57 o                         
   3   6  17          0.33          8.92         3.63 o                         
   4   6  17         12.60         15.73         3.59 o                         
   5   6  17         15.59         14.82         3.75 o                         
   6   6  17          0.44          3.41         3.95 o                         
   7   6  17         23.79         26.61         4.44 o                         
   8   6  17         32.84         43.04         4.64 o                         
   0   0  18        172.87        172.06         8.89 o                         
   1   0  18         65.97         74.18         5.29 o                         
   2   0  18          0.72          1.24         5.60 o                         
   3   0  18          5.30         10.28         5.42 o                         
   4   0  18         33.57         39.42         5.54 o                         
   5   0  18        806.93        780.32        65.04 o                         
   6   0  18       1897.82       1773.28        40.91 o                         
   7   0  18        500.94        454.47        10.36 o                         
   8   0  18       1507.21       1283.90        16.08 o                         
   9   0  18         53.17         59.05         5.53 o                         
  10   0  18         60.37         83.77         6.91 o                         
  11   0  18        489.88        435.77         9.35 o                         
  12   0  18          6.31         16.48         6.09 o                         
  13   0  18         16.01         16.93         6.72 o                         
  14   0  18          0.10          2.58         6.46 o                         
  15   0  18          5.51         14.90         6.91 o                         
   1   1  18        137.56        139.58         4.26 o                         
   2   1  18        548.81        586.25         7.51 o                         
   3   1  18        153.56        144.62         4.43 o                         
   4   1  18          3.11          8.45         3.82 o                         
   5   1  18        343.04        338.71         5.71 o                         
   6   1  18          0.59          5.65         3.53 o                         
   7   1  18         16.29         17.61         3.84 o                         
   8   1  18         66.27         73.47         4.05 o                         
   9   1  18         14.86         18.93         4.05 o                         
  10   1  18         24.46         33.23         4.39 o                         
  11   1  18        105.14        102.12         4.73 o                         
  12   1  18          9.14         16.25         4.53 o                         
  13   1  18         16.85         19.36         4.35 o                         
  14   1  18        163.88        152.42         6.23 o                         
  15   1  18         23.53         24.73         5.01 o                         
   0   2  18        560.23        516.38        10.13 o                         
   1   2  18          0.24          1.88         3.62 o                         
   2   2  18        115.18        112.58         4.17 o                         
   3   2  18         27.61         34.45         3.60 o                         
   4   2  18        242.85        236.84         5.23 o                         
   5   2  18         75.05         74.56         4.05 o                         
   6   2  18        503.86        532.91         9.51 o                         
   7   2  18          0.23          2.95         3.73 o                         
   8   2  18        150.78        145.09         4.53 o                         
   9   2  18        405.06        382.40         6.01 o                         
  10   2  18          0.72          4.24         4.03 o                         
  11   2  18         32.66         30.51         3.96 o                         
  12   2  18         12.87         17.40         4.10 o                         
  13   2  18         38.69         28.09         4.54 o                         
  14   2  18         37.62         50.69         5.24 o                         
   1   3  18         52.37         58.79         3.62 o                         
   2   3  18          0.09          1.30         3.53 o                         
   3   3  18        197.70        215.34         5.37 o                         
   4   3  18         33.28         41.68         3.82 o                         
   5   3  18         67.20         62.22         4.41 o                         
   6   3  18        383.20        420.95         6.36 o                         
   7   3  18         26.02         26.71         4.08 o                         
   8   3  18         17.61         18.80         3.68 o                         
   9   3  18         71.96         60.31         4.31 o                         
  10   3  18        160.45        169.83         4.41 o                         
  11   3  18         70.35         76.26         4.66 o                         
  12   3  18         34.63         46.69         4.74 o                         
  13   3  18         29.48         39.03         4.68 o                         
   0   4  18        381.17        381.92         6.65 o                         
   1   4  18        182.15        145.96         4.29 o                         
   2   4  18          2.45          3.49         3.46 o                         
   3   4  18         52.36         54.89         3.74 o                         
   4   4  18        504.06        489.46         5.96 o                         
   5   4  18        154.26        158.29         4.28 o                         
   6   4  18         93.08         95.14         4.61 o                         
   7   4  18          0.03          2.20         3.94 o                         
   8   4  18         37.56         37.25         4.27 o                         
   9   4  18          1.59          1.77         4.02 o                         
  10   4  18         37.07         41.99         4.46 o                         
  11   4  18          0.04          3.81         4.41 o                         
  12   4  18          3.63          3.07         4.50 o                         
   1   5  18         78.56         69.37         3.48 o                         
   2   5  18         91.54         92.96         3.61 o                         
   3   5  18          7.16          7.67         3.38 o                         
   4   5  18         56.41         47.83         3.79 o                         
   5   5  18         29.99         33.52         3.62 o                         
   6   5  18         55.51         56.99         4.04 o                         
   7   5  18          2.45          3.30         3.68 o                         
   8   5  18          2.15          5.83         3.91 o                         
   9   5  18          3.47          7.31         4.42 o                         
  10   5  18         57.31         66.23         4.64 o                         
   0   6  18         45.56         52.59         5.43 o                         
   1   6  18         46.32         45.41         3.61 o                         
   2   6  18          1.17          4.66         3.83 o                         
   3   6  18          7.26         10.56         3.60 o                         
   4   6  18         54.27         53.33         3.76 o                         
   5   6  18         32.32         35.69         3.76 o                         
   6   6  18          3.24          6.76         3.90 o                         
   7   6  18          0.97          6.08         5.11 o                         
   1   1  19         39.15         38.82         3.73 o                         
   2   1  19        127.09        142.51         4.41 o                         
   3   1  19        255.98        266.11         5.39 o                         
   4   1  19         25.01         27.34         3.70 o                         
   5   1  19         20.02         16.94         3.65 o                         
   6   1  19        925.20        924.68         7.54 o                         
   7   1  19          6.04          8.21         3.84 o                         
   8   1  19         78.28         72.75         3.85 o                         
   9   1  19        488.12        538.90         6.16 o                         
  10   1  19        167.23        167.95         4.50 o                         
  11   1  19         20.48         18.62         4.77 o                         
  12   1  19         19.04         32.72         4.13 o                         
  13   1  19         12.02         13.30         4.82 o                         
  14   1  19        268.04        236.38         5.94 o                         
   0   2  19         11.04         13.21         5.14 o                         
   1   2  19          2.27          4.50         3.70 o                         
   2   2  19        291.45        289.94         5.98 o                         
   3   2  19        160.26        146.99         3.95 o                         
   4   2  19        582.28        569.88         9.40 o                         
   5   2  19        114.09        123.83         4.52 o                         
   6   2  19         36.56         45.23         4.03 o                         
   7   2  19         61.85         74.08         4.49 o                         
   8   2  19          6.46         13.12         3.80 o                         
   9   2  19          0.21          5.71         3.88 o                         
  10   2  19          8.59         17.01         3.80 o                         
  11   2  19        175.62        172.03         4.60 o                         
  12   2  19          3.97          5.11         4.10 o                         
  13   2  19          0.76          2.78         4.82 o                         
  14   2  19          0.41          3.60         4.58 o                         
   1   3  19        914.88        908.54        14.05 o                         
   2   3  19        811.31        825.68         8.96 o                         
   3   3  19         89.08         93.10         4.02 o                         
   4   3  19         36.19         44.37         3.86 o                         
   5   3  19        203.40        195.43         4.90 o                         
   6   3  19         70.15         69.10         4.16 o                         
   7   3  19          3.70          7.45         3.81 o                         
   8   3  19          7.27         13.26         4.29 o                         
   9   3  19         19.26         22.05         4.04 o                         
  10   3  19          0.56          3.56         4.07 o                         
  11   3  19         24.59         16.62         4.17 o                         
  12   3  19          0.03          7.60         4.56 o                         
  13   3  19         11.95         12.26         4.65 o                         
   0   4  19        703.93        691.60         9.40 o                         
   1   4  19         74.93         85.80         4.01 o                         
   2   4  19        478.45        441.22         5.54 o                         
   3   4  19          1.98          4.28         3.80 o                         
   4   4  19          3.43          4.41         3.77 o                         
   5   4  19          2.71          0.45         3.86 o                         
   6   4  19        432.25        410.99         6.31 o                         
   7   4  19         21.33         22.28         3.95 o                         
   8   4  19          4.81         10.30         4.17 o                         
   9   4  19         18.79         19.76         4.19 o                         
  10   4  19        161.33        154.84         4.55 o                         
  11   4  19          1.21          6.08         4.40 o                         
   1   5  19         98.36         87.04         3.82 o                         
   2   5  19         29.08         30.56         3.84 o                         
   3   5  19         11.65         20.24         3.54 o                         
   4   5  19          0.49          7.26         3.37 o                         
   5   5  19         23.69         23.70         3.77 o                         
   6   5  19          7.81         14.39         3.82 o                         
   7   5  19          2.84          6.73         4.20 o                         
   8   5  19          3.14          7.49         4.08 o                         
   9   5  19          2.34          6.58         4.36 o                         
   0   6  19          4.17          3.41         5.01 o                         
   1   6  19         11.01         14.72         3.60 o                         
   2   6  19          6.34          9.42         3.50 o                         
   3   6  19         12.70         19.40         3.68 o                         
   4   6  19         15.75         18.31         3.67 o                         
   5   6  19          2.53         11.21         3.75 o                         
   0   0  20         56.63         54.24         7.62 o                         
   1   0  20         80.57         68.25         5.97 o                         
   2   0  20          4.87          8.98         5.28 o                         
   3   0  20          0.43          1.03         5.37 o                         
   4   0  20          0.74          8.52         6.02 o                         
   5   0  20        398.27        391.82        10.23 o                         
   6   0  20         44.85         39.35         6.65 o                         
   7   0  20        357.98        329.60         7.43 o                         
   8   0  20        830.65        750.59        10.51 o                         
   9   0  20        525.35        538.23        10.88 o                         
  10   0  20        540.54        524.82        10.02 o                         
  11   0  20        142.11        138.30         6.74 o                         
  12   0  20         24.45         26.08         7.24 o                         
  13   0  20         14.27         26.37         6.45 o                         
  14   0  20         17.61         19.38         7.36 o                         
   1   1  20        103.03        104.69         4.16 o                         
   2   1  20          0.03          4.07         3.76 o                         
   3   1  20         88.40         83.93         4.04 o                         
   4   1  20          0.01          0.31         3.71 o                         
   5   1  20         62.77         66.08         4.17 o                         
   6   1  20        230.00        223.53         7.84 o                         
   7   1  20         64.82         69.44         3.94 o                         
   8   1  20         69.51         73.63         4.01 o                         
   9   1  20          1.41         11.52         4.74 o                         
  10   1  20        163.31        166.82         5.78 o                         
  11   1  20         24.17         25.98         4.42 o                         
  12   1  20         24.62         29.26         4.13 o                         
  13   1  20         48.64         50.42         4.61 o                         
  14   1  20          0.18          0.40         4.49 o                         
   0   2  20        101.05         93.59         6.17 o                         
   1   2  20        161.16        141.74         4.65 o                         
   2   2  20        171.12        156.98         4.34 o                         
   3   2  20          7.93          8.50         3.76 o                         
   4   2  20        482.24        448.63         8.68 o                         
   5   2  20        576.26        578.78         6.18 o                         
   6   2  20        277.82        301.63         5.41 o                         
   7   2  20          0.65          5.94         3.82 o                         
   8   2  20          1.34          8.21         3.76 o                         
   9   2  20          2.49          5.75         3.79 o                         
  10   2  20         46.35         40.30         4.22 o                         
  11   2  20        100.94         89.86         4.20 o                         
  12   2  20          0.76          1.92         4.26 o                         
  13   2  20         78.33         81.49         4.76 o                         
   1   3  20        311.45        319.07         5.87 o                         
   2   3  20         52.15         52.02         3.87 o                         
   3   3  20        136.91        130.72         4.23 o                         
   4   3  20         79.09         69.24         3.89 o                         
   5   3  20        149.47        155.40         4.27 o                         
   6   3  20         22.23         26.25         3.89 o                         
   7   3  20        100.95         95.58         4.33 o                         
   8   3  20         10.52         17.78         3.95 o                         
   9   3  20          0.93          2.34         4.05 o                         
  10   3  20          2.34          5.72         4.52 o                         
  11   3  20         52.74         65.54         4.55 o                         
  12   3  20         20.15         28.55         4.35 o                         
   0   4  20         25.76         34.06         5.54 o                         
   1   4  20         23.59         17.91         3.71 o                         
   2   4  20         10.64          5.41         4.18 o                         
   3   4  20        163.88        150.77         4.71 o                         
   4   4  20         84.78         80.13         4.17 o                         
   5   4  20          0.53          2.12         3.93 o                         
   6   4  20         18.18         23.49         4.55 o                         
   7   4  20        262.18        267.14         4.75 o                         
   8   4  20          0.32          8.11         4.06 o                         
   9   4  20         82.08         73.75         4.31 o                         
  10   4  20         14.85         15.79         4.18 o                         
  11   4  20          9.64          6.92         5.43 o                         
   1   5  20          1.51          5.22         3.62 o                         
   2   5  20          3.47          2.69         3.66 o                         
   3   5  20         16.84         21.26         4.14 o                         
   4   5  20         14.15         16.19         3.92 o                         
   5   5  20          4.59          9.05         3.92 o                         
   6   5  20         13.75         17.11         4.22 o                         
   7   5  20          1.68          8.45         4.03 o                         
   8   5  20         51.06         37.93         4.16 o                         
   0   6  20         65.06         67.59         6.55 o                         
   1   6  20          0.20          6.34         3.59 o                         
   2   6  20         45.11         43.96         3.58 o                         
   3   6  20          0.39          4.07         4.10 o                         
   4   6  20         90.61         79.09         6.37 o                         
   1   1  21        173.75        184.12         4.22 o                         
   2   1  21        110.67        107.35         4.06 o                         
   3   1  21        131.87        132.81         4.49 o                         
   4   1  21        467.50        483.20         6.07 o                         
   5   1  21         21.87         22.41         3.77 o                         
   6   1  21        259.84        300.25         6.33 o                         
   7   1  21         16.56         16.38         3.98 o                         
   8   1  21          0.44          1.50         3.89 o                         
   9   1  21        697.20        663.09        11.85 o                         
  10   1  21        106.41        124.71         5.29 o                         
  11   1  21         13.61         22.68         4.31 o                         
  12   1  21         54.65         53.23         4.58 o                         
  13   1  21         51.39         64.47         4.47 o                         
   0   2  21        314.32        286.06         8.38 o                         
   1   2  21        190.91        200.62         5.82 o                         
   2   2  21         35.24         34.78         3.95 o                         
   3   2  21        177.30        162.89         4.84 o                         
   4   2  21        118.08        132.31         4.73 o                         
   5   2  21          3.96          3.35         3.99 o                         
   6   2  21          4.35          8.97         3.73 o                         
   7   2  21         67.84         68.90         4.22 o                         
   8   2  21        133.66        142.29         4.75 o                         
   9   2  21          2.67          8.82         4.08 o                         
  10   2  21        109.91        107.51         4.51 o                         
  11   2  21          1.74          5.90         4.29 o                         
  12   2  21          5.36          8.75         4.51 o                         
   1   3  21         67.13         71.53         4.21 o                         
   2   3  21        240.36        247.64         5.32 o                         
   3   3  21         39.93         37.97         3.95 o                         
   4   3  21          1.87          5.87         3.85 o                         
   5   3  21         50.33         48.59         3.87 o                         
   6   3  21          0.16          5.05         3.73 o                         
   7   3  21        271.20        289.97         4.93 o                         
   8   3  21        162.25        165.61         5.62 o                         
   9   3  21         12.68          9.58         4.35 o                         
  10   3  21          3.86          7.55         4.26 o                         
  11   3  21         26.49         25.54         4.37 o                         
   0   4  21         87.06         74.08         5.99 o                         
   1   4  21          7.96         13.50         3.49 o                         
   2   4  21          2.76         10.82         3.66 o                         
   3   4  21        118.20        112.70         4.00 o                         
   4   4  21          6.80         12.67         3.64 o                         
   5   4  21         36.78         33.22         4.15 o                         
   6   4  21         27.74         31.86         4.30 o                         
   7   4  21         68.80         71.03         4.00 o                         
   8   4  21         13.81         21.70         4.49 o                         
   9   4  21          1.49         -1.97         4.24 o                         
  10   4  21         28.09         30.07         4.33 o                         
   1   5  21         23.97         23.88         3.65 o                         
   2   5  21        279.31        277.24         5.68 o                         
   3   5  21         54.49         52.58         4.16 o                         
   4   5  21          0.96          3.66         3.96 o                         
   5   5  21         14.94         15.74         4.11 o                         
   6   5  21        140.77        126.43         4.91 o                         
   7   5  21         58.53         51.52         4.39 o                         
   0   0  22         54.64         59.92         6.74 o                         
   1   0  22          0.75          6.10         5.09 o                         
   2   0  22        269.23        266.40         6.74 o                         
   3   0  22        269.59        257.99         8.10 o                         
   4   0  22        302.93        301.80         8.51 o                         
   5   0  22       1687.45       1674.18        51.13 o                         
   6   0  22        103.06         96.45         6.94 o                         
   7   0  22         92.20         91.69         6.20 o                         
   8   0  22          3.82         16.61         5.38 o                         
   9   0  22          3.78          0.57         5.41 o                         
  10   0  22          0.09          8.60         6.21 o                         
  11   0  22        141.55        153.26         7.48 o                         
  12   0  22        490.25        497.86        10.45 o                         
   1   1  22         11.06         11.91         3.70 o                         
   2   1  22        343.44        360.12         5.25 o                         
   3   1  22        122.43        128.22         4.15 o                         
   4   1  22        169.39        164.04         5.07 o                         
   5   1  22         53.40         50.09         3.91 o                         
   6   1  22         23.07         21.41         4.05 o                         
   7   1  22        312.59        334.56         6.30 o                         
   8   1  22         16.96         22.70         4.20 o                         
   9   1  22        117.74        111.90         5.44 o                         
  10   1  22         53.68         50.96         4.46 o                         
  11   1  22         25.60         27.82         4.40 o                         
  12   1  22         13.60         19.61         4.38 o                         
   0   2  22        475.56        461.75         7.61 o                         
   1   2  22         64.66         74.79         4.17 o                         
   2   2  22          0.01          2.07         3.85 o                         
   3   2  22        675.25        709.97        13.65 o                         
   4   2  22        724.50        695.88        15.90 o                         
   5   2  22        114.65        128.09         4.55 o                         
   6   2  22         14.73         16.08         3.78 o                         
   7   2  22         31.18         50.06         4.55 o                         
   8   2  22        125.96        134.01         4.89 o                         
   9   2  22        139.87        165.96         4.93 o                         
  10   2  22          1.05          7.04         3.93 o                         
  11   2  22         44.47         37.60         4.20 o                         
  12   2  22          0.18          8.77         4.54 o                         
   1   3  22          0.57          3.56         3.92 o                         
   2   3  22         76.52         77.12         4.22 o                         
   3   3  22         47.51         54.62         3.98 o                         
   4   3  22        150.04        155.96         4.52 o                         
   5   3  22         22.58         24.93         3.64 o                         
   6   3  22          1.29          3.75         3.92 o                         
   7   3  22         23.59         28.05         4.26 o                         
   8   3  22          0.02          5.40         3.92 o                         
   9   3  22          0.12          8.03         4.36 o                         
  10   3  22          4.77          9.75         4.31 o                         
   0   4  22        131.71        125.21         6.32 o                         
   1   4  22         15.36         12.55         4.14 o                         
   2   4  22         10.78         13.31         3.75 o                         
   3   4  22          7.86          3.71         3.79 o                         
   4   4  22          4.12          2.81         3.69 o                         
   5   4  22          0.03         11.26         3.90 o                         
   6   4  22         46.12         54.40         4.26 o                         
   7   4  22         96.34         88.75         4.41 o                         
   8   4  22          0.00          6.53         4.21 o                         
   9   4  22          5.46          8.25         4.52 o                         
   1   5  22          8.26         14.15         4.08 o                         
   2   5  22          0.06          1.87         3.89 o                         
   3   5  22         42.63         37.81         3.97 o                         
   4   5  22         62.73         53.12         3.98 o                         
   5   5  22          0.97          5.00         4.26 o                         
   6   5  22         79.33         89.56         5.94 o                         
   1   1  23          1.84          2.71         3.78 o                         
   2   1  23          9.96         15.45         3.88 o                         
   3   1  23        156.43        163.86         4.89 o                         
   4   1  23        443.04        487.52         8.52 o                         
   5   1  23         33.22         46.43         4.06 o                         
   6   1  23          2.42          4.63         3.84 o                         
   7   1  23          1.15         10.23         3.91 o                         
   8   1  23         12.07         20.60         4.31 o                         
   9   1  23         52.21         49.31         4.58 o                         
  10   1  23        109.51        114.29         4.96 o                         
  11   1  23          0.98          0.70         4.17 o                         
   0   2  23        104.50        106.18         6.14 o                         
   1   2  23          7.91         14.97         3.71 o                         
   2   2  23        102.71         97.52         4.33 o                         
   3   2  23        350.61        349.71         8.08 o                         
   4   2  23         91.15         90.49         4.28 o                         
   5   2  23         44.32         47.10         4.45 o                         
   6   2  23        260.17        241.82         4.80 o                         
   7   2  23         32.02         34.65         4.22 o                         
   8   2  23         27.32         25.43         4.07 o                         
   9   2  23         29.89         32.90         4.29 o                         
  10   2  23         23.84         34.47         4.39 o                         
  11   2  23         12.10         22.72         4.62 o                         
   1   3  23          2.02          1.68         3.68 o                         
   2   3  23          2.44          6.58         4.16 o                         
   3   3  23         31.10         37.32         4.14 o                         
   4   3  23          1.09          7.70         4.12 o                         
   5   3  23         12.93         19.97         3.66 o                         
   6   3  23          5.88          6.69         3.86 o                         
   7   3  23         12.60         15.65         4.93 o                         
   8   3  23          0.09         -1.49         3.91 o                         
   9   3  23        103.76        116.39         5.35 o                         
  10   3  23         73.98         78.75         5.52 o                         
   0   4  23        137.97        128.88         7.34 o                         
   1   4  23         39.98         39.88         4.25 o                         
   2   4  23          0.86          6.55         4.03 o                         
   3   4  23         74.38         71.54         3.98 o                         
   4   4  23          3.56         12.90         3.89 o                         
   5   4  23          7.92         14.23         3.92 o                         
   6   4  23         15.50         15.90         4.17 o                         
   7   4  23          0.22          7.68         4.42 o                         
   8   4  23         72.88         84.58        17.16 o                         
   1   5  23         13.10         12.05         4.24 o                         
   2   5  23         27.02         34.55         4.08 o                         
   3   5  23         38.80         43.42         4.49 o                         
   4   5  23         18.50         15.68         4.76 o                         
   0   0  24        363.27        361.10        14.03 o                         
   1   0  24        468.61        492.36         7.08 o                         
   2   0  24        375.43        387.87         7.69 o                         
   3   0  24         10.19         16.97         4.99 o                         
   4   0  24        221.17        210.12         7.23 o                         
   5   0  24        122.30        155.13         9.05 o                         
   6   0  24         25.55         23.76         6.24 o                         
   7   0  24        279.16        297.87         8.91 o                         
   8   0  24          1.06         -1.01         5.22 o                         
   9   0  24         13.32         15.10         5.68 o                         
  10   0  24         72.97         58.25         6.17 o                         
  11   0  24         19.58         11.79         6.73 o                         
   1   1  24         21.72         28.33         3.70 o                         
   2   1  24         39.45         40.35         4.01 o                         
   3   1  24          0.25          4.29         3.60 o                         
   4   1  24         13.28         16.66         3.88 o                         
   5   1  24         11.68         19.24         4.00 o                         
   6   1  24         41.05         39.33         4.19 o                         
   7   1  24          1.27          7.20         4.16 o                         
   8   1  24         75.96         85.66         5.26 o                         
   9   1  24         38.33         33.86         4.88 o                         
  10   1  24          1.14          3.97         3.91 o                         
  11   1  24         19.34         21.09         5.89 o                         
   0   2  24        424.73        382.70         7.42 o                         
   1   2  24        425.85        423.74         6.73 o                         
   2   2  24         92.05         86.05         4.58 o                         
   3   2  24        103.97        100.41         4.93 o                         
   4   2  24         15.32         18.35         3.92 o                         
   5   2  24          0.17          5.08         4.14 o                         
   6   2  24          0.34          6.55         4.11 o                         
   7   2  24          3.92         10.61         4.05 o                         
   8   2  24          0.18          4.28         4.32 o                         
   9   2  24        111.10        104.84         5.35 o                         
  10   2  24          0.02          5.52         4.42 o                         
   1   3  24        115.63        105.99         4.00 o                         
   2   3  24          0.50          8.16         4.08 o                         
   3   3  24          0.14         -3.63         4.15 o                         
   4   3  24         15.42         15.79         4.04 o                         
   5   3  24         15.26         21.57         4.23 o                         
   6   3  24         26.41         22.74         3.85 o                         
   7   3  24         64.48         72.05         4.50 o                         
   8   3  24        120.90        105.81         4.32 o                         
   0   4  24         21.99         19.45         5.69 o                         
   1   4  24         14.86         13.99         4.00 o                         
   2   4  24         46.18         41.60         4.23 o                         
   3   4  24         23.96         23.15         4.33 o                         
   4   4  24         12.06         16.23         4.11 o                         
   5   4  24          0.05          7.86         3.99 o                         
   6   4  24          5.22          8.09         4.27 o                         
   1   1  25        226.54        221.90         5.47 o                         
   2   1  25         17.77         23.09         3.82 o                         
   3   1  25        132.65        124.56         4.70 o                         
   4   1  25         89.13         94.43         4.25 o                         
   5   1  25          1.74          8.96         4.32 o                         
   6   1  25         54.46         45.50         4.35 o                         
   7   1  25         26.00         17.24         4.27 o                         
   8   1  25         78.91         78.63         4.49 o                         
   9   1  25          9.11         16.95         4.22 o                         
  10   1  25         10.86         13.08         6.09 o                         
   0   2  25        138.68        133.17         6.99 o                         
   1   2  25         26.83         22.87         3.74 o                         
   2   2  25         20.54         16.50         4.01 o                         
   3   2  25        115.08        114.51         4.27 o                         
   4   2  25         34.80         42.46         4.30 o                         
   5   2  25         84.74         73.17         4.24 o                         
   6   2  25        110.60        102.64         4.61 o                         
   7   2  25         44.56         40.80         4.11 o                         
   8   2  25          5.52          4.58         4.32 o                         
   9   2  25          4.31          7.88         4.57 o                         
   1   3  25         13.73         10.44         3.90 o                         
   2   3  25        232.49        211.23         5.20 o                         
   3   3  25         17.56         21.72         4.55 o                         
   4   3  25         10.84         15.25         4.15 o                         
   5   3  25         97.19        109.39         5.81 o                         
   6   3  25         75.94         80.52         4.46 o                         
   7   3  25         12.37         16.35         4.75 o                         
   0   4  25          6.55         -5.34         7.28 o                         
   1   4  25         51.73         38.73         4.31 o                         
   2   4  25         17.43         19.31         4.37 o                         
   3   4  25         27.08         26.39         4.26 o                         
   4   4  25         15.11         15.78         4.03 o                         
   0   0  26         11.66         24.18         7.46 o                         
   1   0  26         48.73         44.32         5.21 o                         
   2   0  26       1115.06       1101.07         9.86 o                         
   3   0  26         21.06         29.52         5.47 o                         
   4   0  26         58.05         56.71         5.72 o                         
   5   0  26         73.36         77.47         5.89 o                         
   6   0  26        124.75        128.37         7.17 o                         
   7   0  26         23.25         20.68         5.33 o                         
   8   0  26         58.27         43.69         6.59 o                         
   9   0  26         20.18         17.81         5.85 o                         
   1   1  26        153.82        151.02         4.91 o                         
   2   1  26        180.75        182.70         6.17 o                         
   3   1  26         67.18         75.71         4.49 o                         
   4   1  26        204.61        217.82         5.98 o                         
   5   1  26          0.71          5.07         3.96 o                         
   6   1  26         83.13         87.63         4.55 o                         
   7   1  26          6.61         10.54         3.93 o                         
   8   1  26         47.20         55.91         4.50 o                         
   0   2  26          0.14          7.96         5.63 o                         
   1   2  26         17.65         20.58         4.06 o                         
   2   2  26        192.09        184.45         5.17 o                         
   3   2  26          2.77          7.23         4.12 o                         
   4   2  26        101.01         93.32         4.75 o                         
   5   2  26         12.94         17.07         4.24 o                         
   6   2  26          6.72         10.61         4.30 o                         
   7   2  26          0.15         -1.44         4.48 o                         
   1   3  26          1.16          9.06         3.87 o                         
   2   3  26         16.07         16.82         4.47 o                         
   3   3  26          0.00          3.44         4.37 o                         
   4   3  26         89.74         66.07         5.76 o                         
   5   3  26         38.39         38.91         4.43 o                         
   1   1  27        367.44        365.12         5.65 o                         
   2   1  27          0.06          3.46         4.17 o                         
   3   1  27         84.05         70.71         4.54 o                         
   4   1  27          0.52          4.46         4.03 o                         
   5   1  27          8.50         12.83         4.15 o                         
   6   1  27          1.29          4.73         4.01 o                         
   7   1  27          2.18          0.40         4.11 o                         
   0   2  27          1.63          2.39         5.38 o                         
   1   2  27         93.87         95.60         4.43 o                         
   2   2  27          0.12          4.15         3.97 o                         
   3   2  27         12.64         11.18         4.12 o                         
   4   2  27         10.56          8.65         4.38 o                         
   5   2  27          1.15          4.06         4.41 o                         
   6   2  27          0.26          1.55         4.48 o                         
   1   3  27          1.87          9.29         4.28 o                         
   2   3  27          0.85          4.30         4.39 o                         
   3   3  27         28.33         35.32         4.19 o                         
   0   0  28        228.82        254.76        13.91 o                         
   1   0  28         31.56         34.04         5.75 o                         
   2   0  28         38.28         35.59         5.44 o                         
   3   0  28         29.78         25.19         7.03 o                         
   4   0  28         10.25          1.95         5.86 o                         
   5   0  28        198.26        190.03         8.12 o                         
   6   0  28         12.74         22.76        11.75 o                         
   1   1  28         37.42         37.65         4.10 o                         
   2   1  28          2.31          9.28         4.45 o                         
   3   1  28          0.58          3.02         4.15 o                         
   4   1  28          0.17          1.81         3.90 o                         
   5   1  28         31.91         23.48         4.22 o                         
   0   2  28          2.33          1.10         5.59 o                         
   1   2  28         50.97         43.90         4.44 o                         
   2   2  28         48.52         43.78         4.12 o                         
   3   2  28         29.61         31.75         4.23 o                         
   1   1  29         46.79         42.76         4.04 o                         
   2   1  29         73.20         65.16         6.61 o                         
                                                                                
